# Supplementary material for: Mutation Screening of 1,237 Cancer Genes across Six Model Cell Lines of Basal-Like Breast Cancer
Source: PLoS One. 2015 Dec 15;10(12):e0144528. doi: 10.1371/journal.pone.0144528 (PMC4684399; doi:10.1371/journal.pone.0144528)
Supplement: S1 Table — (XLSX) [file pone.0144528.s003.xlsx]

## Sheet: TableS1
S1 Table. Genes included in targeted sequencing regions
Approved symbol	Alternative gene symbol	Approved name	HGNC ID	Location
ABCA1	.	ATP-binding cassette, sub-family A (ABC1), member 1	HGNC:29	9q31
ABCA3	.	ATP-binding cassette, sub-family A (ABC1), member 3	HGNC:33	16p13.3
ABCA4	.	ATP-binding cassette, sub-family A (ABC1), member 4	HGNC:34	1p22
ABCB10	.	ATP-binding cassette, sub-family B (MDR/TAP), member 10	HGNC:41	1q32
ABCB11	.	ATP-binding cassette, sub-family B (MDR/TAP), member 11	HGNC:42	2q24
ABCB6	.	ATP-binding cassette, sub-family B (MDR/TAP), member 6 (Langereis blood group)	HGNC:47	2q36
ABCB8	.	ATP-binding cassette, sub-family B (MDR/TAP), member 8	HGNC:49	7q36.1
ABHD12B	.	abhydrolase domain containing 12B	HGNC:19837	14q21.3
ABL1	.	ABL proto-oncogene 1, non-receptor tyrosine kinase	HGNC:76	9q34.1
ABL2	.	ABL proto-oncogene 2, non-receptor tyrosine kinase	HGNC:77	1q25.2
ABLIM1	.	actin binding LIM protein 1	HGNC:78	10q25
ACADM	.	acyl-CoA dehydrogenase, C-4 to C-12 straight chain	HGNC:89	1p31
ACAP1	.	ArfGAP with coiled-coil, ankyrin repeat and PH domains 1	HGNC:16467	17p13.1
ACCS	.	1-aminocyclopropane-1-carboxylate synthase homolog (Arabidopsis)(non-functional)	HGNC:23989	11p11
ACO2	.	aconitase 2, mitochondrial	HGNC:118	22q13.2
ACSL5	.	acyl-CoA synthetase long-chain family member 5	HGNC:16526	10q25.1-q25.2
ACTB	.	actin, beta	HGNC:132	7p22
ACTL9	.	actin-like 9	HGNC:28494	19p13.2
ACY1	.	aminoacylase 1	HGNC:177	3p21.2
ADAM12	.	ADAM metallopeptidase domain 12	HGNC:190	10q26
ADAM29	.	ADAM metallopeptidase domain 29	HGNC:207	4q34.1
ADAMTS15	.	ADAM metallopeptidase with thrombospondin type 1 motif, 15	HGNC:16305	11q25
ADAMTS18	.	ADAM metallopeptidase with thrombospondin type 1 motif, 18	HGNC:17110	16q23
ADAMTS19	.	ADAM metallopeptidase with thrombospondin type 1 motif, 19	HGNC:17111	5q23.3
ADAMTSL3	.	ADAMTS-like 3	HGNC:14633	15q25.2
ADAR	.	adenosine deaminase, RNA-specific	HGNC:225	1q21.3
ADAT3	.	adenosine deaminase, tRNA-specific 3	HGNC:25151	19p13.3
ADHFE1	.	alcohol dehydrogenase, iron containing, 1	HGNC:16354	8q12.3
ADRA1A	.	adrenoceptor alpha 1A	HGNC:277	8p21.2
AFF1	.	AF4/FMR2 family, member 1	HGNC:7135	4q21.3
AGAP1	.	ArfGAP with GTPase domain, ankyrin repeat and PH domain 1	HGNC:16922	2q37
AGAP2	.	ArfGAP with GTPase domain, ankyrin repeat and PH domain 2	HGNC:16921	12q13.2
AGBL5	.	ATP/GTP binding protein-like 5	HGNC:26147	2p23.3
AGER	.	advanced glycosylation end product-specific receptor	HGNC:320	6p21.3
AGK	.	acylglycerol kinase	HGNC:21869	7q34
AHCY	.	adenosylhomocysteinase	HGNC:343	20q11.22
AHRR	.	aryl-hydrocarbon receptor repressor	HGNC:346	5p15.33
AHSA2	.	AHA1, activator of heat shock 90kDa protein ATPase homolog 2 (yeast)	HGNC:20437	2p14
AKAP6	.	A kinase (PRKA) anchor protein 6	HGNC:376	14q12
AKAP8	.	A kinase (PRKA) anchor protein 8	HGNC:378	19p13.12
AKAP9	.	A kinase (PRKA) anchor protein 9	HGNC:379	7q21-q22
AKT1	.	v-akt murine thymoma viral oncogene homolog 1	HGNC:391	14q32.33
AKT2	.	v-akt murine thymoma viral oncogene homolog 2	HGNC:392	19q13.1-q13.2
AKT3	.	v-akt murine thymoma viral oncogene homolog 3	HGNC:393	1q44
ALK	.	anaplastic lymphoma receptor tyrosine kinase	HGNC:427	2p23
ALPK3	.	alpha-kinase 3	HGNC:17574	15q25.2
ALS2CL	.	ALS2 C-terminal like	HGNC:20605	3p21.31
ALS2CR12	.	amyotrophic lateral sclerosis 2 (juvenile) chromosome region, candidate 12	HGNC:14439	2q33.1
AMDHD2	.	amidohydrolase domain containing 2	HGNC:24262	16p13.3
AMFR	.	autocrine motility factor receptor, E3 ubiquitin protein ligase	HGNC:463	16q21
AMPD2	.	adenosine monophosphate deaminase 2	HGNC:469	1p13.3
ANAPC5	.	anaphase promoting complex subunit 5	HGNC:15713	12q24.31
ANK1	.	ankyrin 1, erythrocytic	HGNC:492	8p11.21
ANK2	.	ankyrin 2, neuronal	HGNC:493	4q25-q26
ANKHD1	.	ankyrin repeat and KH domain containing 1	HGNC:24714	5q31.3
ANKK1	.	ankyrin repeat and kinase domain containing 1	HGNC:21027	11q23.2
ANKRD29	.	ankyrin repeat domain 29	HGNC:27110	18q11.2
ANKRD30A	.	ankyrin repeat domain 30A	HGNC:17234	10p11.21
ANXA1	.	annexin A1	HGNC:533	9q21.13
AP1M1	.	adaptor-related protein complex 1, mu 1 subunit	HGNC:13667	19p13.11
APC	.	adenomatous polyposis coli	HGNC:583	5q21-q22
APC2	.	adenomatosis polyposis coli 2	HGNC:24036	19p13.3
APCS	.	amyloid P component, serum	HGNC:584	1q21-q23
APOC4	.	apolipoprotein C-IV	HGNC:611	19q13.2
APOL1	.	apolipoprotein L, 1	HGNC:618	22q13.1
APPL1	.	adaptor protein, phosphotyrosine interaction, PH domain and leucine zipper containing 1	HGNC:24035	3p21.1-p14.3
AQP8	.	aquaporin 8	HGNC:642	16p12
AR	.	androgen receptor	HGNC:644	Xq12
ARAP3	.	ArfGAP with RhoGAP domain, ankyrin repeat and PH domain 3	HGNC:24097	5q31.3
ARFGAP3	.	ADP-ribosylation factor GTPase activating protein 3	HGNC:661	22q13.2
ARFGEF2	.	ADP-ribosylation factor guanine nucleotide-exchange factor 2 (brefeldin A-inhibited)	HGNC:15853	20q13.13
ARFRP1	.	ADP-ribosylation factor related protein 1	HGNC:662	20q13.3
ARHGAP11A	.	Rho GTPase activating protein 11A	HGNC:15783	15q13.3
ARHGAP29	.	Rho GTPase activating protein 29	HGNC:30207	1p22.1
ARHGEF4	.	Rho guanine nucleotide exchange factor (GEF) 4	HGNC:684	2q22
ARID1B	.	AT rich interactive domain 1B (SWI1-like)	HGNC:18040	6q25.3
ARV1	.	ARV1 homolog (S. cerevisiae)	HGNC:29561	1q42.2
ASB11	.	ankyrin repeat and SOCS box containing 11, E3 ubiquitin protein ligase	HGNC:17186	Xp22.31
ASGR1	.	asialoglycoprotein receptor 1	HGNC:742	17p13-p11
ASL	.	argininosuccinate lyase	HGNC:746	7q11.21
ASTN2	.	astrotactin 2	HGNC:17021	9q33
ATF2	.	activating transcription factor 2	HGNC:784	2q32
ATM	.	ATM serine/threonine kinase	HGNC:795	11q22-q23
ATP2A3	.	ATPase, Ca++ transporting, ubiquitous	HGNC:813	17p13.3
ATP2B1	.	ATPase, Ca++ transporting, plasma membrane 1	HGNC:814	12q21.33
ATP6V0B	.	ATPase, H+ transporting, lysosomal 21kDa, V0 subunit b	HGNC:861	1p32.3
ATP8B1	.	ATPase, aminophospholipid transporter, class I, type 8B, member 1	HGNC:3706	18q21
ATR	.	ATR serine/threonine kinase	HGNC:882	3q23
ATRN	.	attractin	HGNC:885	20p13
ATRX	.	alpha thalassemia/mental retardation syndrome X-linked	HGNC:886	Xq21.1
AURKB	.	aurora kinase B	HGNC:11390	17p13.1
AVPI1	.	arginine vasopressin-induced 1	HGNC:30898	10q24.2
AVPR2	.	arginine vasopressin receptor 2	HGNC:897	Xq28
B3GALNT2	.	beta-1,3-N-acetylgalactosaminyltransferase 2	HGNC:28596	1q42.3
BAP1	.	BRCA1 associated protein-1 (ubiquitin carboxy-terminal hydrolase)	HGNC:950	3p21.31-p21.2
BARD1	.	BRCA1 associated RING domain 1	HGNC:952	2q34-q35
BAZ1A	.	bromodomain adjacent to zinc finger domain, 1A	HGNC:960	14q13.2
BAZ1B	.	bromodomain adjacent to zinc finger domain, 1B	HGNC:961	7q11.23
BCAR1	.	breast cancer anti-estrogen resistance 1	HGNC:971	16q23.1
BCCIP	.	BRCA2 and CDKN1A interacting protein	HGNC:978	10q26.2
BCL11A	.	B-cell CLL/lymphoma 11A (zinc finger protein)	HGNC:13221	2p16.1
BCL2	.	B-cell CLL/lymphoma 2	HGNC:990	18q21.3
BCL6	.	B-cell CLL/lymphoma 6	HGNC:1001	3q27
BCORL1	.	BCL6 corepressor-like 1	HGNC:25657	Xq25-q26.1
BCR	.	breakpoint cluster region	HGNC:1014	22q11
BEND7	.	BEN domain containing 7	HGNC:23514	10p14
BGN	.	biglycan	HGNC:1044	Xq28
BIRC6	.	baculoviral IAP repeat containing 6	HGNC:13516	2p22.3
BLM	.	Bloom syndrome, RecQ helicase-like	HGNC:1058	15q26.1
BMP1	.	bone morphogenetic protein 1	HGNC:1067	8p21
BOC	.	BOC cell adhesion associated, oncogene regulated	HGNC:17173	3q13.2
BRAF	.	B-Raf proto-oncogene, serine/threonine kinase	HGNC:1097	7q34
BRAP	.	BRCA1 associated protein	HGNC:1099	12q24.12
BRCA1	.	breast cancer 1, early onset	HGNC:1100	17q21.31
BRCA2	.	breast cancer 2, early onset	HGNC:1101	13q12-q13
BRD4	.	bromodomain containing 4	HGNC:13575	19p13.12
BRIP1	.	BRCA1 interacting protein C-terminal helicase 1	HGNC:20473	17q22.2
BRMS1	.	breast cancer metastasis suppressor 1	HGNC:17262	11q13-q13.2
BRSK1	.	BR serine/threonine kinase 1	HGNC:18994	19q13.4
BTG1	.	B-cell translocation gene 1, anti-proliferative	HGNC:1130	12q21.33
BTG2	.	BTG family, member 2	HGNC:1131	1q32
C10orf11	.	chromosome 10 open reading frame 11	HGNC:23405	10q22.3
C11orf57	.	chromosome 11 open reading frame 57	HGNC:25569	11q23.1
C16orf58	.	chromosome 16 open reading frame 58	HGNC:25848	16p11.2
C1orf101	.	chromosome 1 open reading frame 101	HGNC:28491	1q44
C1orf64	.	chromosome 1 open reading frame 64	HGNC:28339	1p36.13
C1orf87	.	chromosome 1 open reading frame 87	HGNC:28547	1p32.1
C1QB	.	complement component 1, q subcomponent, B chain	HGNC:1242	1p36.3-p34.1
C2orf44	.	chromosome 2 open reading frame 44	HGNC:26157	2p23.3
C4orf50	.	chromosome 4 open reading frame 50	HGNC:33766	4p16.1
C5orf34	.	chromosome 5 open reading frame 34	HGNC:24738	5p12
CACNA1F	.	calcium channel, voltage-dependent, L type, alpha 1F subunit	HGNC:1393	Xp11.23
CAMK1G	.	calcium/calmodulin-dependent protein kinase IG	HGNC:14585	1q32.2
CASC5	.	cancer susceptibility candidate 5	HGNC:24054	15q14
CAV1	.	caveolin 1, caveolae protein, 22kDa	HGNC:1527	7q31
CBFB	.	core-binding factor, beta subunit	HGNC:1539	16q22.1
CCDC117	.	coiled-coil domain containing 117	HGNC:26599	22q12.1
CCND1	.	cyclin D1	HGNC:1582	11q13
CCND2	.	cyclin D2	HGNC:1583	12p13
CCNE1	.	cyclin E1	HGNC:1589	19q12
CCNE2	.	cyclin E2	HGNC:1590	8q22.1
CCNT1	.	cyclin T1	HGNC:1599	12q13.11
CCR2	.	chemokine (C-C motif) receptor 2	HGNC:1603	3p21
CD109	.	CD109 molecule	HGNC:21685	6q14.1
CD2	.	CD2 molecule	HGNC:1639	1p13
CD248	.	CD248 molecule, endosialin	HGNC:18219	11q13
CD46	.	CD46 molecule, complement regulatory protein	HGNC:6953	1q32
CDC27	.	cell division cycle 27	HGNC:1728	17q21.32
CDC42BPA	.	CDC42 binding protein kinase alpha (DMPK-like)	HGNC:1737	1q42.11
CDC42BPB	.	CDC42 binding protein kinase beta (DMPK-like)	HGNC:1738	14q32.32
CDC6	.	cell division cycle 6	HGNC:1744	17q21.3
CDH1	.	cadherin 1, type 1, E-cadherin (epithelial)	HGNC:1748	16q22.1
CDH10	.	cadherin 10, type 2 (T2-cadherin)	HGNC:1749	5p14.2
CDH12	.	cadherin 12, type 2 (N-cadherin 2)	HGNC:1751	5p14.3
CDH20	.	cadherin 20, type 2	HGNC:1760	18q21.33
CDH8	.	cadherin 8, type 2	HGNC:1767	16q22.1
CDK2AP1	.	cyclin-dependent kinase 2 associated protein 1	HGNC:14002	12q24
CDKL2	.	cyclin-dependent kinase-like 2 (CDC2-related kinase)	HGNC:1782	4q21.21
CDKL3	.	cyclin-dependent kinase-like 3	HGNC:15483	5q31.1
CDKN1A	.	cyclin-dependent kinase inhibitor 1A (p21, Cip1)	HGNC:1784	6p21.1
CDKN1B	.	cyclin-dependent kinase inhibitor 1B (p27, Kip1)	HGNC:1785	12p13.1-p12
CDKN2A	.	cyclin-dependent kinase inhibitor 2A	HGNC:1787	9p21
CDKN2B	.	cyclin-dependent kinase inhibitor 2B (p15, inhibits CDK4)	HGNC:1788	9p21
CDON	.	cell adhesion associated, oncogene regulated	HGNC:17104	11q24.2
CDS1	.	CDP-diacylglycerol synthase (phosphatidate cytidylyltransferase) 1	HGNC:1800	4q21
CELA1	.	chymotrypsin-like elastase family, member 1	HGNC:3308	12q13
CENPE	.	centromere protein E, 312kDa	HGNC:1856	4q24-q25
CFH	.	complement factor H	HGNC:4883	1q32
CFHR5	.	complement factor H-related 5	HGNC:24668	1q31.3
CFL2	.	cofilin 2 (muscle)	HGNC:1875	14q13.2
CFP	.	complement factor properdin	HGNC:8864	Xp11.4
CHD3	.	chromodomain helicase DNA binding protein 3	HGNC:1918	17p13
CHD5	.	chromodomain helicase DNA binding protein 5	HGNC:16816	1p36.3
CHD8	.	chromodomain helicase DNA binding protein 8	HGNC:20153	14q11.2
CHEK1	.	checkpoint kinase 1	HGNC:1925	11q24.2
CHEK2	.	checkpoint kinase 2	HGNC:16627	22q12.1
CHL1	.	cell adhesion molecule L1-like	HGNC:1939	3p26
CHRND	.	cholinergic receptor, nicotinic, delta (muscle)	HGNC:1965	2q37.1
CHUK	.	conserved helix-loop-helix ubiquitous kinase	HGNC:1974	10q24-q25
CIC	.	capicua transcriptional repressor	HGNC:14214	19q13.2
CIT	.	citron rho-interacting serine/threonine kinase	HGNC:1985	12q24.23
CLCA2	.	chloride channel accessory 2	HGNC:2016	1p22.3
CLCN1	.	chloride channel, voltage-sensitive 1	HGNC:2019	7q12
CLIP1	.	CAP-GLY domain containing linker protein 1	HGNC:10461	12q24.3
CLPTM1L	.	CLPTM1-like	HGNC:24308	5p15.33
CLSPN	.	claspin	HGNC:19715	1p34.3
CNGA2	.	cyclic nucleotide gated channel alpha 2	HGNC:2149	Xq27
CNNM4	.	cyclin and CBS domain divalent metal cation transport mediator 4	HGNC:105	2q11.2
CNTN4	.	contactin 4	HGNC:2174	3p26.3
CNTN6	.	contactin 6	HGNC:2176	3p26-p25
CNTROB	.	centrobin, centrosomal BRCA2 interacting protein	HGNC:29616	17p13.1
COG3	.	component of oligomeric golgi complex 3	HGNC:18619	13q14.11
COL11A1	.	collagen, type XI, alpha 1	HGNC:2186	1p21
COL19A1	.	collagen, type XIX, alpha 1	HGNC:2196	6q12-q13
COL1A1	.	collagen, type I, alpha 1	HGNC:2197	17q21.33
COL6A3	.	collagen, type VI, alpha 3	HGNC:2213	2q37
COL7A1	.	collagen, type VII, alpha 1	HGNC:2214	3p21.1
CPA3	.	carboxypeptidase A3 (mast cell)	HGNC:2298	3q24
CPS1	.	carbamoyl-phosphate synthase 1, mitochondrial	HGNC:2323	2p
CPSF3	.	cleavage and polyadenylation specific factor 3, 73kDa	HGNC:2326	2p25.1
CREB3L2	.	cAMP responsive element binding protein 3-like 2	HGNC:23720	7q34
CRX	.	cone-rod homeobox	HGNC:2383	19q13.3
CRYAA	.	crystallin, alpha A	HGNC:2388	21q22.3
CRYAB	.	crystallin, alpha B	HGNC:2389	11q22.3-q23.1
CSF1	.	colony stimulating factor 1 (macrophage)	HGNC:2432	1p13.3
CSF1R	.	colony stimulating factor 1 receptor	HGNC:2433	5q32
CSMD3	.	CUB and Sushi multiple domains 3	HGNC:19291	8q23.3
CSNK1A1	.	casein kinase 1, alpha 1	HGNC:2451	5q32
CSNK1D	.	casein kinase 1, delta	HGNC:2452	17q25
CST4	.	cystatin S	HGNC:2476	20p11.2
CTCF	.	CCCTC-binding factor (zinc finger protein)	HGNC:13723	16q21-q22.3
CTNNA1	.	catenin (cadherin-associated protein), alpha 1, 102kDa	HGNC:2509	5q31.2
CTNNB1	.	catenin (cadherin-associated protein), beta 1, 88kDa	HGNC:2514	3p21
CTNND1	.	catenin (cadherin-associated protein), delta 1	HGNC:2515	11q12.1
CUBN	.	cubilin (intrinsic factor-cobalamin receptor)	HGNC:2548	10p12
CUTC	.	cutC copper transporter	HGNC:24271	10q24.31
CXCR5	.	chemokine (C-X-C motif) receptor 5	HGNC:1060	11q23.3
CXorf30	.	chromosome X open reading frame 30	HGNC:27298	Xp21.1
CXorf57	.	chromosome X open reading frame 57	HGNC:25486	Xq22.3
CYB5R4	.	cytochrome b5 reductase 4	HGNC:20147	6q14.2
CYP1A1	.	cytochrome P450, family 1, subfamily A, polypeptide 1	HGNC:2595	15q24.1
CYP26A1	.	cytochrome P450, family 26, subfamily A, polypeptide 1	HGNC:2603	10q23-q24
DAPK1	.	death-associated protein kinase 1	HGNC:2674	9q34.1
DAZAP1	.	DAZ associated protein 1	HGNC:2683	19p13.3
DBN1	.	drebrin 1	HGNC:2695	5q35.3
DCC	.	DCC netrin 1 receptor	HGNC:2701	18q21.1
DCLK3	.	doublecortin-like kinase 3	HGNC:19005	3p22.3
DDIT3	.	DNA-damage-inducible transcript 3	HGNC:2726	12q13.1-q13.2
DDO	.	D-aspartate oxidase	HGNC:2727	6q22.1
DDX10	.	DEAD (Asp-Glu-Ala-Asp) box polypeptide 10	HGNC:2735	11q22-q23
DDX18	.	DEAD (Asp-Glu-Ala-Asp) box polypeptide 18	HGNC:2741	2q21.2
DDX3X	.	DEAD (Asp-Glu-Ala-Asp) box helicase 3, X-linked	HGNC:2745	Xp11.3-p11.23
DDX59	.	DEAD (Asp-Glu-Ala-Asp) box polypeptide 59	HGNC:25360	1q32.1
DEK	.	DEK proto-oncogene	HGNC:2768	6p23
DGKB	.	diacylglycerol kinase, beta 90kDa	HGNC:2850	7p21.2
DGKE	.	diacylglycerol kinase, epsilon 64kDa	HGNC:2852	17q22
DGKG	.	diacylglycerol kinase, gamma 90kDa	HGNC:2853	3q27-q28
DHX32	.	DEAH (Asp-Glu-Ala-His) box polypeptide 32	HGNC:16717	10q26.11-q26.2
DIP2C	.	DIP2 disco-interacting protein 2 homolog C (Drosophila)	HGNC:29150	10p15.3
DKK3	.	dickkopf WNT signaling pathway inhibitor 3	HGNC:2893	11p15.3
DLC1	.	DLC1 Rho GTPase activating protein	HGNC:2897	8p22
DLEC1	.	deleted in lung and esophageal cancer 1	HGNC:2899	3p21.3
DLG1	.	discs, large homolog 1 (Drosophila)	HGNC:2900	3q29
DLG4	.	discs, large homolog 4 (Drosophila)	HGNC:2903	17p13.1
DLL1	.	delta-like 1 (Drosophila)	HGNC:2908	6q13-q22.33
DLL3	.	delta-like 3 (Drosophila)	HGNC:2909	19q13.2
DLL4	.	delta-like 4 (Drosophila)	HGNC:2910	15q14
DMBT1	.	deleted in malignant brain tumors 1	HGNC:2926	10q25.3-q26.1
DNAH5	.	dynein, axonemal, heavy chain 5	HGNC:2950	5p15.2
DNAH9	.	dynein, axonemal, heavy chain 9	HGNC:2953	17p12
DNAJA3	.	DnaJ (Hsp40) homolog, subfamily A, member 3	HGNC:11808	16p13.3
DNAJC21	.	DnaJ (Hsp40) homolog, subfamily C, member 21	HGNC:27030	5p13-p12
DNAJC24	.	DnaJ (Hsp40) homolog, subfamily C, member 24	HGNC:26979	11p14.1
DNASE1L3	.	deoxyribonuclease I-like 3	HGNC:2959	3p14.3
DOPEY1	.	dopey family member 1	HGNC:21194	6q15
DPAGT1	.	dolichyl-phosphate (UDP-N-acetylglucosamine) N-acetylglucosaminephosphotransferase 1 (GlcNAc-1-P transferase)	HGNC:2995	11q23.3
DPP10	.	dipeptidyl-peptidase 10 (non-functional)	HGNC:20823	2q14.1
DRG1	.	developmentally regulated GTP binding protein 1	HGNC:3029	22q12.2
DTX1	.	deltex 1, E3 ubiquitin ligase	HGNC:3060	12q24
DTX2	.	deltex 2, E3 ubiquitin ligase	HGNC:15973	7q11.23
DTX3L	.	deltex 3 like, E3 ubiquitin ligase	HGNC:30323	3q21.1
DUSP12	.	dual specificity phosphatase 12	HGNC:3067	1q21-q22
DVL3	.	dishevelled segment polarity protein 3	HGNC:3087	3q27
DYRK2	.	dual-specificity tyrosine-(Y)-phosphorylation regulated kinase 2	HGNC:3093	12q15
DYSF	.	dysferlin	HGNC:3097	2p13.3
E2F1	.	E2F transcription factor 1	HGNC:3113	20q11
ECT2	.	epithelial cell transforming 2	HGNC:3155	3q26.1-q26.2
EDNRA	.	endothelin receptor type A	HGNC:3179	4q31.22
EGFL6	.	EGF-like-domain, multiple 6	HGNC:3235	Xp22
EGFR	.	epidermal growth factor receptor	HGNC:3236	7p12
EGR1	.	early growth response 1	HGNC:3238	5q23-q31
EGR3	.	early growth response 3	HGNC:3240	8p23-p21
EHBP1	.	EH domain binding protein 1	HGNC:29144	2p15
EHMT1	.	euchromatic histone-lysine N-methyltransferase 1	HGNC:24650	9q34.3
EIF3M	.	eukaryotic translation initiation factor 3, subunit M	HGNC:24460	11p13
EIF4A2	.	eukaryotic translation initiation factor 4A2	HGNC:3284	3q28
EIF5	.	eukaryotic translation initiation factor 5	HGNC:3299	14q32.32
ELK1	.	ELK1, member of ETS oncogene family	HGNC:3321	Xp11.23
ELK3	.	ELK3, ETS-domain protein (SRF accessory protein 2)	HGNC:3325	12q23
ELK4	.	ELK4, ETS-domain protein (SRF accessory protein 1)	HGNC:3326	1q32
ELP2	.	elongator acetyltransferase complex subunit 2	HGNC:18248	18q12.1
ENPEP	.	glutamyl aminopeptidase (aminopeptidase A)	HGNC:3355	4q25
EOMES	.	eomesodermin	HGNC:3372	3p24.1
EP300	.	E1A binding protein p300	HGNC:3373	22q13.2
EPHA1	.	EPH receptor A1	HGNC:3385	7q32-q36
EPHA10	.	EPH receptor A10	HGNC:19987	1p34.3
EPHA3	.	EPH receptor A3	HGNC:3387	3p11.2
EPHA6	.	EPH receptor A6	HGNC:19296	3q12.1
EPHA8	.	EPH receptor A8	HGNC:3391	1p36.12
EPHB3	.	EPH receptor B3	HGNC:3394	3q27.1
EPHB6	.	EPH receptor B6	HGNC:3396	7q33-q35
ERAS	.	ES cell expressed Ras	HGNC:5174	Xp11.23
ERBB2	.	v-erb-b2 avian erythroblastic leukemia viral oncogene homolog 2	HGNC:3430	17q11.2-q12
ERBB3	.	v-erb-b2 avian erythroblastic leukemia viral oncogene homolog 3	HGNC:3431	12q13
ERBB4	.	v-erb-b2 avian erythroblastic leukemia viral oncogene homolog 4	HGNC:3432	2q33.3-q34
ERCC3	.	excision repair cross-complementation group 3	HGNC:3435	2q21
ERCC6	.	excision repair cross-complementation group 6	HGNC:3438	10q11
EREG	.	epiregulin	HGNC:3443	4q21.21
ERG	.	v-ets avian erythroblastosis virus E26 oncogene homolog	HGNC:3446	21q22.3
ERGIC3	.	ERGIC and golgi 3	HGNC:15927	20q11.22
ERICH1	.	glutamate-rich 1	HGNC:27234	8p23.3
ERP27	.	endoplasmic reticulum protein 27	HGNC:26495	12p12.3
ESR1	.	estrogen receptor 1	HGNC:3467	6q24-q27
ESR2	.	estrogen receptor 2 (ER beta)	HGNC:3468	14q21-q22
ETS1	.	v-ets avian erythroblastosis virus E26 oncogene homolog 1	HGNC:3488	11q23.3
ETS2	.	v-ets avian erythroblastosis virus E26 oncogene homolog 2	HGNC:3489	21q22.3
ETV1	.	ets variant 1	HGNC:3490	7p22
ETV2	.	ets variant 2	HGNC:3491	19q13.11
ETV3	.	ets variant 3	HGNC:3492	1q21-q23
ETV4	.	ets variant 4	HGNC:3493	17q21
ETV5	.	ets variant 5	HGNC:3494	3q28
ETV6	.	ets variant 6	HGNC:3495	12p13
ETV7	.	ets variant 7	HGNC:18160	6p21
EVL	.	Enah/Vasp-like	HGNC:20234	14q32.2
EWSR1	.	EWS RNA-binding protein 1	HGNC:3508	22q12.2
EXOC2	.	exocyst complex component 2	HGNC:24968	6p25.3
EXOC4	.	exocyst complex component 4	HGNC:30389	7q31
EYA4	.	EYA transcriptional coactivator and phosphatase 4	HGNC:3522	6q23
FAAH	.	fatty acid amide hydrolase	HGNC:3553	1p35-p34
FABP4	.	fatty acid binding protein 4, adipocyte	HGNC:3559	8q21.13
FAM107B	.	family with sequence similarity 107, member B	HGNC:23726	10p14
FAM131A	.	family with sequence similarity 131, member A	HGNC:28308	3q27.1
FAM189B	.	family with sequence similarity 189, member B	HGNC:1233	1q21
FAM47B	.	family with sequence similarity 47, member B	HGNC:26659	Xp21.1
FAM83F	.	family with sequence similarity 83, member F	HGNC:25148	22q13.1
FANCA	.	Fanconi anemia, complementation group A	HGNC:3582	16q24.3
FANCB	.	Fanconi anemia, complementation group B	HGNC:3583	Xp22.2
FANCC	.	Fanconi anemia, complementation group C	HGNC:3584	9q22.3
FANCD2	.	Fanconi anemia, complementation group D2	HGNC:3585	3p25.3
FANCE	.	Fanconi anemia, complementation group E	HGNC:3586	6p22-p21
FANCF	.	Fanconi anemia, complementation group F	HGNC:3587	11p15
FANCG	.	Fanconi anemia, complementation group G	HGNC:3588	9p13
FANCL	.	Fanconi anemia, complementation group L	HGNC:20748	2p16.1
FANCM	.	Fanconi anemia, complementation group M	HGNC:23168	14q21.3
FARP1	.	FERM, RhoGEF (ARHGEF) and pleckstrin domain protein 1 (chondrocyte-derived)	HGNC:3591	13q32.2
FASTKD3	.	FAST kinase domains 3	HGNC:28758	5p15.31
FAT1	.	FAT atypical cadherin 1	HGNC:3595	4q35.2
FBXO46	.	F-box protein 46	HGNC:25069	19q13.3
FBXO8	.	F-box protein 8	HGNC:13587	4q34.1
FBXW7	.	F-box and WD repeat domain containing 7, E3 ubiquitin protein ligase	HGNC:16712	4q31.23
FCRL3	.	Fc receptor-like 3	HGNC:18506	1q21-q22
FCRL5	.	Fc receptor-like 5	HGNC:18508	1q21
FEM1C	.	fem-1 homolog c (C. elegans)	HGNC:16933	5q22
FEV	.	FEV (ETS oncogene family)	HGNC:18562	2q36
FGA	.	fibrinogen alpha chain	HGNC:3661	4q28
FGF10	.	fibroblast growth factor 10	HGNC:3666	5p13-p12
FGF3	.	fibroblast growth factor 3	HGNC:3681	11q13
FGF4	.	fibroblast growth factor 4	HGNC:3682	11q13.3
FGF6	.	fibroblast growth factor 6	HGNC:3684	12p13
FGF8	.	fibroblast growth factor 8 (androgen-induced)	HGNC:3686	10q25-q26
FGFR1	.	fibroblast growth factor receptor 1	HGNC:3688	8p11.23-p11.22
FGFR2	.	fibroblast growth factor receptor 2	HGNC:3689	10q25.3-q26
FGFR3	.	fibroblast growth factor receptor 3	HGNC:3690	4p16.3
FGFR4	.	fibroblast growth factor receptor 4	HGNC:3691	5q35.2
FHIT	.	fragile histidine triad	HGNC:3701	3p14.2
FHOD1	.	formin homology 2 domain containing 1	HGNC:17905	16q22
FIGF	.	c-fos induced growth factor (vascular endothelial growth factor D)	HGNC:3708	Xp22.31
FKTN	.	fukutin	HGNC:3622	9q31-q33
FLI1	.	Fli-1 proto-oncogene, ETS transcription factor	HGNC:3749	11q24.1-q24.3
FLNB	.	filamin B, beta	HGNC:3755	3p14.3
FLT1	.	fms-related tyrosine kinase 1	HGNC:3763	13q12
FMNL3	.	formin-like 3	HGNC:23698	12q13.12
FN1	.	fibronectin 1	HGNC:3778	2q34
FNDC3B	.	fibronectin type III domain containing 3B	HGNC:24670	3q26.31
FOLR2	.	folate receptor 2 (fetal)	HGNC:3793	11q13.3-q14.1
FOXA3	.	forkhead box A3	HGNC:5023	19q13.32
FOXC2	.	forkhead box C2 (MFH-1, mesenchyme forkhead 1)	HGNC:3801	16q24.1
FOXD1	.	forkhead box D1	HGNC:3802	5q13.2
FOXO1	.	forkhead box O1	HGNC:3819	13q14.1
FOXO3	.	forkhead box O3	HGNC:3821	6q21
FOXO4	.	forkhead box O4	HGNC:7139	Xq13.1
FOXP1	.	forkhead box P1	HGNC:3823	3p14.1
FOXP2	.	forkhead box P2	HGNC:13875	7q31
FOXP4	.	forkhead box P4	HGNC:20842	6p21.1
FRMPD1	.	FERM and PDZ domain containing 1	HGNC:29159	9p13.1
FSCB	.	fibrous sheath CABYR binding protein	HGNC:20494	14q21.3
FUCA1	.	fucosidase, alpha-L- 1, tissue	HGNC:4006	1p34
FUS	.	FUS RNA binding protein	HGNC:4010	16p11.2
FXR1	.	fragile X mental retardation, autosomal homolog 1	HGNC:4023	3q28
G3BP2	.	GTPase activating protein (SH3 domain) binding protein 2	HGNC:30291	4q21.1
G6PC	.	glucose-6-phosphatase, catalytic subunit	HGNC:4056	17q21
GAB1	.	GRB2-associated binding protein 1	HGNC:4066	4q31.1
GAB2	.	GRB2-associated binding protein 2	HGNC:14458	11q13.4-q13.5
GABRA4	.	gamma-aminobutyric acid (GABA) A receptor, alpha 4	HGNC:4078	4p12
GABRP	.	gamma-aminobutyric acid (GABA) A receptor, pi	HGNC:4089	5q35.1
GALNS	.	galactosamine (N-acetyl)-6-sulfatase	HGNC:4122	16q24.3
GALNT5	.	polypeptide N-acetylgalactosaminyltransferase 5	HGNC:4127	2q24.1
GATA3	.	GATA binding protein 3	HGNC:4172	10p15
GEN1	.	GEN1 Holliday junction 5' flap endonuclease	HGNC:26881	2p24.2
GFRAL	.	GDNF family receptor alpha like	HGNC:32789	6p12.1
GGA1	.	golgi-associated, gamma adaptin ear containing, ARF binding protein 1	HGNC:17842	22q13.31
GGA3	.	golgi-associated, gamma adaptin ear containing, ARF binding protein 3	HGNC:17079	17q25
GIMAP1	.	GTPase, IMAP family member 1	HGNC:23237	7q36.1
GJB1	.	gap junction protein, beta 1, 32kDa	HGNC:4283	Xq13.1
GKN1	.	gastrokine 1	HGNC:23217	2p13.3
GLI1	.	GLI family zinc finger 1	HGNC:4317	12q13.2-q13.3
GNAS	.	GNAS complex locus	HGNC:4392	20q13.2-q13.3
GNB1L	.	guanine nucleotide binding protein (G protein), beta polypeptide 1-like	HGNC:4397	22q11.2
GNPAT	.	glyceronephosphate O-acyltransferase	HGNC:4416	1q42
GOLGA4	.	golgin A4	HGNC:4427	3p22-p21.3
GOLGB1	.	golgin B1	HGNC:4429	3q13
GOLIM4	.	golgi integral membrane protein 4	HGNC:15448	3q26
GP5	.	glycoprotein V (platelet)	HGNC:4443	3q29
GPC1	.	glypican 1	HGNC:4449	2q35-q37
GPC2	.	glypican 2	HGNC:4450	7q22.1
GPNMB	.	glycoprotein (transmembrane) nmb	HGNC:4462	7p
GPR112	.	G protein-coupled receptor 112	HGNC:18992	Xq26.3
GPR115	.	G protein-coupled receptor 115	HGNC:19011	6p12.3
GPR180	.	G protein-coupled receptor 180	HGNC:28899	13q32.1
GPR45	.	G protein-coupled receptor 45	HGNC:4503	2q11.1-q12
GREB1L	.	growth regulation by estrogen in breast cancer-like	HGNC:31042	18q11.2
GRIK2	.	glutamate receptor, ionotropic, kainate 2	HGNC:4580	6q16.3
GRIK3	.	glutamate receptor, ionotropic, kainate 3	HGNC:4581	1p34.3
GRIN2A	.	glutamate receptor, ionotropic, N-methyl D-aspartate 2A	HGNC:4585	16p13.2
GRIN2C	.	glutamate receptor, ionotropic, N-methyl D-aspartate 2C	HGNC:4587	17q25.1
GRIN2D	.	glutamate receptor, ionotropic, N-methyl D-aspartate 2D	HGNC:4588	19q13.33
GRIPAP1	.	GRIP1 associated protein 1	HGNC:18706	Xp11.23
GRK6	.	G protein-coupled receptor kinase 6	HGNC:4545	5q35
GRM6	.	glutamate receptor, metabotropic 6	HGNC:4598	5q35
GSDMB	.	gasdermin B	HGNC:23690	17q21.2
GSK3A	.	glycogen synthase kinase 3 alpha	HGNC:4616	19q13
GSK3B	.	glycogen synthase kinase 3 beta	HGNC:4617	3q13.3
GSN	.	gelsolin	HGNC:4620	9q33
GSTCD	.	glutathione S-transferase, C-terminal domain containing	HGNC:25806	4q24
GTF2A1	.	general transcription factor IIA, 1, 19/37kDa	HGNC:4646	14q31
GUCY1A2	.	guanylate cyclase 1, soluble, alpha 2	HGNC:4684	11q21-q22
GUCY2F	.	guanylate cyclase 2F, retinal	HGNC:4691	Xq22
HADHB	.	hydroxyacyl-CoA dehydrogenase/3-ketoacyl-CoA thiolase/enoyl-CoA hydratase (trifunctional protein), beta subunit	HGNC:4803	2p23
HAPLN1	.	hyaluronan and proteoglycan link protein 1	HGNC:2380	5q14.3
HAUS3	.	HAUS augmin-like complex, subunit 3	HGNC:28719	4p16.3
HCN3	.	hyperpolarization activated cyclic nucleotide-gated potassium channel 3	HGNC:19183	1q21.2
HDAC4	.	histone deacetylase 4	HGNC:14063	2q37.3
HDAC7	.	histone deacetylase 7	HGNC:14067	12q13.1
HDLBP	.	high density lipoprotein binding protein	HGNC:4857	2q37.3
HECW1	.	HECT, C2 and WW domain containing E3 ubiquitin protein ligase 1	HGNC:22195	7p13
HELQ	.	helicase, POLQ-like	HGNC:18536	4q21.23
HEPACAM2	.	HEPACAM family member 2	HGNC:27364	7q21.3
HERC1	.	HECT and RLD domain containing E3 ubiquitin protein ligase family member 1	HGNC:4867	15q22
HERC4	.	HECT and RLD domain containing E3 ubiquitin protein ligase 4	HGNC:24521	10q21.3
HES1	.	hes family bHLH transcription factor 1	HGNC:5192	3q28-q29
HES2	.	hes family bHLH transcription factor 2	HGNC:16005	1p36.31
HES3	.	hes family bHLH transcription factor 3	HGNC:26226	1p36.31
HES4	.	hes family bHLH transcription factor 4	HGNC:24149	1p36
HES5	.	hes family bHLH transcription factor 5	HGNC:19764	1p36
HES6	.	hes family bHLH transcription factor 6	HGNC:18254	2q37.3
HES7	.	hes family bHLH transcription factor 7	HGNC:15977	17p13.1
HEY1	.	hes-related family bHLH transcription factor with YRPW motif 1	HGNC:4880	8q21
HEY2	.	hes-related family bHLH transcription factor with YRPW motif 2	HGNC:4881	6q
HIC1	.	hypermethylated in cancer 1	HGNC:4909	17p13.3
HIF1A	.	hypoxia inducible factor 1, alpha subunit (basic helix-loop-helix transcription factor)	HGNC:4910	14q23.2
HIST1H1B	.	histone cluster 1, H1b	HGNC:4719	6p22.1
HIST1H4L	.	histone cluster 1, H4l	HGNC:4791	6p22.1
HIST2H2AB	.	histone cluster 2, H2ab	HGNC:20508	1q21.2
HK3	.	hexokinase 3 (white cell)	HGNC:4925	5q35.2
HLCS	.	holocarboxylase synthetase (biotin-(proprionyl-CoA-carboxylase (ATP-hydrolysing)) ligase)	HGNC:4976	21q22.1
HM13	.	histocompatibility (minor) 13	HGNC:16435	20q11.21
HMGA2	.	high mobility group AT-hook 2	HGNC:5009	12q15
HNF1A	.	HNF1 homeobox A	HGNC:11621	12q24.31
HOOK1	.	hook microtubule-tethering protein 1	HGNC:19884	1p32.1
HOOK3	.	hook microtubule-tethering protein 3	HGNC:23576	8p11.21
HOXA3	.	homeobox A3	HGNC:5104	7p15.2
HOXA4	.	homeobox A4	HGNC:5105	7p15.2
HRAS	.	Harvey rat sarcoma viral oncogene homolog	HGNC:5173	11p15.5
HSD11B1	.	hydroxysteroid (11-beta) dehydrogenase 1	HGNC:5208	1q32-q41
HSD17B8	.	hydroxysteroid (17-beta) dehydrogenase 8	HGNC:3554	6p21.3
HSPA14	.	heat shock 70kDa protein 14	HGNC:29526	10p13
HSPA4	.	heat shock 70kDa protein 4	HGNC:5237	5q31.1
HTATSF1	.	HIV-1 Tat specific factor 1	HGNC:5276	Xq26.3
HUWE1	.	HECT, UBA and WWE domain containing 1, E3 ubiquitin protein ligase	HGNC:30892	Xp11.22
ICAM5	.	intercellular adhesion molecule 5, telencephalin	HGNC:5348	19p13.2
IFNA2	.	interferon, alpha 2	HGNC:5423	9p22
IFNB1	.	interferon, beta 1, fibroblast	HGNC:5434	9p22
IGF1R	.	insulin-like growth factor 1 receptor	HGNC:5465	15q26.3
IGF2	.	insulin-like growth factor 2	HGNC:5466	11p15.5
IKBKAP	.	inhibitor of kappa light polypeptide gene enhancer in B-cells, kinase complex-associated protein	HGNC:5959	9q31
IKBKB	.	inhibitor of kappa light polypeptide gene enhancer in B-cells, kinase beta	HGNC:5960	8p11.2
IL1RAPL2	.	interleukin 1 receptor accessory protein-like 2	HGNC:5997	Xq22
IL6R	.	interleukin 6 receptor	HGNC:6019	1q21
IL7R	.	interleukin 7 receptor	HGNC:6024	5p13
INA	.	internexin neuronal intermediate filament protein, alpha	HGNC:6057	10q24
INHBE	.	inhibin, beta E	HGNC:24029	12q13.2
INPP5K	.	inositol polyphosphate-5-phosphatase K	HGNC:33882	17p13.3
INSR	.	insulin receptor	HGNC:6091	19p13.3-p13.2
IRAK1	.	interleukin-1 receptor-associated kinase 1	HGNC:6112	Xq28
IRF8	.	interferon regulatory factor 8	HGNC:5358	16q24.1
IRS1	.	insulin receptor substrate 1	HGNC:6125	2q36
IRS2	.	insulin receptor substrate 2	HGNC:6126	13q34
IRS4	.	insulin receptor substrate 4	HGNC:6128	Xq22.3
ITGA9	.	integrin, alpha 9	HGNC:6145	3p21.3
ITGB2	.	integrin, beta 2 (complement component 3 receptor 3 and 4 subunit)	HGNC:6155	21q22.3
ITGB7	.	integrin, beta 7	HGNC:6162	12q13.1
JAG1	.	jagged 1	HGNC:6188	20p12.1-p11.23
JAG2	.	jagged 2	HGNC:6189	14q32
JAK2	.	Janus kinase 2	HGNC:6192	9p24
JAZF1	.	JAZF zinc finger 1	HGNC:28917	7p15.2-p15.1
JMJD1C	.	jumonji domain containing 1C	HGNC:12313	10q22.1
JUP	.	junction plakoglobin	HGNC:6207	17q21
KALRN	.	kalirin, RhoGEF kinase	HGNC:4814	3q21.2
KBTBD8	.	kelch repeat and BTB (POZ) domain containing 8	HGNC:30691	3p14
KCNA5	.	potassium voltage-gated channel, shaker-related subfamily, member 5	HGNC:6224	12p13
KCNC2	.	potassium voltage-gated channel, Shaw-related subfamily, member 2	HGNC:6234	12q14.1
KCNIP3	.	Kv channel interacting protein 3, calsenilin	HGNC:15523	2q21.1
KCNJ1	.	potassium inwardly-rectifying channel, subfamily J, member 1	HGNC:6255	11q24
KCNJ15	.	potassium inwardly-rectifying channel, subfamily J, member 15	HGNC:6261	21q22.2
KCNQ5	.	potassium voltage-gated channel, KQT-like subfamily, member 5	HGNC:6299	6q14
KCNT2	.	potassium channel, subfamily T, member 2	HGNC:18866	1q31.3
KDM3A	.	lysine (K)-specific demethylase 3A	HGNC:20815	2p11.2
KDM6A	.	lysine (K)-specific demethylase 6A	HGNC:12637	Xp11.2
KEAP1	.	kelch-like ECH-associated protein 1	HGNC:23177	19p13.2
KIAA1324	.	KIAA1324	HGNC:29618	1p13.3
KIAA1468	.	KIAA1468	HGNC:29289	18q21.33
KIF16B	.	kinesin family member 16B	HGNC:15869	20p11.23
KIF1C	.	kinesin family member 1C	HGNC:6317	17p13.2
KIF6	.	kinesin family member 6	HGNC:21202	6p21.2
KIT	.	v-kit Hardy-Zuckerman 4 feline sarcoma viral oncogene homolog	HGNC:6342	4q12
KLHL4	.	kelch-like family member 4	HGNC:6355	Xq21.3
KLK15	.	kallikrein-related peptidase 15	HGNC:20453	19q13.4
KPNA5	.	karyopherin alpha 5 (importin alpha 6)	HGNC:6398	6q22.2
KRAS	.	Kirsten rat sarcoma viral oncogene homolog	HGNC:6407	12p12.1
KRT73	.	keratin 73	HGNC:28928	12q13.13
KRT76	.	keratin 76	HGNC:24430	12q13.13
KRTAP10-8	.	keratin associated protein 10-8	HGNC:20525	21q22.3
KRTAP20-1	.	keratin associated protein 20-1	HGNC:18943	21q22.1
KRTAP21-1	.	keratin associated protein 21-1	HGNC:18945	21q22.1
KTN1	.	kinectin 1 (kinesin receptor)	HGNC:6467	14q22.1
LAMA2	.	laminin, alpha 2	HGNC:6482	6q22-q23
LAMB1	.	laminin, beta 1	HGNC:6486	7q22
LDHB	.	lactate dehydrogenase B	HGNC:6541	12p12.2-p12.1
LEPREL1	.	leprecan-like 1	HGNC:19317	3q29
LGALS2	.	lectin, galactoside-binding, soluble, 2	HGNC:6562	22q13.1
LGR6	.	leucine-rich repeat containing G protein-coupled receptor 6	HGNC:19719	1q32.1
LHCGR	.	luteinizing hormone/choriogonadotropin receptor	HGNC:6585	2p21
LIPE	.	lipase, hormone-sensitive	HGNC:6621	19q13.1-q13.2
LLGL1	.	lethal giant larvae homolog 1 (Drosophila)	HGNC:6628	17p11.2
LMF2	.	lipase maturation factor 2	HGNC:25096	22q13.33
LMO7	.	LIM domain 7	HGNC:6646	13q22.2
LNPEP	.	leucyl/cystinyl aminopeptidase	HGNC:6656	5q15
LONRF3	.	LON peptidase N-terminal domain and ring finger 3	HGNC:21152	Xq24
LOXL2	.	lysyl oxidase-like 2	HGNC:6666	8p21.3
LOXL4	.	lysyl oxidase-like 4	HGNC:17171	10q24
LPP	.	LIM domain containing preferred translocation partner in lipoma	HGNC:6679	3q27-q28
LRBA	.	LPS-responsive vesicle trafficking, beach and anchor containing	HGNC:1742	4q13
LRP2	.	low density lipoprotein receptor-related protein 2	HGNC:6694	2q31.1
LRRC4	.	leucine rich repeat containing 4	HGNC:15586	7q31
LRRC41	.	leucine rich repeat containing 41	HGNC:16917	1p34.1
LRRC7	.	leucine rich repeat containing 7	HGNC:18531	1p31.1
LRRFIP1	.	leucine rich repeat (in FLII) interacting protein 1	HGNC:6702	2q37.3
LSP1	.	lymphocyte-specific protein 1	HGNC:6707	11p15.5
LYN	.	LYN proto-oncogene, Src family tyrosine kinase	HGNC:6735	8q13
LZTS2	.	leucine zipper, putative tumor suppressor 2	HGNC:29381	10q24
MACF1	.	microtubule-actin crosslinking factor 1	HGNC:13664	1p32-p31
MAF	.	v-maf avian musculoaponeurotic fibrosarcoma oncogene homolog	HGNC:6776	16q22-q23
MAGEA1	.	melanoma antigen family A, 1 (directs expression of antigen MZ2-E)	HGNC:6796	Xq28
MAGEA4	.	melanoma antigen family A, 4	HGNC:6802	Xq28
MAGEB16	.	melanoma antigen family B, 16	HGNC:21188	Xp21.1
MAGEC2	.	melanoma antigen family C, 2	HGNC:13574	Xq27
MAGED2	.	melanoma antigen family D, 2	HGNC:16353	Xp11.2
MAGEE1	.	melanoma antigen family E, 1	HGNC:24934	Xq13
MAGOHB	.	mago-nashi homolog B (Drosophila)	HGNC:25504	12p13.2
MAK	.	male germ cell-associated kinase	HGNC:6816	6p24.2
MAMDC4	.	MAM domain containing 4	HGNC:24083	9q34.3
MAML1	.	mastermind-like 1 (Drosophila)	HGNC:13632	5q35
MAML2	.	mastermind-like 2 (Drosophila)	HGNC:16259	11q
MAML3	.	mastermind-like 3 (Drosophila)	HGNC:16272	4q31.1
MANEA	.	mannosidase, endo-alpha	HGNC:21072	6q16.2
MAOA	.	monoamine oxidase A	HGNC:6833	Xp11.4-p11.3
MAP2	.	microtubule-associated protein 2	HGNC:6839	2q34-q35
MAP2K4	.	mitogen-activated protein kinase kinase 4	HGNC:6844	17p12
MAP3K1	.	mitogen-activated protein kinase kinase kinase 1, E3 ubiquitin protein ligase	HGNC:6848	5q11.2
MAP3K12	.	mitogen-activated protein kinase kinase kinase 12	HGNC:6851	12q13.13
MAP3K6	.	mitogen-activated protein kinase kinase kinase 6	HGNC:6858	1p36.11
MAP3K8	.	mitogen-activated protein kinase kinase kinase 8	HGNC:6860	10p11.2
MAP7D2	.	MAP7 domain containing 2	HGNC:25899	Xp22.12
MAPK13	.	mitogen-activated protein kinase 13	HGNC:6875	6p21
MAPKAPK3	.	mitogen-activated protein kinase-activated protein kinase 3	HGNC:6888	3p21.3
MAST2	.	microtubule associated serine/threonine kinase 2	HGNC:19035	1p34.1
MAST4	.	microtubule associated serine/threonine kinase family member 4	HGNC:19037	5q12.3
MAX	.	MYC associated factor X	HGNC:6913	14q23
MCF2L2	.	MCF.2 cell line derived transforming sequence-like 2	HGNC:30319	3q27
MCOLN1	.	mucolipin 1	HGNC:13356	19p13.2
MDC1	.	mediator of DNA-damage checkpoint 1	HGNC:21163	6p21.3
MED14	.	mediator complex subunit 14	HGNC:2370	Xp11.4
MEN1	.	multiple endocrine neoplasia I	HGNC:7010	11q13
MET	.	MET proto-oncogene, receptor tyrosine kinase	HGNC:7029	7q31
MEX3B	.	mex-3 RNA binding family member B	HGNC:25297	15q25.1
MFAP5	.	microfibrillar associated protein 5	HGNC:29673	12p13.1-p12.3
MFSD9	.	major facilitator superfamily domain containing 9	HGNC:28158	2q12.1
MIA2	.	melanoma inhibitory activity 2	HGNC:18432	14q13.2
MIB1	.	mindbomb E3 ubiquitin protein ligase 1	HGNC:21086	18q11.2
MICAL1	.	microtubule associated monooxygenase, calponin and LIM domain containing 1	HGNC:20619	6q21
MICALL1	.	MICAL-like 1	HGNC:29804	22q13.1
MKL1	.	megakaryoblastic leukemia (translocation) 1	HGNC:14334	22q13
MKRN3	.	makorin ring finger protein 3	HGNC:7114	15q11-q13
MLF1	.	myeloid leukemia factor 1	HGNC:7125	3q25
MLH1	.	mutL homolog 1	HGNC:7127	3p22.3
MLH3	.	mutL homolog 3	HGNC:7128	14q24.3
MLST8	.	MTOR associated protein, LST8 homolog (S. cerevisiae)	HGNC:24825	16p13.3
MMP10	.	matrix metallopeptidase 10 (stromelysin 2)	HGNC:7156	11q22.3
MMP15	.	matrix metallopeptidase 15 (membrane-inserted)	HGNC:7161	16q13
MMP2	.	matrix metallopeptidase 2 (gelatinase A, 72kDa gelatinase, 72kDa type IV collagenase)	HGNC:7166	16q13-q21
MMP8	.	matrix metallopeptidase 8 (neutrophil collagenase)	HGNC:7175	11q21-q22
MORC1	.	MORC family CW-type zinc finger 1	HGNC:7198	3q13
MOSPD1	.	motile sperm domain containing 1	HGNC:25235	Xq26.3
MRE11A	.	MRE11 meiotic recombination 11 homolog A (S. cerevisiae)	HGNC:7230	11q21
MSH2	.	mutS homolog 2	HGNC:7325	2p21
MSH3	.	mutS homolog 3	HGNC:7326	5q11-q12
MSH5	.	mutS homolog 5	HGNC:7328	6p21.3
MSH6	.	mutS homolog 6	HGNC:7329	2p16
MSI1	.	musashi RNA-binding protein 1	HGNC:7330	12q24
MSI2	.	musashi RNA-binding protein 2	HGNC:18585	17q23.2
MTL5	.	metallothionein-like 5, testis-specific (tesmin)	HGNC:7446	11q13.2-q13.3
MTMR3	.	myotubularin related protein 3	HGNC:7451	22q12.2
MTMR8	.	myotubularin related protein 8	HGNC:16825	Xq11.2-q12
MTOR	.	mechanistic target of rapamycin (serine/threonine kinase)	HGNC:3942	1p36
MXD1	.	MAX dimerization protein 1	HGNC:6761	2p13-p12
MXI1	.	MAX interactor 1, dimerization protein	HGNC:7534	10q24-q25
MYC	.	v-myc avian myelocytomatosis viral oncogene homolog	HGNC:7553	8q24
MYCN	.	v-myc avian myelocytomatosis viral oncogene neuroblastoma derived homolog	HGNC:7559	2p24.3
MYH1	.	myosin, heavy chain 1, skeletal muscle, adult	HGNC:7567	17p13.1
MYH8	.	myosin, heavy chain 8, skeletal muscle, perinatal	HGNC:7578	17p13.1
MYH9	.	myosin, heavy chain 9, non-muscle	HGNC:7579	22q13.1
MYLK4	.	myosin light chain kinase family, member 4	HGNC:27972	6p25.2
MYO3A	.	myosin IIIA	HGNC:7601	10p11.1
MYOD1	.	myogenic differentiation 1	HGNC:7611	11p15
N4BP2	.	NEDD4 binding protein 2	HGNC:29851	4p14
NALCN	.	sodium leak channel, non-selective	HGNC:19082	13q32.3
NBN	.	nibrin	HGNC:7652	8q21-q24
NCOA6	.	nuclear receptor coactivator 6	HGNC:15936	20q11
NDRG2	.	NDRG family member 2	HGNC:14460	14q11.2
NDUFA2	.	NADH dehydrogenase (ubiquinone) 1 alpha subcomplex, 2, 8kDa	HGNC:7685	5q31.2
NDUFA3	.	NADH dehydrogenase (ubiquinone) 1 alpha subcomplex, 3, 9kDa	HGNC:7686	19q13.42
NDUFA8	.	NADH dehydrogenase (ubiquinone) 1 alpha subcomplex, 8, 19kDa	HGNC:7692	9q33.2
NEDD4	.	neural precursor cell expressed, developmentally down-regulated 4, E3 ubiquitin protein ligase	HGNC:7727	15q
NEFM	.	neurofilament, medium polypeptide	HGNC:7734	8p21
NET1	.	neuroepithelial cell transforming 1	HGNC:14592	10p15
NF1	.	neurofibromin 1	HGNC:7765	17q11.2
NF2	.	neurofibromin 2 (merlin)	HGNC:7773	22q12.2
NFIL3	.	nuclear factor, interleukin 3 regulated	HGNC:7787	9q22
NFKB1	.	nuclear factor of kappa light polypeptide gene enhancer in B-cells 1	HGNC:7794	4q24
NFKBIA	.	nuclear factor of kappa light polypeptide gene enhancer in B-cells inhibitor, alpha	HGNC:7797	14q13
NFYC	.	nuclear transcription factor Y, gamma	HGNC:7806	1p32
NHS	.	Nance-Horan syndrome (congenital cataracts and dental anomalies)	HGNC:7820	Xp22.3-p21.1
NID2	.	nidogen 2 (osteonidogen)	HGNC:13389	14q22.1
NIP7	.	NIP7, nucleolar pre-rRNA processing protein	HGNC:24328	16q22.1
NIPBL	.	Nipped-B homolog (Drosophila)	HGNC:28862	5p13.2
NKAP	.	NFKB activating protein	HGNC:29873	Xq24
NKD2	.	naked cuticle homolog 2 (Drosophila)	HGNC:17046	5p15.3
NLE1	.	notchless homolog 1 (Drosophila)	HGNC:19889	17q12
NLRC5	.	NLR family, CARD domain containing 5	HGNC:29933	16q13
NLRP1	.	NLR family, pyrin domain containing 1	HGNC:14374	17p13
NLRP14	.	NLR family, pyrin domain containing 14	HGNC:22939	11p15.4
NLRP7	.	NLR family, pyrin domain containing 7	HGNC:22947	19q13.42
NLRP8	.	NLR family, pyrin domain containing 8	HGNC:22940	19q13.43
NLRP9	.	NLR family, pyrin domain containing 9	HGNC:22941	19q13.43
NOS2	.	nitric oxide synthase 2, inducible	HGNC:7873	17q11.2
NOTCH1	.	notch 1	HGNC:7881	9q34.3
NOTCH2	.	notch 2	HGNC:7882	1p13-p11
NOTCH3	.	notch 3	HGNC:7883	19p13.2-p13.1
NOTCH4	.	notch 4	HGNC:7884	6p21.3
NOVA1	.	neuro-oncological ventral antigen 1	HGNC:7886	14q12
NPBWR1	.	neuropeptides B/W receptor 1	HGNC:4522	8p22-q21.13
NPM1	.	nucleophosmin (nucleolar phosphoprotein B23, numatrin)	HGNC:7910	5q35.1
NPR1	.	natriuretic peptide receptor 1	HGNC:7943	1q21-q22
NR2F2	.	nuclear receptor subfamily 2, group F, member 2	HGNC:7976	15q26
NR4A3	.	nuclear receptor subfamily 4, group A, member 3	HGNC:7982	9q22
NRAS	.	neuroblastoma RAS viral (v-ras) oncogene homolog	HGNC:7989	1p13.2
NRCAM	.	neuronal cell adhesion molecule	HGNC:7994	7q31
NRG1	.	neuregulin 1	HGNC:7997	8p21-p12
NRK	.	Nik related kinase	HGNC:25391	Xq22.3
NRXN3	.	neurexin 3	HGNC:8010	14q31
NSMCE2	.	non-SMC element 2, MMS21 homolog (S. cerevisiae)	HGNC:26513	8q24.13
NTRK1	.	neurotrophic tyrosine kinase, receptor, type 1	HGNC:8031	1q21-q22
NTRK3	.	neurotrophic tyrosine kinase, receptor, type 3	HGNC:8033	15q24-q25
NUAK2	.	NUAK family, SNF1-like kinase, 2	HGNC:29558	1q32.1
NUDCD1	.	NudC domain containing 1	HGNC:24306	8q23
NUMB	.	numb homolog (Drosophila)	HGNC:8060	14q24.3
NUP133	.	nucleoporin 133kDa	HGNC:18016	1q42.13
NUP214	.	nucleoporin 214kDa	HGNC:8064	9q34
NUP98	.	nucleoporin 98kDa	HGNC:8068	11p15
NXN	.	nucleoredoxin	HGNC:18008	17p13
OBSCN	.	obscurin, cytoskeletal calmodulin and titin-interacting RhoGEF	HGNC:15719	1q42
OCA2	.	oculocutaneous albinism II	HGNC:8101	15q12
OLA1	.	Obg-like ATPase 1	HGNC:28833	2q31.1
OR12D3	.	olfactory receptor, family 12, subfamily D, member 3	HGNC:13963	6p22.1
OR1N1	.	olfactory receptor, family 1, subfamily N, member 1	HGNC:8221	9q34.11
OSBPL11	.	oxysterol binding protein-like 11	HGNC:16397	3q21
OSTC	.	oligosaccharyltransferase complex subunit (non-catalytic)	HGNC:24448	4q25
OTC	.	ornithine carbamoyltransferase	HGNC:8512	Xp21.1
OTOF	.	otoferlin	HGNC:8515	2p23.1
OTUD4	.	OTU deubiquitinase 4	HGNC:24949	4q31.21
OVCA2	.	ovarian tumor suppressor candidate 2	HGNC:24203	17p13.3
OXSM	.	3-oxoacyl-ACP synthase, mitochondrial	HGNC:26063	3p24.2
P2RX7	.	purinergic receptor P2X, ligand-gated ion channel, 7	HGNC:8537	12q24
P2RY14	.	purinergic receptor P2Y, G-protein coupled, 14	HGNC:16442	3q21-q25
PADI3	.	peptidyl arginine deiminase, type III	HGNC:18337	1p36.13
PALB2	.	partner and localizer of BRCA2	HGNC:26144	16p12.1
PANX2	.	pannexin 2	HGNC:8600	22q13.33
PARP1	.	poly (ADP-ribose) polymerase 1	HGNC:270	1q41-q42
PATZ1	.	POZ (BTB) and AT hook containing zinc finger 1	HGNC:13071	22q12.2
PAX3	.	paired box 3	HGNC:8617	2q36.1
PAX7	.	paired box 7	HGNC:8621	1p36.13
PAX8	.	paired box 8	HGNC:8622	2q13
PAXIP1	.	PAX interacting (with transcription-activation domain) protein 1	HGNC:8624	7q36
PBRM1	.	polybromo 1	HGNC:30064	3p21
PCDH19	.	protocadherin 19	HGNC:14270	Xq22.1
PCDH20	.	protocadherin 20	HGNC:14257	13q21
PCDH7	.	protocadherin 7	HGNC:8659	4p15
PCDH8	.	protocadherin 8	HGNC:8660	13q21.1
PCDH9	.	protocadherin 9	HGNC:8661	13q21.32
PCDHB15	.	protocadherin beta 15	HGNC:8686	5q31
PDCD4	.	programmed cell death 4 (neoplastic transformation inhibitor)	HGNC:8763	10q24
PDCD6	.	programmed cell death 6	HGNC:8765	5p15.33
PDE2A	.	phosphodiesterase 2A, cGMP-stimulated	HGNC:8777	11q13.1-q14.1
PDE4D	.	phosphodiesterase 4D, cAMP-specific	HGNC:8783	5q12
PDGFB	.	platelet-derived growth factor beta polypeptide	HGNC:8800	22q13.1
PDGFRA	.	platelet-derived growth factor receptor, alpha polypeptide	HGNC:8803	4q12
PDGFRB	.	platelet-derived growth factor receptor, beta polypeptide	HGNC:8804	5q33.1
PDLIM7	.	PDZ and LIM domain 7 (enigma)	HGNC:22958	5q35.3
PDPK1	.	3-phosphoinositide dependent protein kinase 1	HGNC:8816	16p13.3
PDZD3	.	PDZ domain containing 3	HGNC:19891	11q23.3
PDZD4	.	PDZ domain containing 4	HGNC:21167	Xq28
PER1	.	period circadian clock 1	HGNC:8845	17p13.1
PER2	.	period circadian clock 2	HGNC:8846	2q37.3
PFKFB4	.	6-phosphofructo-2-kinase/fructose-2,6-biphosphatase 4	HGNC:8875	3p22-p21
PGBD3	.	piggyBac transposable element derived 3	HGNC:19400	10q11
PGR	.	progesterone receptor	HGNC:8910	11q22-q23
PHC1	.	polyhomeotic homolog 1 (Drosophila)	HGNC:3182	12p13
PHF7	.	PHD finger protein 7	HGNC:18458	3p21.31
PHIP	.	pleckstrin homology domain interacting protein	HGNC:15673	6q14
PHKB	.	phosphorylase kinase, beta	HGNC:8927	16q12-q13
PIGN	.	phosphatidylinositol glycan anchor biosynthesis, class N	HGNC:8967	18q21.33
PIGS	.	phosphatidylinositol glycan anchor biosynthesis, class S	HGNC:14937	17p13.2
PIK3CA	.	phosphatidylinositol-4,5-bisphosphate 3-kinase, catalytic subunit alpha	HGNC:8975	3q26.3
PIK3CB	.	phosphatidylinositol-4,5-bisphosphate 3-kinase, catalytic subunit beta	HGNC:8976	3q22.3
PIK3CD	.	phosphatidylinositol-4,5-bisphosphate 3-kinase, catalytic subunit delta	HGNC:8977	1p36.2
PIK3CG	.	phosphatidylinositol-4,5-bisphosphate 3-kinase, catalytic subunit gamma	HGNC:8978	7q22
PIK3R1	.	phosphoinositide-3-kinase, regulatory subunit 1 (alpha)	HGNC:8979	5q13.1
PIK3R2	.	phosphoinositide-3-kinase, regulatory subunit 2 (beta)	HGNC:8980	19p13.11
PIK3R4	.	phosphoinositide-3-kinase, regulatory subunit 4	HGNC:8982	3q22.1
PKD1L1	.	polycystic kidney disease 1 like 1	HGNC:18053	7p12.3
PKDREJ	.	polycystin (PKD) family receptor for egg jelly	HGNC:9015	22q13.31
PKHD1	.	polycystic kidney and hepatic disease 1 (autosomal recessive)	HGNC:9016	6p21.2-p12
PKN1	.	protein kinase N1	HGNC:9405	19p13.12
PKNOX1	.	PBX/knotted 1 homeobox 1	HGNC:9022	21q22.3
PLA2G4A	.	phospholipase A2, group IVA (cytosolic, calcium-dependent)	HGNC:9035	1q25
PLAG1	.	pleiomorphic adenoma gene 1	HGNC:9045	8q12
PLAT	.	plasminogen activator, tissue	HGNC:9051	8p11.21
PLCB1	.	phospholipase C, beta 1 (phosphoinositide-specific)	HGNC:15917	20p12
PLCB2	.	phospholipase C, beta 2	HGNC:9055	15q15.1
PLCD3	.	phospholipase C, delta 3	HGNC:9061	17q21
PLCG1	.	phospholipase C, gamma 1	HGNC:9065	20q12-q13.1
PLD2	.	phospholipase D2	HGNC:9068	17p13.3
PLEKHA8	.	pleckstrin homology domain containing, family A (phosphoinositide binding specific) member 8	HGNC:30037	7p21-p11.2
PLOD1	.	procollagen-lysine, 2-oxoglutarate 5-dioxygenase 1	HGNC:9081	1p36.22
PLS3	.	plastin 3	HGNC:9091	Xq23
PLXNB1	.	plexin B1	HGNC:9103	3p21.31
PML	.	promyelocytic leukemia	HGNC:9113	15q24.1
PMS1	.	PMS1 postmeiotic segregation increased 1 (S. cerevisiae)	HGNC:9121	2q31-q33
PMS2	.	PMS2 postmeiotic segregation increased 2 (S. cerevisiae)	HGNC:9122	7p22.1
PNCK	.	pregnancy up-regulated nonubiquitous CaM kinase	HGNC:13415	Xq28
PNLIPRP1	.	pancreatic lipase-related protein 1	HGNC:9156	10q26.12
POFUT1	.	protein O-fucosyltransferase 1	HGNC:14988	20q11
POLH	.	polymerase (DNA directed), eta	HGNC:9181	6p21
POLR2F	.	polymerase (RNA) II (DNA directed) polypeptide F	HGNC:9193	22q13.1
POP1	.	processing of precursor 1, ribonuclease P/MRP subunit (S. cerevisiae)	HGNC:30129	8q22.2
POU2F1	.	POU class 2 homeobox 1	HGNC:9212	1q24.2
PPA1	.	pyrophosphatase (inorganic) 1	HGNC:9226	10q11.1-q24
PPAPDC3	.	phosphatidic acid phosphatase type 2 domain containing 3	HGNC:28174	9q34.2-q34.3
PPARG	.	peroxisome proliferator-activated receptor gamma	HGNC:9236	3p25
PPFIBP2	.	PTPRF interacting protein, binding protein 2 (liprin beta 2)	HGNC:9250	11p15.4
PPHLN1	.	periphilin 1	HGNC:19369	12q12
PPM1E	.	protein phosphatase, Mg2+/Mn2+ dependent, 1E	HGNC:19322	17q24.2
PPM1F	.	protein phosphatase, Mg2+/Mn2+ dependent, 1F	HGNC:19388	22q11.22
PPP1R12A	.	protein phosphatase 1, regulatory subunit 12A	HGNC:7618	12q15-q21
PPP1R3A	.	protein phosphatase 1, regulatory subunit 3A	HGNC:9291	7q31.1
PPP2R5C	.	protein phosphatase 2, regulatory subunit B', gamma	HGNC:9311	14q32.31
PRCC	.	papillary renal cell carcinoma (translocation-associated)	HGNC:9343	1q21.1
PRDM4	.	PR domain containing 4	HGNC:9348	12q23-q24.1
PRDX5	.	peroxiredoxin 5	HGNC:9355	11q13
PREX2	.	phosphatidylinositol-3,4,5-trisphosphate-dependent Rac exchange factor 2	HGNC:22950	8q13.1
PRICKLE3	.	prickle homolog 3 (Drosophila)	HGNC:6645	Xp11.23
PRKAA1	.	protein kinase, AMP-activated, alpha 1 catalytic subunit	HGNC:9376	5p13.1
PRKAA2	.	protein kinase, AMP-activated, alpha 2 catalytic subunit	HGNC:9377	1p31
PRKD1	.	protein kinase D1	HGNC:9407	14q11
PRODH	.	proline dehydrogenase (oxidase) 1	HGNC:9453	22q11.2
PROS1	.	protein S (alpha)	HGNC:9456	3q11.1
PRPF4B	.	pre-mRNA processing factor 4B	HGNC:17346	6p24.2
PRPS1	.	phosphoribosyl pyrophosphate synthetase 1	HGNC:9462	Xq22.3
PRRG1	.	proline rich Gla (G-carboxyglutamic acid) 1	HGNC:9469	Xp21.1
PRRT1	.	proline-rich transmembrane protein 1	HGNC:13943	6p21.32
PSD	.	pleckstrin and Sec7 domain containing	HGNC:9507	10q24
PSME4	.	proteasome (prosome, macropain) activator subunit 4	HGNC:20635	2p16.1
PTCH1	.	patched 1	HGNC:9585	9q22.1-q31
PTCHD2	.	patched domain containing 2	HGNC:29251	1p36.22
PTEN	.	phosphatase and tensin homolog	HGNC:9588	10q23
PTGIS	.	prostaglandin I2 (prostacyclin) synthase	HGNC:9603	20q13
PTHLH	.	parathyroid hormone-like hormone	HGNC:9607	12p12.1-p11.2
PTP4A1	.	protein tyrosine phosphatase type IVA, member 1	HGNC:9634	6q12
PTP4A2	.	protein tyrosine phosphatase type IVA, member 2	HGNC:9635	1p35
PTP4A3	.	protein tyrosine phosphatase type IVA, member 3	HGNC:9636	8q24.3
PTPDC1	.	protein tyrosine phosphatase domain containing 1	HGNC:30184	9q22.32
PTPLA	.	protein tyrosine phosphatase-like (proline instead of catalytic arginine), member A	HGNC:9639	10p14-p13
PTPLAD1	.	protein tyrosine phosphatase-like A domain containing 1	HGNC:24175	15q22.2
PTPLAD2	.	protein tyrosine phosphatase-like A domain containing 2	HGNC:20920	9p21.3
PTPLB	.	protein tyrosine phosphatase-like (proline instead of catalytic arginine), member b	HGNC:9640	3q21.1
PTPMT1	.	protein tyrosine phosphatase, mitochondrial 1	HGNC:26965	11p11.2
PTPN1	.	protein tyrosine phosphatase, non-receptor type 1	HGNC:9642	20q13.1-q13.2
PTPN11	.	protein tyrosine phosphatase, non-receptor type 11	HGNC:9644	12q24.1
PTPN12	.	protein tyrosine phosphatase, non-receptor type 12	HGNC:9645	7q11.23
PTPN13	.	protein tyrosine phosphatase, non-receptor type 13 (APO-1/CD95 (Fas)-associated phosphatase)	HGNC:9646	4q21.3
PTPN14	.	protein tyrosine phosphatase, non-receptor type 14	HGNC:9647	1q32.2
PTPN18	.	protein tyrosine phosphatase, non-receptor type 18 (brain-derived)	HGNC:9649	2q21
PTPN2	.	protein tyrosine phosphatase, non-receptor type 2	HGNC:9650	18p11.3-p11.2
PTPN20A	.	protein tyrosine phosphatase, non-receptor type 20A	HGNC:23422	10q11.22
PTPN20B	.	protein tyrosine phosphatase, non-receptor type 20B	HGNC:23423	10q11.22
PTPN21	.	protein tyrosine phosphatase, non-receptor type 21	HGNC:9651	14q31
PTPN22	.	protein tyrosine phosphatase, non-receptor type 22 (lymphoid)	HGNC:9652	1p13.2
PTPN23	.	protein tyrosine phosphatase, non-receptor type 23	HGNC:14406	3p21.3
PTPN3	.	protein tyrosine phosphatase, non-receptor type 3	HGNC:9655	9q31
PTPN4	.	protein tyrosine phosphatase, non-receptor type 4 (megakaryocyte)	HGNC:9656	2q14.2
PTPN5	.	protein tyrosine phosphatase, non-receptor type 5 (striatum-enriched)	HGNC:9657	11p15.1
PTPN6	.	protein tyrosine phosphatase, non-receptor type 6	HGNC:9658	12p13.31
PTPN7	.	protein tyrosine phosphatase, non-receptor type 7	HGNC:9659	1q32.1
PTPN9	.	protein tyrosine phosphatase, non-receptor type 9	HGNC:9661	15q23
PTPRA	.	protein tyrosine phosphatase, receptor type, A	HGNC:9664	20p13
PTPRB	.	protein tyrosine phosphatase, receptor type, B	HGNC:9665	12q15-q21
PTPRC	.	protein tyrosine phosphatase, receptor type, C	HGNC:9666	1q31-q32
PTPRD	.	protein tyrosine phosphatase, receptor type, D	HGNC:9668	9p24.1-p23
PTPRE	.	protein tyrosine phosphatase, receptor type, E	HGNC:9669	10q26
PTPRF	.	protein tyrosine phosphatase, receptor type, F	HGNC:9670	1p34
PTPRG	.	protein tyrosine phosphatase, receptor type, G	HGNC:9671	3p21-p14
PTPRH	.	protein tyrosine phosphatase, receptor type, H	HGNC:9672	19q13.4
PTPRJ	.	protein tyrosine phosphatase, receptor type, J	HGNC:9673	11p11.2
PTPRK	.	protein tyrosine phosphatase, receptor type, K	HGNC:9674	6q22.2-q22.3
PTPRM	.	protein tyrosine phosphatase, receptor type, M	HGNC:9675	18p11.2
PTPRN	.	protein tyrosine phosphatase, receptor type, N	HGNC:9676	2q35-q36.1
PTPRN2	.	protein tyrosine phosphatase, receptor type, N polypeptide 2	HGNC:9677	7q36
PTPRO	.	protein tyrosine phosphatase, receptor type, O	HGNC:9678	12p13-p12
PTPRQ	.	protein tyrosine phosphatase, receptor type, Q	HGNC:9679	12q21.31
PTPRR	.	protein tyrosine phosphatase, receptor type, R	HGNC:9680	12q15
PTPRS	.	protein tyrosine phosphatase, receptor type, S	HGNC:9681	19p13.3
PTPRT	.	protein tyrosine phosphatase, receptor type, T	HGNC:9682	20q12-q13
PTPRU	.	protein tyrosine phosphatase, receptor type, U	HGNC:9683	1p35.3
PTPRZ1	.	protein tyrosine phosphatase, receptor-type, Z polypeptide 1	HGNC:9685	7q31.3
PTRF	.	polymerase I and transcript release factor	HGNC:9688	17q21.31
PUS1	.	pseudouridylate synthase 1	HGNC:15508	12q24
RAB41	.	RAB41, member RAS oncogene family	HGNC:18293	Xq13.1
RAC2	.	ras-related C3 botulinum toxin substrate 2 (rho family, small GTP binding protein Rac2)	HGNC:9802	22q13.1
RAD50	.	RAD50 homolog (S. cerevisiae)	HGNC:9816	5q23-q31
RAD51	.	RAD51 recombinase	HGNC:9817	15q15.1
RAI2	.	retinoic acid induced 2	HGNC:9835	Xp22
RALA	.	v-ral simian leukemia viral oncogene homolog A (ras related)	HGNC:9839	7p22-p15
RALB	.	v-ral simian leukemia viral oncogene homolog B	HGNC:9840	2q14.2
RANBP1	.	RAN binding protein 1	HGNC:9847	22q11.21
RAP1GAP	.	RAP1 GTPase activating protein	HGNC:9858	1p36.1-p35
RAPH1	.	Ras association (RalGDS/AF-6) and pleckstrin homology domains 1	HGNC:14436	2q33
RARA	.	retinoic acid receptor, alpha	HGNC:9864	17q21.1
RARB	.	retinoic acid receptor, beta	HGNC:9865	3p24
RARG	.	retinoic acid receptor, gamma	HGNC:9866	12q13
RASAL2	.	RAS protein activator like 2	HGNC:9874	1q25
RASEF	.	RAS and EF-hand domain containing	HGNC:26464	9q21.33
RASGRF2	.	Ras protein-specific guanine nucleotide-releasing factor 2	HGNC:9876	5q13
RASL10B	.	RAS-like, family 10, member B	HGNC:30295	17q21.1
RASSF1	.	Ras association (RalGDS/AF-6) domain family member 1	HGNC:9882	3p21.3
RASSF2	.	Ras association (RalGDS/AF-6) domain family member 2	HGNC:9883	20p13
RB1	.	retinoblastoma 1	HGNC:9884	13q14.2
RBM15	.	RNA binding motif protein 15	HGNC:14959	1p13
RBX1	.	ring-box 1, E3 ubiquitin protein ligase	HGNC:9928	22q13.2
RCE1	.	Ras converting CAAX endopeptidase 1	HGNC:13721	11q13
RECK	.	reversion-inducing-cysteine-rich protein with kazal motifs	HGNC:11345	9p13.3
RET	.	ret proto-oncogene	HGNC:9967	10q11.2
RFC4	.	replication factor C (activator 1) 4, 37kDa	HGNC:9972	3q27
RFX2	.	regulatory factor X, 2 (influences HLA class II expression)	HGNC:9983	19p13.3
RGL1	.	ral guanine nucleotide dissociation stimulator-like 1	HGNC:30281	1q25.2
RHAG	.	Rh-associated glycoprotein	HGNC:10006	6p12.3
RHD	.	Rh blood group, D antigen	HGNC:10009	1p36.11
RHEB	.	Ras homolog enriched in brain	HGNC:10011	7q36
RHEBL1	.	Ras homolog enriched in brain like 1	HGNC:21166	12q13.12
RHOBTB2	.	Rho-related BTB domain containing 2	HGNC:18756	8p21.2
RICTOR	.	RPTOR independent companion of MTOR, complex 2	HGNC:28611	5p13.1
RIF1	.	replication timing regulatory factor 1	HGNC:23207	2q23.3
RNASEH2A	.	ribonuclease H2, subunit A	HGNC:18518	19p13.13
RNF113A	.	ring finger protein 113A	HGNC:12974	Xq24
RNF149	.	ring finger protein 149	HGNC:23137	2q12.1
RNF152	.	ring finger protein 152	HGNC:26811	18q21.33
RNF20	.	ring finger protein 20, E3 ubiquitin protein ligase	HGNC:10062	9q22
RNF216	.	ring finger protein 216	HGNC:21698	7p22.1
RNF220	.	ring finger protein 220	HGNC:25552	1p34.1
ROCK1	.	Rho-associated, coiled-coil containing protein kinase 1	HGNC:10251	18q11.2
ROR1	.	receptor tyrosine kinase-like orphan receptor 1	HGNC:10256	1p32-p31
RPL3	.	ribosomal protein L3	HGNC:10332	22q13
RPRD1A	.	regulation of nuclear pre-mRNA domain containing 1A	HGNC:25560	18q12.2
RPS6KA1	.	ribosomal protein S6 kinase, 90kDa, polypeptide 1	HGNC:10430	1p
RPS6KA2	.	ribosomal protein S6 kinase, 90kDa, polypeptide 2	HGNC:10431	6q27
RPS6KA3	.	ribosomal protein S6 kinase, 90kDa, polypeptide 3	HGNC:10432	Xp22.2-p22.1
RPS6KA4	.	ribosomal protein S6 kinase, 90kDa, polypeptide 4	HGNC:10433	11q11-q13
RPS6KB1	.	ribosomal protein S6 kinase, 70kDa, polypeptide 1	HGNC:10436	17q23.1
RPS6KB2	.	ribosomal protein S6 kinase, 70kDa, polypeptide 2	HGNC:10437	11q13.1
RPS6KC1	.	ribosomal protein S6 kinase, 52kDa, polypeptide 1	HGNC:10439	1q41
RPS9	.	ribosomal protein S9	HGNC:10442	19q13.4
RPTOR	.	regulatory associated protein of MTOR, complex 1	HGNC:30287	17q25.3
RPUSD4	.	RNA pseudouridylate synthase domain containing 4	HGNC:25898	11q24.2
RRAS2	.	related RAS viral (r-ras) oncogene homolog 2	HGNC:17271	11p15.2
RREB1	.	ras responsive element binding protein 1	HGNC:10449	6p25
RRP9	.	ribosomal RNA processing 9, small subunit (SSU) processome component, homolog (yeast)	HGNC:16829	3p21.31
RSPO2	.	R-spondin 2	HGNC:28583	8q23.1
RSPO3	.	R-spondin 3	HGNC:20866	6q22.33
RTP1	.	receptor (chemosensory) transporter protein 1	HGNC:28580	3q27.3
RUFY1	.	RUN and FYVE domain containing 1	HGNC:19760	5q35.3
RUNX1	.	runt-related transcription factor 1	HGNC:10471	21q22.3
RUNX1T1	.	runt-related transcription factor 1; translocated to, 1 (cyclin D-related)	HGNC:1535	8q22
SATL1	.	spermidine/spermine N1-acetyl transferase-like 1	HGNC:27992	Xq21
SBNO1	.	strawberry notch homolog 1 (Drosophila)	HGNC:22973	12q24.31
SCARA3	.	scavenger receptor class A, member 3	HGNC:19000	8p21
SCARF2	.	scavenger receptor class F, member 2	HGNC:19869	22q11.21
SCEL	.	sciellin	HGNC:10573	13q22
SCGB3A1	.	secretoglobin, family 3A, member 1	HGNC:18384	5q35.3
SCGB3A2	.	secretoglobin, family 3A, member 2	HGNC:18391	5q32
SCML1	.	sex comb on midleg-like 1 (Drosophila)	HGNC:10580	Xp22
SCN3B	.	sodium channel, voltage-gated, type III, beta subunit	HGNC:20665	11q24.1
SCNN1B	.	sodium channel, non-voltage-gated 1, beta subunit	HGNC:10600	16p12.2-p12.1
SCP2	.	sterol carrier protein 2	HGNC:10606	1p32
SEMA3A	.	sema domain, immunoglobulin domain (Ig), short basic domain, secreted, (semaphorin) 3A	HGNC:10723	7p12.1
SEMA4G	.	sema domain, immunoglobulin domain (Ig), transmembrane domain (TM) and short cytoplasmic domain, (semaphorin) 4G	HGNC:10735	10q24.31
SEMA5B	.	sema domain, seven thrombospondin repeats (type 1 and type 1-like), transmembrane domain (TM) and short cytoplasmic domain, (semaphorin) 5B	HGNC:10737	3q21.1
SEMA7A	.	semaphorin 7A, GPI membrane anchor (John Milton Hagen blood group)	HGNC:10741	15q22.3-q23
SENP6	.	SUMO1/sentrin specific peptidase 6	HGNC:20944	6q13-q14.3
SERPINB1	.	serpin peptidase inhibitor, clade B (ovalbumin), member 1	HGNC:3311	6p25.2
SERPINE2	.	serpin peptidase inhibitor, clade E (nexin, plasminogen activator inhibitor type 1), member 2	HGNC:8951	2q36.1
SETD2	.	SET domain containing 2	HGNC:18420	3p21.31
SF1	.	splicing factor 1	HGNC:12950	11q13
SFMBT2	.	Scm-like with four mbt domains 2	HGNC:20256	10p15.1
SGK1	.	serum/glucocorticoid regulated kinase 1	HGNC:10810	6q23
SGK2	.	serum/glucocorticoid regulated kinase 2	HGNC:13900	20q13.2
SGK3	.	serum/glucocorticoid regulated kinase family, member 3	HGNC:10812	8q12
SH2D3A	.	SH2 domain containing 3A	HGNC:16885	19p13.3
SHCBP1	.	SHC SH2-domain binding protein 1	HGNC:29547	16q11
SHFM1	.	split hand/foot malformation (ectrodactyly) type 1	HGNC:10845	7q21.3
SHROOM2	.	shroom family member 2	HGNC:630	Xp22.3
SIGLEC1	.	sialic acid binding Ig-like lectin 1, sialoadhesin	HGNC:11127	20p13
SIK3	.	SIK family kinase 3	HGNC:29165	11q23.3
SIPA1L1	.	signal-induced proliferation-associated 1 like 1	HGNC:20284	14q24.1
SIRPB2	.	signal-regulatory protein beta 2	HGNC:16247	20p13
SIX4	.	SIX homeobox 4	HGNC:10890	14q23.1
SKIV2L	.	superkiller viralicidic activity 2-like (S. cerevisiae)	HGNC:10898	6p21
SLAMF1	.	signaling lymphocytic activation molecule family member 1	HGNC:10903	1q23.3
SLC12A3	.	solute carrier family 12 (sodium/chloride transporter), member 3	HGNC:10912	16q13
SLC16A2	.	solute carrier family 16, member 2 (thyroid hormone transporter)	HGNC:10923	Xq13.2
SLC17A6	.	solute carrier family 17 (vesicular glutamate transporter), member 6	HGNC:16703	11p14.3
SLC22A2	.	solute carrier family 22 (organic cation transporter), member 2	HGNC:10966	6q25.3
SLC22A9	.	solute carrier family 22 (organic anion transporter), member 9	HGNC:16261	11q12.3
SLC24A4	.	solute carrier family 24 (sodium/potassium/calcium exchanger), member 4	HGNC:10978	14q32.12
SLC29A1	.	solute carrier family 29 (equilibrative nucleoside transporter), member 1	HGNC:11003	6p21.1
SLC35A2	.	solute carrier family 35 (UDP-galactose transporter), member A2	HGNC:11022	Xp11.23-p11.22
SLC39A12	.	solute carrier family 39 (zinc transporter), member 12	HGNC:20860	10p12.33
SLC44A4	.	solute carrier family 44, member 4	HGNC:13941	6p21.3
SLC4A3	.	solute carrier family 4 (anion exchanger), member 3	HGNC:11029	2q35
SLC6A3	.	solute carrier family 6 (neurotransmitter transporter), member 3	HGNC:11049	5p15.3
SLC6A5	.	solute carrier family 6 (neurotransmitter transporter), member 5	HGNC:11051	11p15.1
SLC7A7	.	solute carrier family 7 (amino acid transporter light chain, y+L system), member 7	HGNC:11065	14q11.2
SLC8A3	.	solute carrier family 8 (sodium/calcium exchanger), member 3	HGNC:11070	14q24.1
SLC9A2	.	solute carrier family 9, subfamily A (NHE2, cation proton antiporter 2), member 2	HGNC:11072	2q11.2
SLC9A5	.	solute carrier family 9, subfamily A (NHE5, cation proton antiporter 5), member 5	HGNC:11078	16q22.1
SLCO2B1	.	solute carrier organic anion transporter family, member 2B1	HGNC:10962	11q13
SMAD2	.	SMAD family member 2	HGNC:6768	18q21
SMAD3	.	SMAD family member 3	HGNC:6769	15q21-q22
SMAD4	.	SMAD family member 4	HGNC:6770	18q21.1
SMARCA4	.	SWI/SNF related, matrix associated, actin dependent regulator of chromatin, subfamily a, member 4	HGNC:11100	19p13.3
SMARCAD1	.	SWI/SNF-related, matrix-associated actin-dependent regulator of chromatin, subfamily a, containing DEAD/H box 1	HGNC:18398	4q22-q23
SMARCAL1	.	SWI/SNF related, matrix associated, actin dependent regulator of chromatin, subfamily a-like 1	HGNC:11102	2q35
SMC1A	.	structural maintenance of chromosomes 1A	HGNC:11111	Xp11.22-p11.21
SMC2	.	structural maintenance of chromosomes 2	HGNC:14011	9q31.1
SMC4	.	structural maintenance of chromosomes 4	HGNC:14013	3q26.1
SMC6	.	structural maintenance of chromosomes 6	HGNC:20466	2p24.3
SMG1	.	SMG1 phosphatidylinositol 3-kinase-related kinase	HGNC:30045	16p12.3
SMOX	.	spermine oxidase	HGNC:15862	20p13
SNRK	.	SNF related kinase	HGNC:30598	3p22.1
SNX21	.	sorting nexin family member 21	HGNC:16154	20q13.12
SNX25	.	sorting nexin 25	HGNC:21883	4q35.1
SNX4	.	sorting nexin 4	HGNC:11175	3q21.2
SORBS1	.	sorbin and SH3 domain containing 1	HGNC:14565	10q23.33
SORCS1	.	sortilin-related VPS10 domain containing receptor 1	HGNC:16697	10q23-q25
SORL1	.	sortilin-related receptor, L(DLR class) A repeats containing	HGNC:11185	11q23.2-q24.4
SP1	.	Sp1 transcription factor	HGNC:11205	12q13.1
SP110	.	SP110 nuclear body protein	HGNC:5401	2q37.1
SPAG6	.	sperm associated antigen 6	HGNC:11215	10p12.31
SPAST	.	spastin	HGNC:11233	2p24-p21
SPATA21	.	spermatogenesis associated 21	HGNC:28026	1p36.13
SPEN	.	spen family transcriptional repressor	HGNC:17575	1p36
SPI1	.	Spi-1 proto-oncogene	HGNC:11241	11p12-p11.22
SPO11	.	SPO11 meiotic protein covalently bound to DSB	HGNC:11250	20q13.31
SPOCD1	.	SPOC domain containing 1	HGNC:26338	1p35.1
SPTAN1	.	spectrin, alpha, non-erythrocytic 1	HGNC:11273	9q34.11
SPTLC1	.	serine palmitoyltransferase, long chain base subunit 1	HGNC:11277	9q22.31
SREBF2	.	sterol regulatory element binding transcription factor 2	HGNC:11290	22q13.2
SRGAP3	.	SLIT-ROBO Rho GTPase activating protein 3	HGNC:19744	3p25.3
SSFA2	.	sperm specific antigen 2	HGNC:11319	2q32.1
SSNA1	.	Sjogren syndrome nuclear autoantigen 1	HGNC:11321	9q34.3
STARD8	.	StAR-related lipid transfer (START) domain containing 8	HGNC:19161	Xq13.1
STAT1	.	signal transducer and activator of transcription 1, 91kDa	HGNC:11362	2q32.2-q32.3
STAT4	.	signal transducer and activator of transcription 4	HGNC:11365	2q32.2-q32.3
STK11	.	serine/threonine kinase 11	HGNC:11389	19p13.3
STK32B	.	serine/threonine kinase 32B	HGNC:14217	4p16
STK36	.	serine/threonine kinase 36	HGNC:17209	2q35
STMN1	.	stathmin 1	HGNC:6510	1p36.11
STRBP	.	spermatid perinuclear RNA binding protein	HGNC:16462	9q33.1-q33.3
STX12	.	syntaxin 12	HGNC:11430	1p35.3
STX5	.	syntaxin 5	HGNC:11440	11q12.3
SULF2	.	sulfatase 2	HGNC:20392	20q13.12-q13.13
SURF1	.	surfeit 1	HGNC:11474	9q33-q34
SUSD3	.	sushi domain containing 3	HGNC:28391	9q22.32
SUV39H2	.	suppressor of variegation 3-9 homolog 2 (Drosophila)	HGNC:17287	10p13
SUZ12	.	SUZ12 polycomb repressive complex 2 subunit	HGNC:17101	17q21
SYNE1	.	spectrin repeat containing, nuclear envelope 1	HGNC:17089	6q24.2-q25.3
SYNE2	.	spectrin repeat containing, nuclear envelope 2	HGNC:17084	14q22.1-q22.3
SYT3	.	synaptotagmin III	HGNC:11511	19q13.33
TACC2	.	transforming, acidic coiled-coil containing protein 2	HGNC:11523	10q26
TAF1	.	TAF1 RNA polymerase II, TATA box binding protein (TBP)-associated factor, 250kDa	HGNC:11535	Xq13.1
TAF15	.	TAF15 RNA polymerase II, TATA box binding protein (TBP)-associated factor, 68kDa	HGNC:11547	17q11.1-q11.2
TAF1L	.	TAF1 RNA polymerase II, TATA box binding protein (TBP)-associated factor, 210kDa-like	HGNC:18056	9p12
TAF7L	.	TAF7-like RNA polymerase II, TATA box binding protein (TBP)-associated factor, 50kDa	HGNC:11548	Xq22.1
TAS2R13	.	taste receptor, type 2, member 13	HGNC:14919	12p13
TAX1BP1	.	Tax1 (human T-cell leukemia virus type I) binding protein 1	HGNC:11575	7p15
TBC1D19	.	TBC1 domain family, member 19	HGNC:25624	4p15.2
TBC1D9B	.	TBC1 domain family, member 9B (with GRAM domain)	HGNC:29097	5q35.3
TBK1	.	TANK-binding kinase 1	HGNC:11584	12q14.2
TBX1	.	T-box 1	HGNC:11592	22q11.21
TBX22	.	T-box 22	HGNC:11600	Xq21.1
TBX5	.	T-box 5	HGNC:11604	12q24.1
TBXAS1	.	thromboxane A synthase 1 (platelet)	HGNC:11609	7q34-q35
TCF12	.	transcription factor 12	HGNC:11623	15q21
TCF7L1	.	transcription factor 7-like 1 (T-cell specific, HMG-box)	HGNC:11640	2p11.2
TCF7L2	.	transcription factor 7-like 2 (T-cell specific, HMG-box)	HGNC:11641	10q25.3
TCP1	.	t-complex 1	HGNC:11655	6q25-q27
TECTA	.	tectorin alpha	HGNC:11720	11q22-q24
TEK	.	TEK tyrosine kinase, endothelial	HGNC:11724	9p21
TEKT4	.	tektin 4	HGNC:31012	2q11.2
TESK1	.	testis-specific kinase 1	HGNC:11731	9p13
TESK2	.	testis-specific kinase 2	HGNC:11732	1p32
TFAP2D	.	transcription factor AP-2 delta (activating enhancer binding protein 2 delta)	HGNC:15581	6p12.3
TFE3	.	transcription factor binding to IGHM enhancer 3	HGNC:11752	Xp11.22
TFG	.	TRK-fused gene	HGNC:11758	3q12.2
TGFB1	.	transforming growth factor, beta 1	HGNC:11766	19q13.1
TGFBR2	.	transforming growth factor, beta receptor II (70/80kDa)	HGNC:11773	3p22
TGS1	.	trimethylguanosine synthase 1	HGNC:17843	8q11
THBS3	.	thrombospondin 3	HGNC:11787	1q21
THOC5	.	THO complex 5	HGNC:19074	22q12
THRSP	.	thyroid hormone responsive	HGNC:11800	11q14.1
TICAM1	.	toll-like receptor adaptor molecule 1	HGNC:18348	19p13.3
TIMELESS	.	timeless circadian clock	HGNC:11813	12q13.3
TLL1	.	tolloid-like 1	HGNC:11843	4q32-q33
TMED1	.	transmembrane emp24 protein transport domain containing 1	HGNC:17291	19p13.2
TMEM125	.	transmembrane protein 125	HGNC:28275	1p34.2
TMEM161A	.	transmembrane protein 161A	HGNC:26020	19p13.11
TMEM206	.	transmembrane protein 206	HGNC:25593	1q32.3
TMEM39A	.	transmembrane protein 39A	HGNC:25600	3q13.33
TMPRSS2	.	transmembrane protease, serine 2	HGNC:11876	21q22.3
TMPRSS3	.	transmembrane protease, serine 3	HGNC:11877	21q22.3
TMPRSS6	.	transmembrane protease, serine 6	HGNC:16517	22q13.1
TMTC4	.	transmembrane and tetratricopeptide repeat containing 4	HGNC:25904	13q32.3
TNFRSF25	.	tumor necrosis factor receptor superfamily, member 25	HGNC:11910	1p36.2
TNS1	.	tensin 1	HGNC:11973	2q35-q36
TOP1	.	topoisomerase (DNA) I	HGNC:11986	20q12-q13.1
TOP2B	.	topoisomerase (DNA) II beta 180kDa	HGNC:11990	3p24.2
TOPBP1	.	topoisomerase (DNA) II binding protein 1	HGNC:17008	3q22.1
TOR1AIP1	.	torsin A interacting protein 1	HGNC:29456	1q24.2
TOX3	.	TOX high mobility group box family member 3	HGNC:11972	16q12.1
TP53	.	tumor protein p53	HGNC:11998	17p13.1
TP63	.	tumor protein p63	HGNC:15979	3q27-q29
TP73	.	tumor protein p73	HGNC:12003	1p36.3
TPM3	.	tropomyosin 3	HGNC:12012	1q21.2
TPM4	.	tropomyosin 4	HGNC:12013	19p13.1
TPTE	.	transmembrane phosphatase with tensin homology	HGNC:12023	21p11
TRAF2	.	TNF receptor-associated factor 2	HGNC:12032	9q34
TREM1	.	triggering receptor expressed on myeloid cells 1	HGNC:17760	6p21.1
TREML1	.	triggering receptor expressed on myeloid cells-like 1	HGNC:20434	6p21.1
TRIM24	.	tripartite motif containing 24	HGNC:11812	7q32-q34
TRIM25	.	tripartite motif containing 25	HGNC:12932	17q23.1
TRIM29	.	tripartite motif containing 29	HGNC:17274	11q23.3
TRIM33	.	tripartite motif containing 33	HGNC:16290	1p13.1
TRIM36	.	tripartite motif containing 36	HGNC:16280	5q22
TRIM42	.	tripartite motif containing 42	HGNC:19014	3q23
TRIM47	.	tripartite motif containing 47	HGNC:19020	17q25
TRIM67	.	tripartite motif containing 67	HGNC:31859	1q42.2
TRIML1	.	tripartite motif family-like 1	HGNC:26698	4q35.2
TRIO	.	trio Rho guanine nucleotide exchange factor	HGNC:12303	5p14-p15.1
TRIP11	.	thyroid hormone receptor interactor 11	HGNC:12305	14q31-q32
TRMT2A	.	tRNA methyltransferase 2 homolog A (S. cerevisiae)	HGNC:24974	22q11.21
TRPC4	.	transient receptor potential cation channel, subfamily C, member 4	HGNC:12336	13q13.3
TRPM7	.	transient receptor potential cation channel, subfamily M, member 7	HGNC:17994	15q21
TSC1	.	tuberous sclerosis 1	HGNC:12362	9q34
TSC2	.	tuberous sclerosis 2	HGNC:12363	16p13.3
TSC22D4	.	TSC22 domain family, member 4	HGNC:21696	7p21-p15
TSN	.	translin	HGNC:12379	2q21.1
TSPAN4	.	tetraspanin 4	HGNC:11859	11p15.5
TTC3	.	tetratricopeptide repeat domain 3	HGNC:12393	21q22.2
TTLL3	.	tubulin tyrosine ligase-like family, member 3	HGNC:24483	3p25.3
TTN	.	titin	HGNC:12403	2q31
TTPAL	.	tocopherol (alpha) transfer protein-like	HGNC:16114	20q13.12
TUSC2	.	tumor suppressor candidate 2	HGNC:17034	3p21.3
TXNDC15	.	thioredoxin domain containing 15	HGNC:20652	5q31.1
TYK2	.	tyrosine kinase 2	HGNC:12440	19p13.2
UBE2I	.	ubiquitin-conjugating enzyme E2I	HGNC:12485	16p13.3
UBE2O	.	ubiquitin-conjugating enzyme E2O	HGNC:29554	17q25.1
UBE4A	.	ubiquitination factor E4A	HGNC:12499	11q23.3
UBR4	.	ubiquitin protein ligase E3 component n-recognin 4	HGNC:30313	1p36.13
UGT1A9	.	UDP glucuronosyltransferase 1 family, polypeptide A9	HGNC:12541	2q37
UHRF2	.	ubiquitin-like with PHD and ring finger domains 2, E3 ubiquitin protein ligase	HGNC:12557	9p24.1
ULK3	.	unc-51 like kinase 3	HGNC:19703	15q24.1
UNC45B	.	unc-45 homolog B (C. elegans)	HGNC:14304	17q12
UQCRC2	.	ubiquinol-cytochrome c reductase core protein II	HGNC:12586	16p12
USP24	.	ubiquitin specific peptidase 24	HGNC:12623	1p32.3
USP28	.	ubiquitin specific peptidase 28	HGNC:12625	11q23
USP29	.	ubiquitin specific peptidase 29	HGNC:18563	19q13.4
USP53	.	ubiquitin specific peptidase 53	HGNC:29255	4q26
USP54	.	ubiquitin specific peptidase 54	HGNC:23513	10q22.3
USP6	.	ubiquitin specific peptidase 6	HGNC:12629	17p13
UTP20	.	UTP20, small subunit (SSU) processome component, homolog (yeast)	HGNC:17897	12q23
UTS2R	.	urotensin 2 receptor	HGNC:4468	17q25.3
VAV2	.	vav 2 guanine nucleotide exchange factor	HGNC:12658	9q34.1
VAV3	.	vav 3 guanine nucleotide exchange factor	HGNC:12659	1p13.3
VEPH1	.	ventricular zone expressed PH domain-containing 1	HGNC:25735	3q24-q25
VHL	.	von Hippel-Lindau tumor suppressor, E3 ubiquitin protein ligase	HGNC:12687	3p25.3
VPS13B	.	vacuolar protein sorting 13 homolog B (yeast)	HGNC:2183	8q22-q23
VPS72	.	vacuolar protein sorting 72 homolog (S. cerevisiae)	HGNC:11644	1q21
VWF	.	von Willebrand factor	HGNC:12726	12p13.3
WARS	.	tryptophanyl-tRNA synthetase	HGNC:12729	14q32.2
WBP4	.	WW domain binding protein 4	HGNC:12739	13q13.3
WDR53	.	WD repeat domain 53	HGNC:28786	3q29
WDR59	.	WD repeat domain 59	HGNC:25706	16q22.3
WDR88	.	WD repeat domain 88	HGNC:26999	19q13.11
WEE1	.	WEE1 G2 checkpoint kinase	HGNC:12761	11p15.4
WFDC1	.	WAP four-disulfide core domain 1	HGNC:15466	16q24.1
WNK1	.	WNK lysine deficient protein kinase 1	HGNC:14540	12p13.3
WNT1	.	wingless-type MMTV integration site family, member 1	HGNC:12774	12q13
WNT2	.	wingless-type MMTV integration site family member 2	HGNC:12780	7q31
WNT3	.	wingless-type MMTV integration site family, member 3	HGNC:12782	17q21-q22
WNT3A	.	wingless-type MMTV integration site family, member 3A	HGNC:15983	1q42
WNT5A	.	wingless-type MMTV integration site family, member 5A	HGNC:12784	3p21-p14
WT1	.	Wilms tumor 1	HGNC:12796	11p13
WWC1	.	WW and C2 domain containing 1	HGNC:29435	5q34
XBP1	.	X-box binding protein 1	HGNC:12801	22q12.1
XDH	.	xanthine dehydrogenase	HGNC:12805	2p23.1
XIRP1	.	xin actin-binding repeat containing 1	HGNC:14301	3p21.33
XKRX	.	XK, Kell blood group complex subunit-related, X-linked	HGNC:29845	Xq22
YY2	.	YY2 transcription factor	HGNC:31684	Xp22.2-p22.1
ZBTB16	.	zinc finger and BTB domain containing 16	HGNC:12930	11q23
ZBTB3	.	zinc finger and BTB domain containing 3	HGNC:22918	11q12.3
ZCCHC14	.	zinc finger, CCHC domain containing 14	HGNC:24134	16q24.2
ZCCHC24	.	zinc finger, CCHC domain containing 24	HGNC:26911	10q22.3
ZDHHC4	.	zinc finger, DHHC-type containing 4	HGNC:18471	7p22.1
ZFP64	.	ZFP64 zinc finger protein	HGNC:15940	20q13.11-q13.13
ZFYVE26	.	zinc finger, FYVE domain containing 26	HGNC:20761	14q23.3
ZIC3	.	Zic family member 3	HGNC:12874	Xq24-q27.1
ZMIZ1	.	zinc finger, MIZ-type containing 1	HGNC:16493	10q22.3
ZNF10	.	zinc finger protein 10	HGNC:12879	12q24.33
ZNF22	.	zinc finger protein 22	HGNC:13012	10q11
ZNF25	.	zinc finger protein 25	HGNC:13043	10p11.2
ZNF277	.	zinc finger protein 277	HGNC:13070	7q31.1
ZNF281	.	zinc finger protein 281	HGNC:13075	1q32.1
ZNF318	.	zinc finger protein 318	HGNC:13578	6p21.1
ZNF350	.	zinc finger protein 350	HGNC:16656	19q13.41
ZNF384	.	zinc finger protein 384	HGNC:11955	12p12
ZNF432	.	zinc finger protein 432	HGNC:20810	19q13.41
ZNF436	.	zinc finger protein 436	HGNC:20814	1p36
ZNF438	.	zinc finger protein 438	HGNC:21029	10p11.23
ZNF442	.	zinc finger protein 442	HGNC:20877	19p13.13
ZNF532	.	zinc finger protein 532	HGNC:30940	18q21.32
ZNF546	.	zinc finger protein 546	HGNC:28671	19q13.2
ZNF569	.	zinc finger protein 569	HGNC:24737	19q13.12
ZNF644	.	zinc finger protein 644	HGNC:29222	1p22.2
ZNF646	.	zinc finger protein 646	HGNC:29004	16p11.2
ZNF668	.	zinc finger protein 668	HGNC:25821	16p11.2
ZNF746	.	zinc finger protein 746	HGNC:21948	7q36.1
ZNF75A	.	zinc finger protein 75a	HGNC:13146	16p13.11
ZNHIT2	.	zinc finger, HIT-type containing 2	HGNC:1177	11q13
ANKEF1	ANKRD5	ankyrin repeat and EF-hand domain containing 1	HGNC:15803	20p12.2
PRRC2A	BAT2	proline-rich coiled-coil 2A	HGNC:13918	6p21.3
BAG6	BAT3	BCL2-associated athanogene 6	HGNC:13919	6p21.3
EDRF1	C10orf137	erythroid differentiation regulatory factor 1	HGNC:24640	10q26.2
TMEM258	C11orf10	transmembrane protein 258	HGNC:1164	11q12.2
NAA25	C12orf30	N(alpha)-acetyltransferase 25, NatB auxiliary subunit	HGNC:25783	12q24.13
TMEM260	C14orf101	transmembrane protein 260	HGNC:20185	14q22.2
NOP9	C14orf21	NOP9 nucleolar protein	HGNC:19826	14q12
NPAP1	C15orf2	nuclear pore associated protein 1	HGNC:1190	15q11-q13
NUTM1	C15orf55	NUT midline carcinoma, family member 1	HGNC:29919	15q14
EFCAB13	C17orf57	EF-hand calcium binding domain 13	HGNC:26864	17q21.32
HEATR9	C17orf66	HEAT repeat containing 9	HGNC:26548	17q12
FAM210A	C18orf19	family with sequence similarity 210, member A	HGNC:28346	18p11.21
TMEM259	C19orf6	transmembrane protein 259	HGNC:17039	19p13.3
MROH7	C1orf175	maestro heat-like repeat family member 7	HGNC:24802	1p32.3
STPG1	C1orf201	sperm-tail PG-rich repeat containing 1	HGNC:28070	1p36.11
LAMP5	C20orf103	lysosomal-associated membrane protein family, member 5	HGNC:16097	20p12
FAM217B	C20orf177	family with sequence similarity 217, member B	HGNC:16170	20q13.33
NOA1	C4orf14	nitric oxide associated 1	HGNC:28473	4q12
PXDC1	C6orf145	PX domain containing 1	HGNC:21361	6p25.1
CEP85L	C6orf204	centrosomal protein 85kDa-like	HGNC:21638	6q22.31
MPLKIP	C7orf11	M-phase specific PLK1 interacting protein	HGNC:16002	7p14
CT55	CXorf48	cancer/testis antigen 55	HGNC:26047	Xq26.3
RIPPLY3	DSCR6	ripply transcriptional repressor 3	HGNC:3047	21q22.2
EXOC3L1	EXOC3L	exocyst complex component 3-like 1	HGNC:27540	16q22.1
TMEM255A	FAM70A	transmembrane protein 255A	HGNC:26086	Xq24
COLGALT2	GLT25D2	collagen beta(1-O)galactosyltransferase 2	HGNC:16790	1q25
HCAR1	GPR81	hydroxycarboxylic acid receptor 1	HGNC:4532	12q24.31
ITIH6	ITIH5L	inter-alpha-trypsin inhibitor heavy chain family, member 6	HGNC:28907	Xp11.22-p11.21
GSE1	KIAA0182	Gse1 coiled-coil protein	HGNC:28979	16q24.1
CTIF	KIAA0427	CBP80/20-dependent translation initiation factor	HGNC:23925	18q21.1
TRAPPC8	KIAA1012	trafficking protein particle complex 8	HGNC:29169	18q12.1
UNC79	KIAA1409	unc-79 homolog (C. elegans)	HGNC:19966	14q32.13
EPG5	KIAA1632	ectopic P-granules autophagy protein 5 homolog (C. elegans)	HGNC:29331	18q12.3
SLC25A51	MCART1	solute carrier family 25, member 51	HGNC:23323	9p13.3-p12
KMT2A	MLL	lysine (K)-specific methyltransferase 2A	HGNC:7132	11q23
KMT2D	MLL2	lysine (K)-specific methyltransferase 2D	HGNC:7133	12q13.12
KMT2C	MLL3	lysine (K)-specific methyltransferase 2C	HGNC:13726	7q36
KAT6B	MYST4	K(lysine) acetyltransferase 6B	HGNC:17582	10q22.2
TENM1	ODZ1	teneurin transmembrane protein 1	HGNC:8117	Xq25
CDK15	PFTK2	cyclin-dependent kinase 15	HGNC:14434	2q33.2
TMPRSS15	PRSS7	transmembrane protease, serine 15	HGNC:9490	21q21
RAD51D	RAD51L3	RAD51 paralog D	HGNC:9823	17q11
MOK	RAGE	MOK protein kinase	HGNC:9833	14q32
TRMT10A	RG9MTD2	tRNA methyltransferase 10 homolog A (S. cerevisiae)	HGNC:28403	4q23
SRSF1	SFRS1	serine/arginine-rich splicing factor 1	HGNC:10780	17q22
CLASRP	SFRS16	CLK4-associating serine/arginine rich protein	HGNC:17731	19q13.3
SRSF6	SFRS6	serine/arginine-rich splicing factor 6	HGNC:10788	20q12-q13.1
TRAPPC12	TTC15	trafficking protein particle complex 12	HGNC:24284	2p25.3
NME8	TXNDC3	NME/NM23 family member 8	HGNC:16473	7p15.2
UQCC1	UQCC	ubiquinol-cytochrome c reductase complex assembly factor 1	HGNC:15891	20q11.22
UQCR11	UQCR	ubiquinol-cytochrome c reductase, complex III subunit XI	HGNC:30862	19p13.3
DAW1	WDR69	dynein assembly factor with WDR repeat domains 1	HGNC:26383	2q36.3
MAP3K19	YSK4	mitogen-activated protein kinase kinase kinase 19	HGNC:26249	2q21.3
POLD1	CDC2	polymerase (DNA directed), delta 1, catalytic subunit	HGNC:9175	19q13.3
ARHGEF38	FLJ20184	Rho guanine nucleotide exchange factor (GEF) 38	HGNC:25968	4q24
NIM1K	MGC42105	NIM1 serine/threonine protein kinase	HGNC:28646	5p12
PKDCC	SGK493	protein kinase domain containing, cytoplasmic	HGNC:25123	2p21
FRMPD3	ENSG00000147234	FERM and PDZ domain containing 3	HGNC:29382	Xq22
N/A	ENSG00000220702, RP1-32I10.10 (Clone-based (Vega))	N/A	N/A	22q13
N/A	FLJ25006, SGK494	N/A (Alt name: Uncharacterized Serine/Threonine-Protein Kinase SgK494)	N/A	17q11
