# Supplementary material for: Mutation Screening of 1,237 Cancer Genes across Six Model Cell Lines of Basal-Like Breast Cancer
Source: PLoS One. 2015 Dec 15;10(12):e0144528. doi: 10.1371/journal.pone.0144528 (PMC4684399; doi:10.1371/journal.pone.0144528)
Supplement: S2 Table — (XLSX) [file pone.0144528.s004.xlsx]

## Sheet: TableS2
S2 Table. Sequencing statistics
Cell line	Mean coverage	Median coverage (granular)	% bases above 5x	% bases above 15x	% bases above 30x	Unpaired reads examined	Duplication (fraction)	Estimated library size (Unique number of reads)
HCC1143	96.11	80	95.9	90.1	80.9	9675896	0.388094	5920739
HCC1143BL	95.64	85	94.1	88.4	80.7	4771787	0.232197	3663794
HCC1187	142.65	115	95.5	90.8	84.5	13438237	0.530159	6313835
HCC1187BL	90.36	84	95.9	90.5	82.4	9129066	0.35267	5909522
HCC1395	152.3	123	95.2	90.5	84.4	14331670	0.501454	7144993
HCC1395BL	126.81	113	96.5	92.2	86	12550959	0.448177	6925906
HCC1937	103.84	85	95.7	89.9	81.1	10331470	0.407995	6116284
HCC1937BL	87.47	79	95.4	89.4	80.3	8720086	0.349097	5675929
HCC1954	143.71	110	95.5	90.4	83.6	13472761	0.500305	6732272
HCC1954BL	96.34	88	95.9	90.6	82.6	9629836	0.370865	6058464
HCC38	123.73	99	94.6	88.8	80.8	11639316	0.44805	6424321
HCC38BL	91.5	85	95.6	90.1	81.9	9215274	0.353366	5958909
Average Tumor	127.057	102	95.4	90.0833	82.55	12148225	0.462676	6442074
Average Normal	98.02	89	95.5667	90.2	82.3167	9.00283e+06	0.351062	5698754
