# Supplementary material for: Mutation Screening of 1,237 Cancer Genes across Six Model Cell Lines of Basal-Like Breast Cancer
Source: PLoS One. 2015 Dec 15;10(12):e0144528. doi: 10.1371/journal.pone.0144528 (PMC4684399; doi:10.1371/journal.pone.0144528)
Supplement: S3 Table — (XLSX) [file pone.0144528.s005.xlsx]

## Sheet: TableS3
S3 Table. All somatic SNVs and indels detected by GATK UnifiedGenotyper and annotated by Annovar
Internal ID	Sample	Chr	Start	End	Ref	Alt	Variant call filter (GATK)	Somatic mutation call confidence	Genotype	Consensus Sanger sequencing	Region	Gene	Exonic function	AA change	dbSNP138 (SNPs >1% minor allele frequency (MAF), non-clinically associated	In COSMIC v68	In COSMIC v68 (cell line specific)	In COSMIC v65 (confirmed as somatic)	tcga, BRCA Level, 2.5.1.0	NCI60 panel, allele frequency	1000 Genomes Project 2012 Aprial	Mutation Taster score, LJB2.3 (dbNSFP)	Mutation Taster score converted, LJB2.3 (dbNSFP)	Mutation Taster, LJB2.3 (dbNSFP), D=disease causing, A=disease causing automatic, N=polymorphism, P=polymorphism automatic.	Mutation Assessor score, LJB2.3 (dbNSFP)	Mutation Assessor score converted, LJB2.3 (dbNSFP)	Mutation Assessor score, LJB2.3 (dbNSFP), H=high, M=medium, L=low, N=neutral (H+M means functional and L+N means non-functional)	CADD, C-score	phastCons 46-way alignments (conserved genomic regions)	CLINVAR database (20140211)	FORMAT (GATK)	Tum_Ref	Tum_Alt	Tum_Inf_dep	Tum_pct_alt	Tum_AD	TUMOR (GATK)	Norm_Ref	Norm_Alt	Norm_Inf_dep	Norm_pct_alt	Norm_AD	NORMAL (GATK)	QUAL (GATK)	AC (GATK)	AF (GATK)	AN (GATK)	DB (GATK)	DP (GATK)
HCC38-chrX-76763913	HCC38	chrX	76763913	76763913	A	C	.	Low confidence	Somatic, Heterozygous	.	exonic	ATRX	synonymous SNV	ATRX:NM_138270:exon34:c.T7281G:p.G2427G,ATRX:NM_000489:exon35:c.T7395G:p.G2465G	.	.	.	.	.	0.0082	.	.	.	.	.	.	.	-0.173168	Score=759;Name=lod=1624	.	GT:AD:DP:GQ:PL	41	23	64	0.359375	41,23	0/1:41,23:64:83.16:83,0,1131	64	14	78	0.179487	64,14	0/0:64,14:78:99:0,136,2073	50.159999999999997	1	0.25	4	NA	142
HCC38-chrX-75648228	HCC38	chrX	75648228	75648228	T	G	.	Low confidence	Somatic, Heterozygous	.	UTR5	MAGEE1	.	.	.	.	.	.	.	.	.	.	.	.	.	.	.	1.708573	.	.	GT:AD:DP:GQ:PL	28	18	46	0.391304	28,18	0/1:28,18:46:75.98:76,0,952	29	0	29	0	29,0	0/0:29,0:29:81.23:0,81,983	42.979999999999997	1	0.25	4	NA	75
HCC38-chrX-70444054	HCC38	chrX	70444054	70444054	T	G	.	Low confidence	Somatic, Heterozygous	.	exonic	GJB1	nonsynonymous SNV	GJB1:NM_000166:exon2:c.T497G:p.V166G,GJB1:NM_001097642:exon2:c.T497G:p.V166G	rs199626569	.	.	.	.	.	.	1	1.0	D	2.94	0.737	M	2.530379	Score=441;Name=lod=83	.	GT:AD:DP:GQ:PL	36	26	62	0.419355	36,26	0/1:36,26:62:95.90:96,0,1043	84	7	91	0.0769231	84,7	0/0:84,7:91:99:0,226,2774	62.899999999999999	1	0.25	4	NA	153
HCC38-chrX-136652179	HCC38	chrX	136652179	136652179	A	C	.	Low confidence	Somatic, Heterozygous	.	exonic	ZIC3	nonsynonymous SNV	ZIC3:NM_003413:exon3:c.A1354C:p.T452P	rs199708513	ID=COSM1490539;OCCURENCE=2(breast)	.	.	OCCURRENCE=2;ID=TCGA-A7-A26J-01A-11D-A167-09,TCGA-D8-A1JF-01A-11D-A13L-09	.	.	1	1.0	D	-0.345	0.451	N	0.727996	Score=757;Name=lod=1590	.	GT:AD:DP:GQ:PL	60	15	75	0.2	60,15	0/1:60,15:75:99:113,0,2012	63	7	70	0.1	63,7	0/0:63,7:71:99:0,157,2273	80.060000000000002	1	0.25	4	NA	146
HCC38-chrX-135481956	HCC38	chrX	135481956	135481956	-	A	.	Low confidence	Somatic, Heterozygous	.	intronic	GPR112	.	.	.	.	.	.	.	.	.	.	.	.	.	.	.	.	.	.	GT:AD:DP:GQ:PL	35	7	42	0.166667	35,7	0/1:35,7:43:99:100,0,445	33	4	37	0.108108	33,4	0/0:33,4:37:17.57:0,18,400	57.579999999999998	1	0.25	4	NA	84
HCC38-chrX-124097577	HCC38	chrX	124097577	124097577	T	G	.	Low confidence	Somatic, Heterozygous	.	exonic	TENM1	nonsynonymous SNV	TENM1:NM_001163278:exon1:c.A26C:p.Y9S,TENM1:NM_001163279:exon1:c.A26C:p.Y9S,TENM1:NM_014253:exon1:c.A26C:p.Y9S	rs370593263	.	.	.	.	.	.	1.000	1.000	D	1.525	0.614	L	4.026584	Score=631;Name=lod=489	.	GT:AD:DP:GQ:PL	78	34	112	0.303571	78,34	0/1:78,34:112:55.70:56,0,2533	103	6	109	0.0550459	103,6	0/0:103,6:109:99:0,283,3346	22.719999999999999	1	0.25	4	NA	221
HCC38-chrX-123805675	HCC38	chrX	123805675	123805675	C	G	.	Low confidence	Somatic, Heterozygous	.	exonic	TENM1	nonsynonymous SNV	TENM1:NM_001163278:exon6:c.G1026C:p.L342F,TENM1:NM_001163279:exon6:c.G1023C:p.L341F,TENM1:NM_014253:exon6:c.G1026C:p.L342F	.	ID=COSM25595;OCCURENCE=2(breast)	ID=COSM25595;OCCURENCE=2(breast)	ID=COSM25595;OCCURENCE=2(breast)	.	.	.	1.000	1.000	D	2.305	0.681	M	3.378957	Score=672;Name=lod=720	.	GT:AD:DP:GQ:PL	81	25	106	0.235849	81,25	0/1:81,25:108:99:552,0,2370	104	0	104	0	104,0	0/0:104,0:104:99:0,304,3792	519.179999999999950	1	0.25	4	NA	212
HCC38-chrX-105152903	HCC38	chrX	105152903	105152903	A	T	PASS	High confidence	Somatic, Heterozygous	.	exonic	NRK	nonsynonymous SNV	NRK:NM_198465:exon13:c.A1270T:p.S424C	.	ID=COSM21008;OCCURENCE=2(breast)	ID=COSM21008;OCCURENCE=2(breast)	ID=COSM21008;OCCURENCE=2(breast)	.	.	.	1	0.0	N	1.1	0.577	L	0.209188	.	.	GT:AD:DP:GQ:PL	32	24	56	0.428571	32,24	0/1:32,24:56:99:758,0,998	53	0	53	0	53,0	0/0:53,0:53:99:0,150,1927	725.049999999999955	1	0.25	4	NA	109
HCC38-chr9-96860863	HCC38	chr9	96860863	96860863	T	G	.	Low confidence	Somatic, Heterozygous	.	splicing	PTPDC1(NM_177995:exon7:c.1851+2T&gt;G,NM_152422:exon6:c.2007+2T&gt;G,NM_001253829:exon6:c.2013+2T&gt;G)	.	.	.	.	.	.	.	.	.	1	1.0	D	.	.	.	3.146885	Score=584;Name=lod=316	.	GT:AD:DP:GQ:PL	54	26	80	0.325	54,26	0/1:54,26:80:99:102,0,1793	45	4	49	0.0816327	45,4	0/0:45,4:50:99:0,123,1498	69.180000000000007	1	0.25	4	NA	130
HCC38-chr9-95840268	HCC38	chr9	95840268	95840268	T	A	PASS	High confidence	Somatic, Heterozygous	.	exonic	SUSD3	nonsynonymous SNV	SUSD3:NM_145006:exon3:c.T418A:p.S140T	.	ID=COSM25211;OCCURENCE=2(breast)	ID=COSM25211;OCCURENCE=2(breast)	ID=COSM25211;OCCURENCE=2(breast)	.	.	.	1	0.0	N	0.755	0.547	N	1.294343	.	.	GT:AD:DP:GQ:PL	36	26	62	0.419355	36,26	0/1:36,26:62:99:748,0,1046	48	1	49	0.0204082	48,1	0/0:48,1:50:99:0,114,1681	715.500000000000000	1	0.25	4	NA	112
HCC38-chr9-94171748	HCC38	chr9	94171748	94171748	G	T	.	Low confidence	Somatic, Heterozygous	.	exonic	NFIL3	stopgain SNV	NFIL3:NM_005384:exon2:c.C1269A:p.Y423X	.	.	.	.	.	.	.	1	1.0	D	.	.	.	6.576080	Score=265;Name=lod=16	.	GT:AD:DP:GQ:PL	57	15	72	0.208333	57,15	0/1:57,15:72:47.20:47,0,1857	87	1	88	0.0113636	87,1	0/0:87,1:88:99:0,220,3056	14.359999999999999	1	0.25	4	NA	160
HCC38-chr9-8436680	HCC38	chr9	8436680	8436680	C	T	.	Low confidence	Somatic, Heterozygous	.	exonic	PTPRD	nonsynonymous SNV	PTPRD:NM_001171025:exon18:c.G2777A:p.S926N,PTPRD:NM_130393:exon18:c.G2750A:p.S917N,PTPRD:NM_001040712:exon19:c.G2768A:p.S923N,PTPRD:NM_130391:exon20:c.G2777A:p.S926N,PTPRD:NM_130392:exon20:c.G2780A:p.S927N,PTPRD:NM_002839:exon35:c.G3998A:p.S1333N	rs201582858	.	.	.	.	.	.	1.000	1.000	D	0.835	0.554	L	2.111474	Score=678;Name=lod=756	.	GT:AD:DP:GQ:PL	92	32	124	0.258065	92,32	0/1:92,32:125:43.68:44,0,2670	84	0	84	0	84,0	0/0:84,0:86:99:0,241,3062	11.029999999999999	1	0.25	4	NA	211
HCC38-chr9-6504651	HCC38	chr9	6504651	6504651	A	C	.	Low confidence	Somatic, Heterozygous	.	exonic	UHRF2	nonsynonymous SNV	UHRF2:NM_152896:exon15:c.A2222C:p.Y741S	.	ID=COSM1636200;OCCURENCE=1(liver)	.	.	.	.	.	0.997	0.997	D	0.23	0.501	N	3.783062	Score=639;Name=lod=526	.	GT:AD:DP:GQ:PL	61	31	92	0.336957	61,31	0/1:61,31:92:99:110,0,1982	48	2	50	0.04	48,2	0/0:48,2:52:99:0,132,1611	76.870000000000005	1	0.25	4	NA	144
HCC38-chr9-6482002	HCC38	chr9	6482002	6482002	G	T	.	Low confidence	Somatic, Heterozygous	.	exonic	UHRF2	nonsynonymous SNV	UHRF2:NM_152896:exon8:c.G1295T:p.C432F	rs79300900	.	.	.	.	.	.	1	1.0	D	2.05	0.659	M	4.478051	Score=681;Name=lod=782	.	GT:AD:DP:GQ:PL	99	32	131	0.244275	99,32	0/1:99,32:131:93.44:93,0,2995	103	0	103	0	103,0	0/0:103,0:103:99:0,292,3642	60.439999999999998	1	0.25	4	1	234
HCC38-chr9-37879883	HCC38	chr9	37879883	37879883	A	G	.	Low confidence	Somatic, Heterozygous	.	intergenic	DCAF10(dist=12218),SLC25A51(dist=7711)	.	.	.	.	.	.	.	.	.	.	.	.	.	.	.	0.553041	.	.	GT:AD:DP:GQ:PL	52	22	74	0.297297	52,22	0/1:52,22:74:79.90:80,0,1727	76	4	80	0.05	76,4	0/0:76,4:80:99:0,182,2468	46.899999999999999	1	0.25	4	NA	154
HCC38-chr9-140706127	HCC38	chr9	140706127	140706127	G	A	PASS	Low confidence	Somatic, Homozygous	.	intronic	EHMT1	.	.	rs11789684	.	.	.	.	.	0.58	.	.	.	.	.	.	-0.389325	.	.	GT:AD:DP:GQ:PL	0	5	5	1	0,5	1/1:0,5:5:15.05:200,15,0	2	0	2	0	2,0	0/0:2,0:2:6.02:0,6,80	161.599999999999994	2	0.5	4	1	7
HCC38-chr9-139748722	HCC38	chr9	139748722	139748722	C	A	PASS	High confidence	Somatic, Homozygous	.	exonic	MAMDC4	nonsynonymous SNV	MAMDC4:NM_206920:exon7:c.C730A:p.P244T	.	ID=COSM32624;OCCURENCE=1(breast)	ID=COSM32624;OCCURENCE=1(breast)	ID=COSM32624;OCCURENCE=1(breast)	.	.	.	1	0.0	N	1.315	0.595	L	-1.782684	.	.	GT:AD:DP:GQ:PL	0	22	22	1	0,22	1/1:0,22:22:60.18:744,60,0	19	0	19	0	19,0	0/0:19,0:19:54.18:0,54,718	702.879999999999995	2	0.5	4	NA	41
HCC38-chr9-125289004	HCC38	chr9	125289004	125289004	G	T	PASS	High confidence	Somatic, Heterozygous	.	exonic	OR1N1	nonsynonymous SNV	OR1N1:NM_012363:exon1:c.C569A:p.T190N	.	ID=COSM32623;OCCURENCE=1(breast)	ID=COSM32623;OCCURENCE=1(breast)	ID=COSM32623;OCCURENCE=1(breast)	.	.	.	1	0.0	N	2.95	0.737	M	2.406402	.	.	GT:AD:DP:GQ:PL	51	74	125	0.592	51,74	0/1:51,74:125:99:2453,0,1605	107	0	107	0	107,0	0/0:107,0:107:99:0,307,3878	2419.809999999999945	1	0.25	4	NA	232
HCC38-chr9-119625881	HCC38	chr9	119625881	119625881	A	C	.	Low confidence	Somatic, Heterozygous	.	exonic	ASTN2	nonsynonymous SNV	ASTN2:NM_014010:exon10:c.T1868G:p.V623G	rs201177429	.	.	.	.	.	.	1	1.0	D	0	0.481	N	3.376454	Score=539;Name=lod=206	.	GT:AD:DP:GQ:PL	52	11	63	0.174603	52,11	0/1:52,11:63:53.68:54,0,1697	74	8	82	0.097561	74,8	0/0:74,8:82:99:0,101,2361	20.710000000000001	1	0.25	4	NA	145
HCC38-chr9-112211183	HCC38	chr9	112211183	112211183	A	-	.	Low confidence	Somatic, Heterozygous	.	UTR5	PTPN3	.	.	.	.	.	.	.	.	.	.	.	.	.	.	.	.	.	.	GT:AD:DP:GQ:PL	32	10	42	0.238095	32,10	0/1:32,10:33:82.07:82,0,422	31	6	37	0.162162	31,6	0/0:31,6:35:46.24:0,46,650	40.030000000000001	1	0.25	4	1	88
HCC38-chr9-111663744	HCC38	chr9	111663744	111663744	T	G	.	Low confidence	Somatic, Heterozygous	.	exonic	IKBKAP	nonsynonymous SNV	IKBKAP:NM_003640:exon18:c.A1975C:p.T659P	rs200117008	.	.	.	.	.	.	0.578	0.422	N	2.71	0.717	M	4.024180	Score=495;Name=lod=137	.	GT:AD:DP:GQ:PL	57	28	85	0.329412	57,28	0/1:57,28:86:43.45:43,0,1845	67	6	73	0.0821918	67,6	0/0:67,6:73:99:0,163,2211	10.820000000000000	1	0.25	4	NA	159
HCC38-chr8-99171743	HCC38	chr8	99171743	99171743	T	C	.	Low confidence	Somatic, Heterozygous	.	UTR3	POP1	.	.	rs200799750	.	.	.	.	.	.	.	.	.	.	.	.	0.285271	.	.	GT:AD:DP:GQ:PL	20	16	36	0.444444	20,16	0/1:20,16:36:99:127,0,375	39	3	42	0.0714286	39,3	0/0:39,3:43:93.23:0,93,1075	93.620000000000005	1	0.25	4	NA	79
HCC38-chr8-99162833	HCC38	chr8	99162833	99162833	G	C	PASS	High confidence	Somatic, Heterozygous	.	exonic	POP1	nonsynonymous SNV	POP1:NM_001145860:exon14:c.G2023C:p.E675Q,POP1:NM_001145861:exon14:c.G2023C:p.E675Q,POP1:NM_015029:exon14:c.G2023C:p.E675Q	.	ID=COSM32622;OCCURENCE=1(breast)	ID=COSM32622;OCCURENCE=1(breast)	ID=COSM32622;OCCURENCE=1(breast)	.	.	.	1.000	1.000	D	1.78	0.636	L	4.529979	Score=431;Name=lod=75	.	GT:AD:DP:GQ:PL	89	41	130	0.315385	89,41	0/1:89,41:130:99:1232,0,2882	78	0	78	0	78,0	0/0:78,0:78:99:0,220,2872	1198.900000000000091	1	0.25	4	NA	208
HCC38-chr8-92971680	HCC38	chr8	92971680	92971680	G	A	.	Low confidence	Somatic, Heterozygous	.	UTR3	RUNX1T1	.	.	rs199736565	.	.	.	.	.	.	.	.	.	.	.	.	-0.914194	.	.	GT:AD:DP:GQ:PL	10	5	15	0.333333	10,5	0/1:10,5:15:56.20:56,0,342	10	1	11	0.0909091	10,1	0/0:10,1:11:27.08:0,27,333	23.230000000000000	1	0.25	4	NA	26
HCC38-chr8-92971678	HCC38	chr8	92971678	92971678	G	A	.	Low confidence	Somatic, Heterozygous	.	UTR3	RUNX1T1	.	.	rs371437375	.	.	.	.	.	.	.	.	.	.	.	.	-1.275156	.	.	GT:AD:DP:GQ:PL	11	7	18	0.388889	11,7	0/1:11,7:18:56.44:56,0,367	10	1	11	0.0909091	10,1	0/0:10,1:11:27.08:0,27,328	23.469999999999999	1	0.25	4	NA	29
HCC38-chr8-92971676	HCC38	chr8	92971676	92971676	G	A	.	Low confidence	Somatic, Heterozygous	.	UTR3	RUNX1T1	.	.	rs2920469	.	.	.	.	.	0.19	.	.	.	.	.	.	-1.671792	.	.	GT:AD:DP:GQ:PL	11	10	21	0.47619	11,10	0/1:11,10:21:99:133,0,366	11	1	12	0.0833333	11,1	0/0:11,1:12:5.40:0,5,311	101.150000000000006	1	0.25	4	1	33
HCC38-chr8-69136760	HCC38	chr8	69136760	69136760	C	T	PASS	High confidence	Somatic, Heterozygous	.	intronic	PREX2	.	.	rs374862074	.	.	.	.	.	.	.	.	.	.	.	.	-1.067070	.	.	GT:AD:DP:GQ:PL	39	28	67	0.41791	39,28	0/1:39,28:67:99:849,0,1255	42	0	42	0	42,0	0/0:42,0:42:99:0,126,1511	815.990000000000009	1	0.25	4	NA	109
HCC38-chr8-56737244	HCC38	chr8	56737244	56737244	A	C	.	Low confidence	Somatic, Heterozygous	.	exonic	TGS1	nonsynonymous SNV	TGS1:NM_024831:exon13:c.A2544C:p.R848S	rs201039225	.	.	.	.	.	.	0.656	0.656	D	0.14	0.493	N	3.134818	Score=641;Name=lod=536	.	GT:AD:DP:GQ:PL	58	39	97	0.402062	58,39	0/1:58,39:97:99:106,0,1825	94	9	103	0.0873786	94,9	0/0:94,9:103:99:0,253,3129	73.099999999999994	1	0.25	4	NA	200
HCC38-chr8-42174375	HCC38	chr8	42174375	42174375	G	T	.	Low confidence	Somatic, Heterozygous	.	exonic	IKBKB	nonsynonymous SNV	IKBKB:NM_001190720:exon10:c.G1072T:p.A358S,IKBKB:NM_001242778:exon10:c.G901T:p.A301S,IKBKB:NM_001556:exon11:c.G1078T:p.A360S	.	ID=COSM630;OCCURENCE=2(breast)	ID=COSM630;OCCURENCE=2(breast)	ID=COSM630;OCCURENCE=2(breast)	.	.	.	0.994	0.994	D	0.93	0.562	L	0.461336	Score=313;Name=lod=25	.	GT:AD:DP:GQ:PL	26	9	35	0.257143	26,9	0/1:26,9:35:99:193,0,709	44	0	44	0	44,0	0/0:44,0:44:99:0,108,1418	159.599999999999994	1	0.25	4	NA	79
HCC38-chr8-42038190	HCC38	chr8	42038190	42038190	C	T	PASS	Low confidence	Somatic, Heterozygous	.	exonic	PLAT	synonymous SNV	PLAT:NM_033011:exon9:c.G765A:p.L255L,PLAT:NM_000930:exon10:c.G903A:p.L301L	.	ID=COSM24391;OCCURENCE=1(breast)	ID=COSM24391;OCCURENCE=1(breast)	ID=COSM24391;OCCURENCE=1(breast)	.	.	.	.	.	.	.	.	.	-0.374171	Score=431;Name=lod=75	.	GT:AD:DP:GQ:PL	4	3	7	0.428571	4,3	0/1:4,3:7:89.80:90,0,135	4	0	4	0	4,0	0/0:4,0:4:9.03:0,9,120	57.149999999999999	1	0.25	4	NA	11
HCC38-chr8-41557052	HCC38	chr8	41557052	41557052	T	G	.	Low confidence	Somatic, Heterozygous	.	exonic	ANK1	nonsynonymous SNV	ANK1:NM_000037:exon23:c.A2476C:p.S826R,ANK1:NM_020475:exon23:c.A2476C:p.S826R,ANK1:NM_020476:exon23:c.A2476C:p.S826R,ANK1:NM_020477:exon23:c.A2476C:p.S826R,ANK1:NM_001142446:exon24:c.A2599C:p.S867R	.	.	.	.	.	.	.	1.000	0.000	N	0.805	0.551	L	0.008844	Score=313;Name=lod=25	.	GT:AD:DP:GQ:PL	57	8	65	0.123077	57,8	0/1:57,8:65:71.87:72,0,1885	42	0	42	0	42,0	0/0:42,0:42:99:0,108,1358	38.869999999999997	1	0.25	4	NA	107
HCC38-chr8-27528701	HCC38	chr8	27528701	27528701	C	A	PASS	Low confidence	Somatic, Homozygous	.	exonic	SCARA3	nonsynonymous SNV	SCARA3:NM_016240:exon6:c.C1654A:p.P552T	.	ID=COSM23535,COSM1456413;OCCURENCE=1(breast),1(large_intestine)	ID=COSM23535,COSM1456413;OCCURENCE=1(breast),1(large_intestine)	.	.	.	.	1.000	1.000	D	2.38	0.688	M	2.461238	Score=520;Name=lod=173	.	GT:AD:DP:GQ:PL	0	10	10	1	0,10	1/1:0,10:10:30.10:395,30,0	6	0	6	0	6,0	0/0:6,0:6:15.05:0,15,190	355	2	0.5	4	NA	16
HCC38-chr8-26623477	HCC38	chr8	26623477	26623477	-	TTGTGAAAAG	PASS	Low confidence	Somatic, Homozygous	.	UTR3	ADRA1A	.	.	.	.	.	.	.	.	.	.	.	.	.	.	.	.	.	.	GT:AD:DP:GQ:PL	3	1	4	0.25	3,1	1/1:3,1:9:18.06:307,18,0	51	0	51	0	51,0	0/0:51,0:55:15.60:0,16,4330	257.740000000000009	2	0.5	4	1	64
HCC38-chr8-24775663	HCC38	chr8	24775663	24775663	G	A	.	Low confidence	Somatic, Heterozygous	.	exonic	NEFM	synonymous SNV	NEFM:NM_001105541:exon3:c.G1167A:p.G389G,NEFM:NM_005382:exon3:c.G2295A:p.G765G	.	ID=COSM486323;OCCURENCE=3(kidney)	.	ID=COSM486323;OCCURENCE=3(kidney)	.	.	.	.	.	.	.	.	.	-1.522696	Score=325;Name=lod=28	.	GT:AD:DP:GQ:PL	19	6	25	0.24	19,6	0/1:19,6:25:52.78:53,0,678	58	0	58	0	58,0	0/0:58,0:58:99:0,169,2179	19.829999999999998	1	0.25	4	NA	83
HCC38-chr8-22022749	HCC38	chr8	22022749	22022749	A	G	.	Low confidence	Somatic, Heterozygous	.	UTR5	BMP1	.	.	rs111596355	.	.	.	.	.	0.77	.	.	.	.	.	.	1.268938	.	.	GT:AD:DP:GQ:PL	0	3	3	1	0,3	0/1:0,3:3:0.97:80,6,0	2	0	2	0	2,0	0/0:2,0:2:6.02:0,6,71	44.350000000000001	1	0.25	4	1	5
HCC38-chr8-113277794	HCC38	chr8	113277794	113277794	T	G	.	Low confidence	Somatic, Heterozygous	.	exonic	CSMD3	synonymous SNV	CSMD3:NM_052900:exon58:c.A9027C:p.I3009I,CSMD3:NM_198123:exon60:c.A9534C:p.I3178I,CSMD3:NM_198124:exon61:c.A9414C:p.I3138I	.	.	.	.	.	.	.	.	.	.	.	.	.	1.158081	Score=670;Name=lod=702	.	GT:AD:DP:GQ:PL	81	54	135	0.4	81,54	0/1:81,54:135:99:105,0,2733	105	8	113	0.0707965	105,8	0/0:105,8:113:99:0,272,3708	72.079999999999998	1	0.25	4	NA	248
HCC38-chr8-110255463	HCC38	chr8	110255463	110255463	G	A	PASS	High confidence	Somatic, Heterozygous	.	exonic	NUDCD1	synonymous SNV	NUDCD1:NM_001128211:exon10:c.C1440T:p.A480A,NUDCD1:NM_032869:exon10:c.C1527T:p.A509A	.	ID=COSM25392;OCCURENCE=1(breast)	ID=COSM25392;OCCURENCE=1(breast)	ID=COSM25392;OCCURENCE=1(breast)	.	.	.	.	.	.	.	.	.	1.320594	Score=617;Name=lod=430	.	GT:AD:DP:GQ:PL	48	19	67	0.283582	48,19	0/1:48,19:67:99:423,0,1408	40	1	41	0.0243902	40,1	0/0:40,1:41:99:0,111,1421	389.540000000000020	1	0.25	4	NA	108
HCC38-chr7-91711918	HCC38	chr7	91711918	91711918	C	A	.	Low confidence	Somatic, Heterozygous	.	exonic	AKAP9	nonsynonymous SNV	AKAP9:NM_005751:exon32:c.C8102A:p.T2701N,AKAP9:NM_147185:exon32:c.C8078A:p.T2693N	rs201215922	ID=COSM1182398,COSM1182397;OCCURENCE=1(liver),1(large_intestine)	.	.	.	.	.	0.998	0.002	N	1.7	0.629	L	0.077184	Score=371;Name=lod=43	.	GT:AD:DP:GQ:PL	44	14	58	0.241379	44,14	0/1:44,14:58:99:160,0,1348	54	0	54	0	54,0	0/0:54,0:54:99:0,150,1822	127.189999999999998	1	0.25	4	NA	112
HCC38-chr7-47941948	HCC38	chr7	47941948	47941948	T	G	.	Low confidence	Somatic, Heterozygous	.	intronic	PKD1L1	.	.	rs201484078	.	.	.	.	.	.	.	.	.	.	.	.	-0.763660	.	.	GT:AD:DP:GQ:PL	6	8	14	0.571429	6,8	0/1:6,8:14:49.38:49,0,181	24	6	30	0.2	24,6	0/0:24,6:31:69.16:0,69,781	16.480000000000000	1	0.25	4	NA	45
HCC38-chr7-43594369	HCC38	chr7	43594369	43594369	G	A	PASS	High confidence	Somatic, Heterozygous	.	exonic	HECW1	synonymous SNV	HECW1:NM_015052:exon29:c.G4689A:p.G1563G	.	ID=COSM23118;OCCURENCE=1(breast)	ID=COSM23118;OCCURENCE=1(breast)	ID=COSM23118;OCCURENCE=1(breast)	.	.	.	.	.	.	.	.	.	1.198322	Score=585;Name=lod=319	.	GT:AD:DP:GQ:PL	10	4	14	0.285714	10,4	0/1:10,4:14:99:112,0,348	21	0	21	0	21,0	0/0:21,0:21:54.17:0,54,706	78.700000000000003	1	0.25	4	NA	35
HCC38-chr7-27159583	HCC38	chr7	27159583	27159583	A	C	.	Low confidence	Somatic, Heterozygous	.	intronic	HOXA3	.	.	.	.	.	.	.	.	.	.	.	.	.	.	.	4.060212	.	.	GT:AD:DP:GQ:PL	4	5	9	0.555556	4,5	0/1:4,5:9:52.57:53,0,124	12	0	12	0	12,0	0/0:12,0:12:33.07:0,33,387	19.620000000000001	1	0.25	4	NA	21
HCC38-chr7-151970777	HCC38	chr7	151970777	151970777	G	A	.	Low confidence	Somatic, Heterozygous	.	intronic	MLL3	.	.	rs201753635	.	.	.	.	0.049	.	.	.	.	.	.	.	-0.573505	.	.	GT:AD:DP:GQ:PL	95	17	112	0.151786	95,17	0/1:95,17:113:99:263,0,1647	116	9	125	0.072	116,9	0/0:116,9:125:34.45:0,34,3113	229.639999999999986	1	0.25	4	NA	238
HCC38-chr7-151935888	HCC38	chr7	151935888	151935888	T	A	.	Low confidence	Somatic, Heterozygous	.	exonic	MLL3	synonymous SNV	MLL3:NM_170606:exon15:c.A2556T:p.T852T	rs113632846	.	.	.	.	.	.	.	.	.	.	.	.	1.235913	Score=759;Name=lod=1613	.	GT:AD:DP:GQ:PL	21	6	27	0.222222	21,6	0/1:21,6:27:97.75:98,0,506	40	2	42	0.047619	40,2	0/0:40,2:42:76.67:0,77,1158	64.750000000000000	1	0.25	4	1	69
HCC38-chr7-142560576	HCC38	chr7	142560576	142560576	-	A	PASS	Low confidence	Somatic, Heterozygous	Somatic	UTR5	EPHB6	.	.	.	.	.	.	.	.	.	.	.	.	.	.	.	.	.	.	GT:AD:DP:GQ:PL	8	8	16	0.5	8,8	0/1:8,8:18:8.30:204,0,8	28	3	31	0.0967742	28,3	0/0:28,3:31:22.68:0,23,274	162.050000000000011	1	0.25	4	NA	52
HCC38-chr7-138252385	HCC38	chr7	138252385	138252385	C	A	.	Low confidence	Somatic, Heterozygous	.	exonic	TRIM24	nonsynonymous SNV	TRIM24:NM_003852:exon10:c.C1588A:p.Q530K,TRIM24:NM_015905:exon10:c.C1690A:p.Q564K	rs79325894	.	.	.	.	0.0082	.	0.991	0.991	D	1.5	0.612	L	3.216691	Score=521;Name=lod=175	.	GT:AD:DP:GQ:PL	42	15	57	0.263158	42,15	0/1:42,15:57:99:115,0,1265	56	0	56	0	56,0	0/0:56,0:56:99:0,159,1999	82.150000000000006	1	0.25	4	1	113
HCC38-chr7-127670674	HCC38	chr7	127670674	127670674	A	C	.	Low confidence	Somatic, Heterozygous	.	exonic	LRRC4	nonsynonymous SNV	LRRC4:NM_022143:exon2:c.T20G:p.V7G	rs201810875	ID=COSM1488209;OCCURENCE=1(breast)	.	.	OCCURRENCE=1;ID=TCGA-D8-A1XG-01A-11D-A14G-09	.	.	1	1.0	D	0.805	0.551	L	3.887067	Score=736;Name=lod=1310	.	GT:AD:DP:GQ:PL	46	16	62	0.258065	46,16	0/1:46,16:62:79.24:79,0,1379	46	5	51	0.0980392	46,5	0/0:46,5:51:99:0,126,1491	46.240000000000002	1	0.25	4	NA	113
HCC38-chr7-121651695	HCC38	chr7	121651695	121651695	T	G	.	Low confidence	Somatic, Heterozygous	.	exonic	PTPRZ1	synonymous SNV	PTPRZ1:NM_002851:exon12:c.T2595G:p.G865G	.	.	.	.	.	.	.	.	.	.	.	.	.	0.436757	Score=669;Name=lod=701	.	GT:AD:DP:GQ:PL	52	31	83	0.373494	52,31	0/1:52,31:83:99:387,0,1766	94	10	104	0.0961538	94,10	0/0:94,10:105:99:0,249,3299	354.389999999999986	1	0.25	4	NA	188
HCC38-chr7-116397739	HCC38	chr7	116397739	116397739	T	G	.	Low confidence	Somatic, Heterozygous	.	exonic	MET	synonymous SNV	MET:NM_000245:exon8:c.T2013G:p.G671G,MET:NM_001127500:exon8:c.T2013G:p.G671G	rs202198336	.	.	.	.	.	.	.	.	.	.	.	.	0.544604	Score=503;Name=lod=148	.	GT:AD:DP:GQ:PL	42	24	66	0.363636	42,24	0/1:42,24:66:68.54:69,0,1311	74	5	79	0.0632911	74,5	0/0:74,5:80:99:0,211,2539	35.539999999999999	1	0.25	4	NA	146
HCC38-chr7-114330185	HCC38	chr7	114330185	114330186	TT	-	PASS	Low confidence	Somatic, Heterozygous	Wildtype	UTR3	FOXP2	.	.	rs58777789	.	.	.	.	.	.	.	.	.	.	.	.	.	.	.	GT:AD:DP:GQ:PL	7	7	14	0.5	7,7	0/1:7,7:7:99:102,0,161	14	2	16	0.125	14,2	0/0:14,2:15:11.67:0,12,174	59.780000000000001	1	0.25	4	1	37
HCC38-chr7-113517173	HCC38	chr7	113517173	113517174	TG	-	.	Low confidence	Somatic, Heterozygous	.	UTR3	PPP1R3A	.	.	rs139688424	.	.	.	.	.	.	.	.	.	.	.	.	.	.	.	GT:AD:DP:GQ:PL	96	9	105	0.0857143	96,9	0/1:96,9:96:82.10:82,0,3367	101	8	109	0.0733945	101,8	0/0:101,8:101:91.87:0,92,3486	40.060000000000002	1	0.25	4	1	214
HCC38-chr6-70917069	HCC38	chr6	70917069	70917069	T	-	.	Low confidence	Somatic, Heterozygous	.	UTR3	COL19A1	.	.	.	.	.	.	.	.	.	.	.	.	.	.	.	.	.	.	GT:AD:DP:GQ:PL	50	6	56	0.107143	50,6	0/1:50,6:53:78.44:78,0,82	31	5	36	0.138889	31,5	0/0:31,5:33:2.51:1,0,132	39.079999999999998	1	0.25	4	1	109
HCC38-chr6-70637899	HCC38	chr6	70637899	70637899	T	G	.	Low confidence	Somatic, Heterozygous	Wildtype	exonic	COL19A1	nonsynonymous SNV	COL19A1:NM_001858:exon5:c.T365G:p.V122G	.	.	.	.	.	.	.	1	1.0	D	1.905	0.647	M	2.111834	Score=505;Name=lod=151	.	GT:AD:DP:GQ:PL	72	35	107	0.327103	72,35	0/1:72,35:107:99:355,0,2441	68	12	80	0.15	68,12	0/0:68,12:80:99:0,130,2395	322.220000000000027	1	0.25	4	NA	187
HCC38-chr6-51920465	HCC38	chr6	51920465	51920465	A	C	.	Low confidence	Somatic, Heterozygous	Wildtype	exonic	PKHD1	nonsynonymous SNV	PKHD1:NM_138694:exon19:c.T1756G:p.F586V,PKHD1:NM_170724:exon19:c.T1756G:p.F586V	rs201117261	.	.	.	.	.	.	0.617	0.617	D	2.045	0.659	M	4.698755	Score=446;Name=lod=87	.	GT:AD:DP:GQ:PL	8	5	13	0.384615	8,5	0/1:8,5:13:88.16:88,0,237	27	5	32	0.15625	27,5	0/0:27,5:32:51.53:0,52,882	55.159999999999997	1	0.25	4	NA	45
HCC38-chr6-49587002	HCC38	chr6	49587002	49587002	G	A	.	Low confidence	Somatic, Heterozygous	.	exonic	RHAG	synonymous SNV	RHAG:NM_000324:exon2:c.C231T:p.F77F	.	.	.	.	.	.	.	.	.	.	.	.	.	-0.008601	Score=633;Name=lod=498	.	GT:AD:DP:GQ:PL	24	11	35	0.314286	24,11	0/1:24,11:35:43.77:44,0,715	56	0	56	0	56,0	0/0:56,0:56:99:0,150,1943	11.109999999999999	1	0.25	4	NA	91
HCC38-chr6-35434890	HCC38	chr6	35434890	35434890	T	-	.	Low confidence	Somatic, Heterozygous	.	downstream	FANCE	.	.	.	.	.	.	.	.	.	.	.	.	.	.	.	.	.	.	GT:AD:DP:GQ:PL	47	9	56	0.160714	47,9	0/1:47,9:50:87.22:87,0,805	52	3	55	0.0545455	52,3	0/0:52,3:53:59.58:0,60,993	45.180000000000000	1	0.25	4	NA	118
HCC38-chr6-32183028	HCC38	chr6	32183028	32183028	T	G	.	Low confidence	Somatic, Heterozygous	.	exonic	NOTCH4	nonsynonymous SNV	NOTCH4:NM_004557:exon12:c.A1996C:p.T666P	.	.	.	.	.	.	.	1	1.0	D	-2.735	0.244	N	1.635213	Score=445;Name=lod=86	.	GT:AD:DP:GQ:PL	28	19	47	0.404255	28,19	0/1:28,19:47:73.49:73,0,893	45	5	50	0.1	45,5	0/0:45,5:51:99:0,120,1479	40.490000000000002	1	0.25	4	NA	98
HCC38-chr6-32119566	HCC38	chr6	32119566	32119566	G	A	.	Low confidence	Somatic, Heterozygous	.	intronic	PRRT1	.	.	.	.	.	.	.	.	.	.	.	.	.	.	.	-0.783385	.	.	GT:AD:DP:GQ:PL	27	6	33	0.181818	27,6	0/1:27,6:33:99:105,0,835	33	0	33	0	33,0	0/0:33,0:33:87.26:0,87,1117	72.060000000000002	1	0.25	4	NA	66
HCC38-chr6-31934437	HCC38	chr6	31934437	31934437	T	G	.	Low confidence	Somatic, Heterozygous	.	intronic	SKIV2L	.	.	.	.	.	.	.	.	.	.	.	.	.	.	.	0.329285	.	.	GT:AD:DP:GQ:PL	34	22	56	0.392857	34,22	0/1:34,22:56:88.86:89,0,1065	37	6	43	0.139535	37,6	0/0:37,6:43:99:0,99,1241	55.859999999999999	1	0.25	4	NA	99
HCC38-chr6-30679546	HCC38	chr6	30679546	30679546	A	C	.	Low confidence	Somatic, Heterozygous	.	intronic	MDC1	.	.	.	.	.	.	.	.	.	.	.	.	.	.	.	0.590030	.	.	GT:AD:DP:GQ:PL	39	27	66	0.409091	39,27	0/1:39,27:67:70.72:71,0,1301	44	3	47	0.0638298	44,3	0/0:44,3:47:99:0,126,1558	37.719999999999999	1	0.25	4	NA	114
HCC38-chr6-133782271	HCC38	chr6	133782271	133782271	C	A	.	Low confidence	Somatic, Heterozygous	.	exonic	EYA4	stopgain SNV	EYA4:NM_172103:exon6:c.C321A:p.Y107X,EYA4:NM_004100:exon7:c.C390A:p.Y130X,EYA4:NM_172105:exon7:c.C390A:p.Y130X	rs200471957	.	.	.	.	0.0082	.	1	1	A	.	.	.	7.756653	Score=572;Name=lod=282	.	GT:AD:DP:GQ:PL	58	23	81	0.283951	58,23	0/1:58,23:81:99:115,0,1923	99	0	99	0	99,0	0/0:99,0:99:99:0,283,3318	82.319999999999993	1	0.25	4	NA	180
HCC38-chr5-96294310	HCC38	chr5	96294310	96294310	T	G	.	Low confidence	Somatic, Heterozygous	.	UTR5	LNPEP	.	.	.	.	.	.	.	.	.	.	.	.	.	.	.	-0.013222	.	.	GT:AD:DP:GQ:PL	39	15	54	0.277778	39,15	0/1:39,15:54:99:113,0,1035	34	12	46	0.26087	34,12	0/0:34,12:47:23.25:0,23,1052	79.549999999999997	1	0.25	4	NA	101
HCC38-chr5-67589188	HCC38	chr5	67589188	67589188	C	T	.	Low confidence	Somatic, Heterozygous	.	exonic	PIK3R1	synonymous SNV	PIK3R1:NM_001242466:exon3:c.C87T:p.F29F,PIK3R1:NM_181504:exon4:c.C366T:p.F122F,PIK3R1:NM_181524:exon4:c.C276T:p.F92F,PIK3R1:NM_181523:exon10:c.C1176T:p.F392F	rs3730090	.	.	.	.	0.057	0.31	.	.	.	.	.	.	1.155659	Score=741;Name=lod=1365	.	GT:AD:DP:GQ:PL	38	16	54	0.296296	38,16	0/1:38,16:54:99:157,0,1121	91	2	93	0.0215054	91,2	0/0:91,2:93:99:0,262,3235	124.180000000000007	1	0.25	4	1	147
HCC38-chr5-40765055	HCC38	chr5	40765055	40765055	C	A	.	Low confidence	Somatic, Heterozygous	.	exonic	PRKAA1	synonymous SNV	PRKAA1:NM_006251:exon7:c.G1107T:p.R369R,PRKAA1:NM_206907:exon8:c.G1152T:p.R384R	.	.	.	.	.	.	.	.	.	.	.	.	.	0.760436	Score=560;Name=lod=252	.	GT:AD:DP:GQ:PL	57	8	65	0.123077	57,8	0/1:57,8:65:99:114,0,1870	46	0	46	0	46,0	0/0:46,0:46:99:0,114,1494	80.810000000000002	1	0.25	4	NA	111
HCC38-chr5-37052485	HCC38	chr5	37052485	37052485	T	G	.	Low confidence	Somatic, Heterozygous	.	exonic	NIPBL	synonymous SNV	NIPBL:NM_015384:exon42:c.T7080G:p.G2360G,NIPBL:NM_133433:exon42:c.T7080G:p.G2360G	.	.	.	.	.	.	.	.	.	.	.	.	.	1.182303	Score=631;Name=lod=490	.	GT:AD:DP:GQ:PL	40	31	71	0.43662	40,31	0/1:40,31:71:79.51:80,0,1157	53	1	54	0.0185185	53,1	0/0:53,1:54:99:0,138,1653	46.509999999999998	1	0.25	4	NA	125
HCC38-chr5-34937632	HCC38	chr5	34937632	34937632	G	A	PASS	High confidence	Somatic, Heterozygous	.	exonic	DNAJC21	nonsynonymous SNV	DNAJC21:NM_001012339:exon5:c.G640A:p.D214N,DNAJC21:NM_194283:exon5:c.G640A:p.D214N	.	ID=COSM32641;OCCURENCE=1(breast)	ID=COSM32641;OCCURENCE=1(breast)	ID=COSM32641;OCCURENCE=1(breast)	.	.	.	1	1.0	D	3.72	0.804	H	5.576733	Score=472;Name=lod=111	.	GT:AD:DP:GQ:PL	21	30	51	0.588235	21,30	0/1:21,30:51:99:996,0,522	41	1	42	0.0238095	41,1	0/0:41,1:42:99:0,108,1372	963.289999999999964	1	0.25	4	NA	93
HCC38-chr5-176314780	HCC38	chr5	176314780	176314780	C	G	PASS	High confidence	Somatic, Homozygous	.	intronic	HK3	.	.	.	.	.	.	.	.	.	.	.	.	.	.	.	0.727275	.	.	GT:AD:DP:GQ:PL	1	28	29	0.965517	1,28	1/1:1,28:29:75.24:975,75,0	21	0	21	0	21,0	0/0:21,0:21:57.19:0,57,757	934.139999999999986	2	0.5	4	NA	50
HCC38-chr5-1441531	HCC38	chr5	1441531	1441531	C	T	PASS	High confidence	Somatic, Heterozygous	.	exonic	SLC6A3	nonsynonymous SNV	SLC6A3:NM_001044:exon3:c.G361A:p.G121S	.	ID=COSM32620;OCCURENCE=1(breast)	ID=COSM32620;OCCURENCE=1(breast)	ID=COSM32620;OCCURENCE=1(breast)	.	.	.	1.000	1.000	D	4.28	0.853	H	3.004092	Score=648;Name=lod=575	.	GT:AD:DP:GQ:PL	24	68	92	0.73913	24,68	0/1:24,68:92:99:2293,0,477	39	0	39	0	39,0	0/0:39,0:39:99:0,114,1455	2260.320000000000164	1	0.25	4	NA	131
HCC38-chr5-14388798	HCC38	chr5	14388798	14388798	T	-	.	Low confidence	Somatic, Heterozygous	.	intronic	TRIO	.	.	.	.	.	.	.	.	.	.	.	.	.	.	.	.	.	.	GT:AD:DP:GQ:PL	67	20	87	0.229885	67,20	0/1:67,20:76:99:184,0,526	49	1	50	0.02	49,1	0/0:49,1:52:52.38:0,52,382	141.960000000000008	1	0.25	4	1	157
HCC38-chr5-140026901	HCC38	chr5	140026901	140026901	C	T	PASS	High confidence	Somatic, Homozygous	.	exonic	NDUFA2	nonsynonymous SNV	NDUFA2:NM_001185012:exon2:c.G148A:p.D50N,NDUFA2:NM_002488:exon2:c.G148A:p.D50N	.	ID=COSM32621;OCCURENCE=1(breast),1(large_intestine)	ID=COSM32621;OCCURENCE=1(breast),1(large_intestine)	ID=COSM32621;OCCURENCE=1(breast),1(large_intestine)	.	.	.	1	1.0	D	.	.	.	3.279134	Score=598;Name=lod=360	.	GT:AD:DP:GQ:PL	0	100	100	1	0,100	1/1:0,100:100:99:3651,289,0	84	0	84	0	84,0	0/0:84,0:85:99:0,235,3043	3651.380000000000109	2	0.5	4	NA	185
HCC38-chr5-139907751	HCC38	chr5	139907751	139907751	T	-	.	Low confidence	Somatic, Heterozygous	.	intronic	ANKHD1,ANKHD1-EIF4EBP3	.	.	.	.	.	.	.	.	.	.	.	.	.	.	.	.	.	.	GT:AD:DP:GQ:PL	44	8	52	0.153846	44,8	0/1:44,8:46:59.18:59,0,1035	33	2	35	0.0571429	33,2	0/0:33,2:33:34.24:0,34,825	17.219999999999999	1	0.25	4	NA	90
HCC38-chr5-13871811	HCC38	chr5	13871811	13871811	C	T	.	Low confidence	Somatic, Heterozygous	.	exonic	DNAH5	nonsynonymous SNV	DNAH5:NM_001369:exon23:c.G3460A:p.E1154K	.	.	.	.	.	.	.	0.996	0.996	D	2.67	0.713	M	1.670662	Score=557;Name=lod=245	.	GT:AD:DP:GQ:PL	85	27	112	0.241071	85,27	0/1:85,27:112:71.74:72,0,2397	79	0	79	0	79,0	0/0:79,0:79:99:0,229,2917	38.740000000000002	1	0.25	4	NA	191
HCC38-chr5-13736035	HCC38	chr5	13736035	13736035	G	T	.	Low confidence	Somatic, Heterozygous	.	exonic	DNAH5	nonsynonymous SNV	DNAH5:NM_001369:exon67:c.C11462A:p.T3821K	.	.	.	.	.	.	.	1	1.0	D	1.365	0.600	L	3.394779	Score=432;Name=lod=76	.	GT:AD:DP:GQ:PL	46	15	61	0.245902	46,15	0/1:46,15:61:53.09:53,0,875	38	0	38	0	38,0	0/0:38,0:38:99:0,102,1201	20.129999999999999	1	0.25	4	NA	99
HCC38-chr5-133655030	HCC38	chr5	133655030	133655030	A	-	.	Low confidence	Somatic, Heterozygous	.	intronic	CDKL3	.	.	.	.	.	.	.	.	.	.	.	.	.	.	.	.	.	.	GT:AD:DP:GQ:PL	34	10	44	0.227273	34,10	0/1:34,10:37:77.38:77,0,730	37	5	42	0.119048	37,5	0/0:37,5:41:43.79:0,44,695	35.340000000000003	1	0.25	4	1	95
HCC38-chr5-128863450	HCC38	chr5	128863450	128863450	C	A	PASS	High confidence	Somatic, Heterozygous	.	exonic	ADAMTS19	nonsynonymous SNV	ADAMTS19:NM_133638:exon5:c.C1078A:p.L360I	.	ID=COSM27204;OCCURENCE=2(breast)	ID=COSM27204;OCCURENCE=2(breast)	ID=COSM27204;OCCURENCE=2(breast)	.	.	.	0.982	0.982	D	0.66	0.539	N	3.926502	Score=592;Name=lod=340	.	GT:AD:DP:GQ:PL	10	21	31	0.677419	10,21	0/1:10,21:31:99:657,0,221	34	0	34	0	34,0	0/0:34,0:34:99:0,102,1345	623.899999999999977	1	0.25	4	NA	65
HCC38-chr4-87693964	HCC38	chr4	87693964	87693964	T	C	.	Low confidence	Somatic, Heterozygous	.	exonic	PTPN13	synonymous SNV	PTPN13:NM_080684:exon29:c.T4629C:p.P1543P,PTPN13:NM_006264:exon31:c.T5145C:p.P1715P,PTPN13:NM_080683:exon32:c.T5202C:p.P1734P,PTPN13:NM_080685:exon32:c.T5217C:p.P1739P	.	.	.	.	.	.	.	.	.	.	.	.	.	-0.079480	.	.	GT:AD:DP:GQ:PL	66	29	95	0.305263	66,29	0/1:66,29:95:99:131,0,1930	97	3	100	0.03	97,3	0/0:97,3:100:99:0,277,3359	97.930000000000007	1	0.25	4	NA	195
HCC38-chr4-55156653	HCC38	chr4	55156653	55156653	C	A	.	Low confidence	Somatic, Heterozygous	.	exonic	PDGFRA	stopgain SNV	PDGFRA:NM_006206:exon22:c.C3054A:p.Y1018X	.	.	.	.	.	.	.	1	1.0	D	.	.	.	10.242205	Score=490;Name=lod=131	.	GT:AD:DP:GQ:PL	68	18	86	0.209302	68,18	0/1:68,18:86:99:121,0,2359	91	1	92	0.0108696	91,1	0/0:91,1:92:99:0,210,2964	87.939999999999998	1	0.25	4	NA	178
HCC38-chr4-5468486	HCC38	chr4	5468486	5468486	C	A	.	Low confidence	Somatic, Heterozygous	.	exonic	STK32B	synonymous SNV	STK32B:NM_018401:exon10:c.C966A:p.S322S	rs200950794	.	.	.	.	.	.	.	.	.	.	.	.	1.174544	Score=569;Name=lod=273	.	GT:AD:DP:GQ:PL	24	13	37	0.351351	24,13	0/1:24,13:37:79.80:80,0,744	50	6	56	0.107143	50,6	0/0:50,6:56:99:0,129,1573	46.799999999999997	1	0.25	4	NA	93
HCC38-chr4-175158187	HCC38	chr4	175158187	175158187	T	C	PASS	High confidence	Somatic, Heterozygous	Somatic	UTR3	FBXO8	.	.	.	.	.	.	.	.	.	.	.	.	.	.	.	1.975100	Score=714;Name=lod=1060	.	GT:AD:DP:GQ:PL	17	6	23	0.26087	17,6	0/1:17,6:23:99:158,0,596	20	0	20	0	20,0	0/0:20,0:20:60.16:0,60,765	124.500000000000000	1	0.25	4	NA	43
HCC38-chr4-151392823	HCC38	chr4	151392823	151392823	C	G	PASS	High confidence	Somatic, Heterozygous	Somatic	exonic	LRBA	nonsynonymous SNV	LRBA:NM_001199282:exon43:c.G6620C:p.R2207T,LRBA:NM_006726:exon44:c.G6653C:p.R2218T	.	.	.	.	.	.	.	1	1.0	D	3.865	0.817	H	5.012428	Score=655;Name=lod=610	.	GT:AD:DP:GQ:PL	21	29	50	0.58	21,29	0/1:21,29:50:99:988,0,664	62	0	62	0	62,0	0/0:62,0:62:99:0,187,2409	955.440000000000055	1	0.25	4	NA	112
HCC38-chr4-151186070	HCC38	chr4	151186070	151186070	A	C	.	Low confidence	Somatic, Heterozygous	.	UTR3	LRBA	.	.	.	.	.	.	.	.	.	.	.	.	.	.	.	-0.683321	.	.	GT:AD:DP:GQ:PL	6	3	9	0.333333	6,3	0/1:6,3:9:47.70:48,0,124	1	0	1	0	1,0	0/0:1,0:2:3.01:0,3,31	16.059999999999999	1	0.25	4	NA	11
HCC38-chr4-151185910	HCC38	chr4	151185910	151185910	C	G	PASS	High confidence	Somatic, Heterozygous	Somatic	UTR3	LRBA	.	.	.	.	.	.	.	.	.	.	.	.	.	.	.	2.193967	Score=644;Name=lod=552	.	GT:AD:DP:GQ:PL	42	25	67	0.373134	42,25	0/1:42,25:67:99:681,0,1467	39	0	39	0	39,0	0/0:39,0:39:99:0,114,1425	648.330000000000041	1	0.25	4	NA	106
HCC38-chr4-114277273	HCC38	chr4	114277273	114277273	C	G	PASS	High confidence	Somatic, Heterozygous	.	exonic	ANK2	nonsynonymous SNV	ANK2:NM_001148:exon38:c.C7499G:p.T2500R	.	.	.	.	.	.	.	0.584	0.416	N	1.67	0.626	L	0.258897	.	.	GT:AD:DP:GQ:PL	29	26	55	0.472727	29,26	0/1:29,26:55:99:825,0,741	65	0	65	0	65,0	0/0:65,0:65:99:0,190,2301	792.230000000000018	1	0.25	4	NA	120
HCC38-chr3-9026013	HCC38	chr3	9026013	9026013	A	C	.	Low confidence	Somatic, Heterozygous	.	UTR3	SRGAP3	.	.	.	.	.	.	.	.	.	.	.	.	.	.	.	2.146906	.	.	GT:AD:DP:GQ:PL	62	26	88	0.295455	62,26	0/1:62,26:89:99:101,0,1986	67	12	79	0.151899	67,12	0/0:67,12:80:99:0,131,2055	68.319999999999993	1	0.25	4	NA	169
HCC38-chr3-57304273	HCC38	chr3	57304273	57304273	T	G	.	Low confidence	Somatic, Heterozygous	.	UTR3	APPL1	.	.	.	.	.	.	.	.	.	.	.	.	.	.	.	2.435806	.	.	GT:AD:DP:GQ:PL	46	24	70	0.342857	46,24	0/1:46,24:70:99:106,0,1519	69	4	73	0.0547945	69,4	0/0:69,4:73:99:0,174,2305	73.170000000000002	1	0.25	4	NA	143
HCC38-chr3-50682020	HCC38	chr3	50682020	50682020	T	G	.	Low confidence	Somatic, Heterozygous	.	intronic	MAPKAPK3	.	.	.	.	.	.	.	.	.	.	.	.	.	.	.	-1.731189	.	.	GT:AD:DP:GQ:PL	6	8	14	0.571429	6,8	0/1:6,8:14:44.20:44,0,153	11	1	12	0.0833333	11,1	0/0:11,1:12:33.09:0,33,381	11.520000000000000	1	0.25	4	NA	26
HCC38-chr3-48601649	HCC38	chr3	48601649	48601649	A	G	.	Low confidence	Somatic, Heterozygous	.	UTR3	COL7A1	.	.	.	.	.	.	.	.	.	.	.	.	.	.	.	2.173392	Score=433;Name=lod=77	.	GT:AD:DP:GQ:PL	28	8	36	0.222222	28,8	0/1:28,8:36:45.76:46,0,962	55	5	60	0.0833333	55,5	0/0:55,5:60:99:0,141,1738	12.980000000000000	1	0.25	4	NA	96
HCC38-chr3-36779828	HCC38	chr3	36779828	36779828	G	A	.	Low confidence	Somatic, Heterozygous	.	exonic	DCLK3	nonsynonymous SNV	DCLK3:NM_033403:exon2:c.C323T:p.P108L	.	ID=COSM624;OCCURENCE=1(breast)	ID=COSM624;OCCURENCE=1(breast)	ID=COSM624;OCCURENCE=1(breast)	.	.	.	1	0.0	N	0.895	0.559	L	-1.393564	.	.	GT:AD:DP:GQ:PL	63	16	79	0.202532	63,16	0/1:63,16:79:99:376,0,1723	88	0	88	0	88,0	0/0:88,0:88:99:0,247,3181	343.480000000000018	1	0.25	4	NA	167
HCC38-chr3-25639141	HCC38	chr3	25639141	25639141	G	C	.	Low confidence	Somatic, Heterozygous	.	UTR3	RARB	.	.	.	.	.	.	.	.	.	.	.	.	.	.	.	-1.023028	Score=631;Name=lod=487	.	GT:AD:DP:GQ:PL	8	8	16	0.5	8,8	0/1:8,8:16:99:247,0,162	69	2	71	0.028169	69,2	0/0:69,2:71:99:0,133,2513	213.699999999999989	1	0.25	4	NA	87
HCC38-chr3-25639136	HCC38	chr3	25639136	25639136	C	A	.	Low confidence	Somatic, Heterozygous	.	UTR3	RARB	.	.	.	.	.	.	.	.	.	.	.	.	.	.	.	-0.524502	.	.	GT:AD:DP:GQ:PL	9	3	12	0.25	9,3	0/1:9,3:12:68.36:68,0,236	67	1	68	0.0147059	67,1	0/0:67,1:68:99:0,156,2451	35.359999999999999	1	0.25	4	NA	80
HCC38-chr3-25639135	HCC38	chr3	25639135	25639135	C	A	.	Low confidence	Somatic, Heterozygous	.	UTR3	RARB	.	.	.	.	.	.	.	.	.	.	.	.	.	.	.	-0.461698	.	.	GT:AD:DP:GQ:PL	8	3	11	0.272727	8,3	0/1:8,3:11:74.63:75,0,222	66	2	68	0.0294118	66,2	0/0:66,2:68:99:0,137,2445	41.630000000000003	1	0.25	4	NA	79
HCC38-chr3-189712126	HCC38	chr3	189712126	189712126	A	C	PASS	High confidence	Somatic, Heterozygous	.	intronic	LEPREL1	.	.	rs199509292	.	.	.	.	.	.	.	.	.	.	.	.	-0.349004	.	.	GT:AD:DP:GQ:PL	11	5	16	0.3125	11,5	0/1:11,5:16:99:125,0,382	14	1	15	0.0666667	14,1	0/0:14,1:15:15.51:0,16,503	92.340000000000003	1	0.25	4	NA	31
HCC38-chr3-189598924	HCC38	chr3	189598924	189598924	A	C	.	Low confidence	Somatic, Heterozygous	.	UTR3	TP63	.	.	.	.	.	.	.	.	.	.	.	.	.	.	.	0.462681	.	.	GT:AD:DP:GQ:PL	61	13	74	0.175676	61,13	0/1:61,13:74:50.63:51,0,2028	70	3	73	0.0410959	70,3	0/0:70,3:73:99:0,180,2489	17.699999999999999	1	0.25	4	NA	147
HCC38-chr3-186519029	HCC38	chr3	186519029	186519029	G	T	.	Low confidence	Somatic, Heterozygous	.	intronic	RFC4	.	.	.	.	.	.	.	.	.	.	.	.	.	.	.	0.005490	.	.	GT:AD:DP:GQ:PL	21	12	33	0.363636	21,12	0/1:21,12:33:79.54:80,0,529	38	0	38	0	38,0	0/0:38,0:38:99:0,108,1281	46.539999999999999	1	0.25	4	NA	71
HCC38-chr3-172052898	HCC38	chr3	172052898	172052898	T	-	.	Low confidence	Somatic, Heterozygous	.	intronic	FNDC3B	.	.	.	.	.	.	.	.	.	.	.	.	.	.	.	.	.	.	GT:AD:DP:GQ:PL	68	14	82	0.170732	68,14	0/1:68,14:80:55.21:55,0,758	48	4	52	0.0769231	48,4	0/0:48,4:55:10.55:0,11,430	13.609999999999999	1	0.25	4	1	154
HCC38-chr3-157098943	HCC38	chr3	157098943	157098943	A	C	.	Low confidence	Somatic, Heterozygous	.	splicing	VEPH1(NM_024621:exon8:c.1127+2T&gt;G,NM_001167912:exon8:c.1127+2T&gt;G,NM_001167911:exon8:c.1127+2T&gt;G)	.	.	.	ID=COSM1725319;OCCURENCE=1(liver)	.	.	.	.	.	1	1.0	D	.	.	.	4.166991	Score=371;Name=lod=43	.	GT:AD:DP:GQ:PL	66	22	88	0.25	66,22	0/1:66,22:89:99:113,0,2243	73	8	81	0.0987654	73,8	0/0:73,8:81:99:0,214,2621	79.519999999999996	1	0.25	4	NA	170
HCC38-chr3-142215163	HCC38	chr3	142215163	142215163	T	C	PASS	Low confidence	Somatic, Heterozygous	.	intronic	ATR	.	.	.	.	.	.	.	.	.	.	.	.	.	.	.	-1.068916	.	.	GT:AD:DP:GQ:PL	2	6	8	0.75	2,6	0/1:2,6:8:54.50:216,0,55	6	0	6	0	6,0	0/0:6,0:6:18.06:0,18,225	183	1	0.25	4	NA	14
HCC38-chr3-1414618	HCC38	chr3	1414618	1414618	G	T	.	Low confidence	Somatic, Heterozygous	.	exonic	CNTN6	nonsynonymous SNV	CNTN6:NM_014461:exon14:c.G1765T:p.V589L	.	.	.	.	.	.	.	1	0.0	N	1.79	0.637	L	1.992646	.	.	GT:AD:DP:GQ:PL	47	23	70	0.328571	47,23	0/1:47,23:70:76.12:76,0,1125	54	0	54	0	54,0	0/0:54,0:54:99:0,156,1822	43.119999999999997	1	0.25	4	NA	124
HCC38-chr3-140407191	HCC38	chr3	140407191	140407191	G	A	.	Low confidence	Somatic, Heterozygous	.	exonic	TRIM42	nonsynonymous SNV	TRIM42:NM_152616:exon3:c.G1667A:p.C556Y	.	ID=COSM24035;OCCURENCE=1(breast)	ID=COSM24035;OCCURENCE=1(breast)	ID=COSM24035;OCCURENCE=1(breast)	.	.	.	1	0.0	N	-0.345	0.451	N	-2.641498	.	.	GT:AD:DP:GQ:PL	40	6	46	0.130435	40,6	0/1:40,6:47:99:105,0,1201	45	0	45	0	45,0	0/0:45,0:45:99:0,120,1493	71.879999999999995	1	0.25	4	NA	92
HCC38-chr3-130405025	HCC38	chr3	130405025	130405025	A	C	.	Low confidence	Somatic, Heterozygous	.	intronic	PIK3R4	.	.	.	.	.	.	.	.	.	.	.	.	.	.	.	-0.640428	.	.	GT:AD:DP:GQ:PL	58	6	64	0.09375	58,6	0/1:58,6:64:60.18:60,0,223	53	1	54	0.0185185	53,1	0/0:53,1:54:39.01:0,39,384	27.180000000000000	1	0.25	4	NA	118
HCC38-chr3-122642409	HCC38	chr3	122642409	122642409	T	G	.	Low confidence	Somatic, Heterozygous	.	intronic	SEMA5B	.	.	.	.	.	.	.	.	.	.	.	.	.	.	.	0.316009	.	.	GT:AD:DP:GQ:PL	19	11	30	0.366667	19,11	0/1:19,11:30:59.79:60,0,629	23	3	26	0.115385	23,3	0/0:23,3:26:66.16:0,66,786	26.800000000000001	1	0.25	4	NA	56
HCC38-chr3-10183241	HCC38	chr3	10183241	10183241	-	AA	PASS	Low confidence	Somatic, Heterozygous	.	upstream	VHL	.	.	.	.	.	.	.	.	.	.	.	.	.	.	.	.	.	.	GT:AD:DP:GQ:PL	4	6	10	0.6	4,6	0/1:4,6:13:18.38:249,0,18	4	1	5	0.2	4,1	0/0:4,1:7:2.44:0,2,53	208.610000000000014	1	0.25	4	1	20
HCC38-chr22-50941985	HCC38	chr22	50941985	50941985	T	C	PASS	Low confidence	Somatic, Homozygous	.	exonic	LMF2	synonymous SNV	LMF2:NM_033200:exon14:c.A1959G:p.Q653Q	rs6009975	.	.	.	.	0.21	0.88	0.000	1.000	P	.	.	.	0.376383	.	.	GT:AD:DP:GQ:PL	0	10	10	1	0,10	1/1:0,10:10:30.08:363,30,0	3	0	3	0	3,0	0/0:3,0:3:6.02:0,6,80	323.810000000000002	2	0.5	4	1	13
HCC38-chr22-43227686	HCC38	chr22	43227686	43227686	A	C	.	Low confidence	Somatic, Heterozygous	.	intronic	ARFGAP3	.	.	.	.	.	.	.	.	.	.	.	.	.	.	.	-0.272527	.	.	GT:AD:DP:GQ:PL	9	7	16	0.4375	9,7	0/1:9,7:16:55.61:56,0,254	20	0	20	0	20,0	0/0:20,0:20:54.14:0,54,625	22.640000000000001	1	0.25	4	NA	36
HCC38-chr22-41575898	HCC38	chr22	41575898	41575898	A	C	.	Low confidence	Somatic, Homozygous	.	UTR3	EP300	.	.	.	.	.	.	.	.	.	.	.	.	.	.	.	-3.415118	.	.	GT:AD:DP:GQ:PL	0	2	2	1	0,2	1/1:0,2:2:6.02:79,6,0	1	0	1	0	1,0	0/0:1,0:1:3.01:0,3,35	44.560000000000002	2	0.5	4	NA	3
HCC38-chr22-41368620	HCC38	chr22	41368620	41368620	G	T	.	Low confidence	Somatic, Heterozygous	.	UTR3	RBX1	.	.	.	.	.	.	.	.	.	.	.	.	.	.	.	3.661200	.	.	GT:AD:DP:GQ:PL	64	15	79	0.189873	64,15	0/1:64,15:79:42.68:43,0,2139	106	1	107	0.00934579	106,1	0/0:106,1:107:99:0,295,3666	10.119999999999999	1	0.25	4	NA	186
HCC38-chr22-39620392	HCC38	chr22	39620392	39620392	T	G	.	Low confidence	Somatic, Heterozygous	.	UTR3	PDGFB	.	.	.	.	.	.	.	.	.	.	.	.	.	.	.	0.355090	.	.	GT:AD:DP:GQ:PL	42	15	57	0.263158	42,15	0/1:42,15:57:92.61:93,0,1345	74	8	82	0.097561	74,8	0/0:74,8:82:99:0,186,2669	59.609999999999999	1	0.25	4	NA	139
HCC38-chr22-23658372	HCC38	chr22	23658372	23658372	A	G	.	Low confidence	Somatic, Heterozygous	.	UTR3	BCR	.	.	rs141268094	.	.	.	.	.	.	.	.	.	.	.	.	-0.555881	.	.	GT:AD:DP:GQ:PL	42	17	59	0.288136	42,17	0/1:42,17:59:99:159,0,1435	68	13	81	0.160494	68,13	0/0:68,13:81:16.04:0,16,2174	125.650000000000006	1	0.25	4	1	140
HCC38-chr21-38560797	HCC38	chr21	38560797	38560797	T	G	.	Low confidence	Somatic, Heterozygous	.	exonic	TTC3	nonsynonymous SNV	TTC3:NM_001001894:exon39:c.T4925G:p.V1642G,TTC3:NM_003316:exon39:c.T4925G:p.V1642G	rs199525111	ID=COSM1288686;OCCURENCE=1(liver),2(autonomic_ganglia)	.	.	.	0.0082	.	1	1.0	D	2.095	0.663	M	2.856417	Score=397;Name=lod=55	.	GT:AD:DP:GQ:PL	21	6	27	0.222222	21,6	0/1:21,6:27:56.42:56,0,568	42	3	45	0.0666667	42,3	0/0:42,3:45:86.75:0,87,1355	23.430000000000000	1	0.25	4	NA	72
HCC38-chr21-10951281	HCC38	chr21	10951281	10951281	C	T	.	Low confidence	Somatic, Heterozygous	.	exonic	TPTE	nonsynonymous SNV	TPTE:NM_199260:exon8:c.G317A:p.R106Q,TPTE:NM_199259:exon9:c.G377A:p.R126Q,TPTE:NM_199261:exon10:c.G431A:p.R144Q	rs144333919	ID=COSM1414707,COSM32638;OCCURENCE=1(breast),4(large_intestine)	ID=COSM1414707,COSM32638;OCCURENCE=1(breast),4(large_intestine)	.	.	.	.	0.947	0.947	D	2.675	0.714	M	1.432526	Score=387;Name=lod=50	.	GT:AD:DP:GQ:PL	41	16	57	0.280702	41,16	0/1:41,16:57:99:269,0,805	30	0	30	0	30,0	0/0:30,0:30:80.88:0,81,762	235.699999999999989	1	0.25	4	1	87
HCC38-chr21-10910291	HCC38	chr21	10910291	10910291	C	T	.	Low confidence	Somatic, Heterozygous	.	intronic	TPTE	.	.	rs150480	.	.	.	.	.	0.58	.	.	.	.	.	.	0.298663	.	.	GT:AD:DP:GQ:PL	56	18	74	0.243243	56,18	0/1:56,18:77:99:118,0,1226	58	13	71	0.183099	58,13	0/0:58,13:71:99:0,103,1988	84.920000000000002	1	0.25	4	1	148
HCC38-chr20-9498657	HCC38	chr20	9498657	9498657	T	C	.	Low confidence	Somatic, Heterozygous	.	intronic	LAMP5	.	.	rs28665741	.	.	.	.	.	.	.	.	.	.	.	.	1.108248	.	.	GT:AD:DP:GQ:PL	37	12	49	0.244898	37,12	0/1:37,12:49:99:243,0,1189	34	2	36	0.0555556	34,2	0/0:34,2:36:25.33:0,25,1142	209.819999999999993	1	0.25	4	1	85
HCC38-chr20-9498656	HCC38	chr20	9498656	9498656	T	G	.	Low confidence	Somatic, Heterozygous	.	intronic	LAMP5	.	.	rs6056660	.	.	.	.	.	.	.	.	.	.	.	.	0.636819	.	.	GT:AD:DP:GQ:PL	36	11	47	0.234043	36,11	0/1:36,11:47:99:234,0,1242	33	2	35	0.0571429	33,2	0/0:33,2:35:26.36:0,26,1081	200.909999999999997	1	0.25	4	1	82
HCC38-chr20-8745794	HCC38	chr20	8745794	8745794	G	C	.	Low confidence	Somatic, Heterozygous	.	exonic	PLCB1	nonsynonymous SNV	PLCB1:NM_015192:exon26:c.G2719C:p.A907P,PLCB1:NM_182734:exon26:c.G2719C:p.A907P	.	ID=COSM23090;OCCURENCE=2(breast)	ID=COSM23090;OCCURENCE=2(breast)	ID=COSM23090;OCCURENCE=2(breast)	.	.	.	1	1.0	D	-0.235	0.461	N	2.583659	Score=464;Name=lod=103	.	GT:AD:DP:GQ:PL	55	10	65	0.153846	55,10	0/1:55,10:65:99:199,0,1800	54	0	54	0	54,0	0/0:54,0:54:99:0,147,1908	166.150000000000006	1	0.25	4	NA	119
HCC38-chr20-8721024	HCC38	chr20	8721024	8721024	A	C	.	Low confidence	Somatic, Heterozygous	.	exonic	PLCB1	nonsynonymous SNV	PLCB1:NM_015192:exon22:c.A2342C:p.N781T,PLCB1:NM_182734:exon22:c.A2342C:p.N781T	.	.	.	.	.	.	.	1.000	1.000	D	2.73	0.718	M	4.767430	Score=574;Name=lod=288	.	GT:AD:DP:GQ:PL	71	38	109	0.348624	71,38	0/1:71,38:109:99:171,0,2411	77	6	83	0.0722892	77,6	0/0:77,6:83:99:0,196,2804	137.750000000000000	1	0.25	4	NA	192
HCC38-chr20-8713940	HCC38	chr20	8713940	8713940	C	A	.	Low confidence	Somatic, Heterozygous	.	exonic	PLCB1	stopgain SNV	PLCB1:NM_015192:exon19:c.C1944A:p.Y648X,PLCB1:NM_182734:exon19:c.C1944A:p.Y648X	rs200073364	.	.	.	.	.	.	1	1	A	.	.	.	8.143370	Score=605;Name=lod=382	.	GT:AD:DP:GQ:PL	90	29	119	0.243697	90,29	0/1:90,29:119:99:179,0,2809	92	1	93	0.0107527	92,1	0/0:92,1:93:99:0,253,3054	145.919999999999987	1	0.25	4	NA	212
HCC38-chr20-50713993	HCC38	chr20	50713993	50713994	TT	-	.	Low confidence	Somatic, Heterozygous	.	intronic	ZFP64	.	.	.	.	.	.	.	.	.	.	.	.	.	.	.	.	.	.	GT:AD:DP:GQ:PL	22	9	31	0.290323	22,9	0/1:22,9:22:99:108,0,212	22	0	22	0	22,0	0/0:22,0:23:9.62:0,10,73	66.090000000000003	1	0.25	4	1	57
HCC38-chr20-42088845	HCC38	chr20	42088845	42088845	C	A	.	Low confidence	Somatic, Heterozygous	.	exonic	SRSF6	nonsynonymous SNV	SRSF6:NM_006275:exon4:c.C554A:p.T185K	rs199953346	.	.	.	.	.	.	0.951	0.049	N	0.84	0.554	L	1.269820	Score=680;Name=lod=772	.	GT:AD:DP:GQ:PL	51	15	66	0.227273	51,15	0/1:51,15:66:99:174,0,806	63	2	65	0.0307692	63,2	0/0:63,2:65:72.22:0,72,896	141.009999999999991	1	0.25	4	NA	131
HCC38-chr20-40864888	HCC38	chr20	40864888	40864888	A	G	.	Low confidence	Somatic, Heterozygous	.	exonic	PTPRT	nonsynonymous SNV	PTPRT:NM_007050:exon15:c.T2323C:p.Y775H,PTPRT:NM_133170:exon16:c.T2380C:p.Y794H	.	.	.	.	.	.	.	1	1.0	D	0.69	0.541	N	3.237031	Score=676;Name=lod=742	.	GT:AD:DP:GQ:PL	97	15	112	0.133929	97,15	0/1:97,15:112:99:249,0,3292	74	0	74	0	74,0	0/0:74,0:74:99:0,217,2675	216.180000000000007	1	0.25	4	NA	186
HCC38-chr20-39792537	HCC38	chr20	39792537	39792537	A	C	.	Low confidence	Somatic, Heterozygous	.	intronic	PLCG1	.	.	.	.	.	.	.	.	.	.	.	.	.	.	.	-1.595237	.	.	GT:AD:DP:GQ:PL	54	18	72	0.25	54,18	0/1:54,18:72:99:124,0,1760	55	2	57	0.0350877	55,2	0/0:55,2:57:99:0,156,1836	90.890000000000001	1	0.25	4	NA	129
HCC38-chr20-39728697	HCC38	chr20	39728697	39728697	A	G	PASS	High confidence	Somatic, Heterozygous	.	exonic	TOP1	nonsynonymous SNV	TOP1:NM_003286:exon12:c.A977G:p.K326R	.	ID=COSM21754;OCCURENCE=2(breast)	ID=COSM21754;OCCURENCE=2(breast)	ID=COSM21754;OCCURENCE=2(breast)	.	.	.	1	1.0	D	1.285	0.593	L	2.818746	Score=578;Name=lod=297	.	GT:AD:DP:GQ:PL	66	30	96	0.3125	66,30	0/1:66,30:96:99:712,0,2289	61	0	61	0	61,0	0/0:61,0:61:99:0,181,2308	679.090000000000032	1	0.25	4	NA	157
HCC38-chr20-3578637	HCC38	chr20	3578637	3578637	C	A	.	Low confidence	Somatic, Heterozygous	.	exonic	ATRN	nonsynonymous SNV	ATRN:NM_001207047:exon22:c.C3206A:p.T1069N,ATRN:NM_139321:exon22:c.C3554A:p.T1185N,ATRN:NM_139322:exon22:c.C3554A:p.T1185N	rs74789109	.	.	.	.	.	.	1	1.0	D	-1.115	0.385	N	2.763119	Score=666;Name=lod=676	.	GT:AD:DP:GQ:PL	72	18	90	0.2	72,18	0/1:72,18:90:69.21:69,0,2343	74	0	74	0	74,0	0/0:74,0:74:99:0,195,2321	36.210000000000001	1	0.25	4	1	164
HCC38-chr20-3565356	HCC38	chr20	3565356	3565356	T	G	.	Low confidence	Somatic, Heterozygous	.	exonic	ATRN	nonsynonymous SNV	ATRN:NM_001207047:exon18:c.T2665G:p.C889G,ATRN:NM_139321:exon18:c.T3013G:p.C1005G,ATRN:NM_139322:exon18:c.T3013G:p.C1005G	rs200420767	.	.	.	.	0.0082	.	1	1.0	D	3.16	0.756	M	4.370179	Score=628;Name=lod=474	.	GT:AD:DP:GQ:PL	70	37	107	0.345794	70,37	0/1:70,37:108:99:148,0,2372	72	9	81	0.111111	72,9	0/0:72,9:82:99:0,205,2461	114.829999999999998	1	0.25	4	NA	190
HCC38-chr20-33346718	HCC38	chr20	33346718	33346718	T	G	.	Low confidence	Somatic, Heterozygous	.	exonic	NCOA6	nonsynonymous SNV	NCOA6:NM_001242539:exon6:c.A533C:p.N178T,NCOA6:NM_014071:exon6:c.A533C:p.N178T	rs200739210	.	.	.	.	.	.	0.707	0.293	N	1.61	0.621	L	2.415352	Score=530;Name=lod=190	.	GT:AD:DP:GQ:PL	65	11	76	0.144737	65,11	0/1:65,11:76:49.40:49,0,2233	55	7	62	0.112903	55,7	0/0:55,7:62:99:0,162,2055	16.500000000000000	1	0.25	4	NA	138
HCC38-chr20-30795759	HCC38	chr20	30795759	30795759	G	A	.	Low confidence	Somatic, Heterozygous	.	exonic	POFUT1	synonymous SNV	POFUT1:NM_015352:exon1:c.G15A:p.A5A,POFUT1:NM_172236:exon1:c.G15A:p.A5A	.	ID=COSM27203;OCCURENCE=1(breast)	ID=COSM27203;OCCURENCE=1(breast)	ID=COSM27203;OCCURENCE=1(breast)	.	.	.	.	.	.	.	.	.	2.454635	Score=407;Name=lod=60	.	GT:AD:DP:GQ:PL	3	4	7	0.571429	3,4	0/1:3,4:7:64.96:65,0,94	13	0	13	0	13,0	0/0:13,0:13:30.10:0,30,392	31.969999999999999	1	0.25	4	NA	20
HCC38-chr20-30137935	HCC38	chr20	30137935	30137935	A	C	.	Low confidence	Somatic, Heterozygous	.	intronic	HM13	.	.	rs199852970	.	.	.	.	0.033	.	.	.	.	.	.	.	1.935883	.	.	GT:AD:DP:GQ:PL	45	21	66	0.318182	45,21	0/1:45,21:66:56.38:56,0,1563	43	7	50	0.14	43,7	0/0:43,7:50:59.68:0,60,1388	23.399999999999999	1	0.25	4	NA	116
HCC38-chr20-30137191	HCC38	chr20	30137191	30137191	A	C	.	Low confidence	Somatic, Heterozygous	.	intronic	HM13	.	.	rs201883322	.	.	.	.	.	.	.	.	.	.	.	.	-1.002656	.	.	GT:AD:DP:GQ:PL	39	14	53	0.264151	39,14	0/1:39,14:54:76.53:77,0,1050	17	5	22	0.227273	17,5	0/0:17,5:23:28.39:0,28,503	43.530000000000001	1	0.25	4	NA	77
HCC38-chr2-9613145	HCC38	chr2	9613145	9613145	G	C	PASS	High confidence	Somatic, Heterozygous	.	exonic	CPSF3	stoploss SNV	CPSF3:NM_016207:exon18:c.G2054C:p.X685S	.	ID=COSM32616;OCCURENCE=1(breast)	ID=COSM32616;OCCURENCE=1(breast)	ID=COSM32616;OCCURENCE=1(breast)	.	.	.	1	0.0	N	.	.	.	1.182028	Score=304;Name=lod=23	.	GT:AD:DP:GQ:PL	20	20	40	0.5	20,20	0/1:20,20:40:99:636,0,658	60	0	60	0	60,0	0/0:60,0:60:99:0,175,2285	603.009999999999991	1	0.25	4	NA	100
HCC38-chr2-69206109	HCC38	chr2	69206109	69206109	A	C	.	Low confidence	Somatic, Heterozygous	.	exonic	GKN1	nonsynonymous SNV	GKN1:NM_019617:exon4:c.A353C:p.K118T	.	ID=COSM32617;OCCURENCE=1(breast)	ID=COSM32617;OCCURENCE=1(breast)	ID=COSM32617;OCCURENCE=1(breast)	.	.	.	1.000	0.000	N	1.545	0.615	L	2.784707	Score=289;Name=lod=20	.	GT:AD:DP:GQ:PL	52	17	69	0.246377	52,17	0/1:52,17:70:99:349,0,1821	48	0	48	0	48,0	0/0:48,0:48:99:0,144,1845	316.139999999999986	1	0.25	4	NA	118
HCC38-chr2-47630213	HCC38	chr2	47630213	47630213	T	C	PASS	Low confidence	Somatic, Heterozygous	.	UTR5	MSH2	.	.	rs2303425	.	.	.	.	.	0.12	.	.	.	.	.	.	2.889875	Score=355;Name=lod=37	.	GT:AD:DP:GQ:PL	7	7	14	0.5	7,7	0/1:7,7:14:99:157,0,105	9	0	9	0	9,0	0/0:9,0:9:24.05:0,24,264	124.390000000000001	1	0.25	4	1	23
HCC38-chr2-32664586	HCC38	chr2	32664586	32664586	A	G	.	Low confidence	Somatic, Heterozygous	.	exonic	BIRC6	synonymous SNV	BIRC6:NM_016252:exon16:c.A3642G:p.G1214G	rs201239607	.	.	.	.	.	.	.	.	.	.	.	.	1.065966	Score=529;Name=lod=188	.	GT:AD:DP:GQ:PL	67	24	91	0.263736	67,24	0/1:67,24:91:99:224,0,2363	97	4	101	0.039604	97,4	0/0:97,4:101:99:0,237,3484	190.840000000000003	1	0.25	4	NA	192
HCC38-chr2-26501528	HCC38	chr2	26501528	26501528	T	G	.	Low confidence	Somatic, Heterozygous	.	exonic	HADHB	synonymous SNV	HADHB:NM_000183:exon8:c.T489G:p.G163G	rs202174966	.	.	.	.	.	.	.	.	.	.	.	.	1.039388	Score=491;Name=lod=132	.	GT:AD:DP:GQ:PL	72	25	97	0.257732	72,25	0/1:72,25:97:69.34:69,0,2487	103	12	115	0.104348	103,12	0/0:103,12:115:99:0,278,3628	36.340000000000003	1	0.25	4	NA	212
HCC38-chr2-26500013	HCC38	chr2	26500013	26500013	C	A	.	Low confidence	Somatic, Heterozygous	.	exonic	HADHB	nonsynonymous SNV	HADHB:NM_000183:exon7:c.C427A:p.Q143K	rs200718690	.	.	.	.	0.016	.	1.000	1.000	D	1.7	0.629	L	4.923589	Score=638;Name=lod=524	.	GT:AD:DP:GQ:PL	13	12	25	0.48	13,12	0/1:13,12:25:87.71:88,0,281	25	3	28	0.107143	25,3	0/0:25,3:28:57.18:0,57,730	54.710000000000001	1	0.25	4	NA	53
HCC38-chr2-26477293	HCC38	chr2	26477293	26477293	T	C	.	Low confidence	Somatic, Heterozygous	.	intronic	HADHB	.	.	rs76744682	.	.	.	.	.	.	.	.	.	.	.	.	1.227069	Score=284;Name=lod=19	.	GT:AD:DP:GQ:PL	45	19	64	0.296875	45,19	0/1:45,19:64:54.20:54,0,1562	56	6	62	0.0967742	56,6	0/0:56,6:62:99:0,153,1881	21.230000000000000	1	0.25	4	1	126
HCC38-chr2-240098053	HCC38	chr2	240098053	240098053	C	T	.	Low confidence	Somatic, Heterozygous	.	intronic	HDAC4	.	.	.	.	.	.	.	.	.	.	.	.	.	.	.	-0.294471	.	.	GT:AD:DP:GQ:PL	8	2	10	0.2	8,2	0/1:8,2:10:49.92:50,0,278	14	0	14	0	14,0	0/0:14,0:14:27.07:0,27,297	17.010000000000002	1	0.25	4	NA	24
HCC38-chr2-239974081	HCC38	chr2	239974081	239974081	A	C	.	Low confidence	Somatic, Heterozygous	.	UTR3	HDAC4	.	.	.	.	.	.	.	.	.	.	.	.	.	.	.	2.637941	Score=601;Name=lod=371	.	GT:AD:DP:GQ:PL	48	21	69	0.304348	48,21	0/1:48,21:69:66.95:67,0,1625	44	5	49	0.102041	44,5	0/0:44,5:49:99:0,106,1597	33.950000000000003	1	0.25	4	NA	118
HCC38-chr2-239162197	HCC38	chr2	239162197	239162197	G	C	PASS	High confidence	Somatic, Heterozygous	.	exonic	PER2	nonsynonymous SNV	PER2:NM_022817:exon19:c.C2467G:p.L823V	.	ID=COSM32618;OCCURENCE=1(breast)	ID=COSM32618;OCCURENCE=1(breast)	ID=COSM32618;OCCURENCE=1(breast)	.	.	.	1	1.0	D	2.555	0.703	M	1.154685	Score=265;Name=lod=16	.	GT:AD:DP:GQ:PL	13	11	24	0.458333	13,11	0/1:13,11:24:99:293,0,285	13	0	13	0	13,0	0/0:13,0:13:30.09:0,30,385	260.290000000000020	1	0.25	4	NA	37
HCC38-chr2-238689253	HCC38	chr2	238689253	238689253	T	G	.	Low confidence	Somatic, Heterozygous	.	UTR3	LRRFIP1	.	.	rs375463662	.	.	.	.	.	.	.	.	.	.	.	.	0.507880	.	.	GT:AD:DP:GQ:PL	85	33	118	0.279661	85,33	0/1:85,33:119:99:256,0,2735	103	7	110	0.0636364	103,7	0/0:103,7:110:99:0,245,3437	222.889999999999986	1	0.25	4	NA	229
HCC38-chr2-238632160	HCC38	chr2	238632160	238632160	T	-	PASS	High confidence	Somatic, Heterozygous	.	intronic	LRRFIP1	.	.	rs139854949	.	.	.	.	.	.	.	.	.	.	.	.	.	.	.	GT:AD:DP:GQ:PL	66	24	90	0.266667	66,24	0/1:66,24:67:99:352,0,1690	71	0	71	0	71,0	0/0:71,0:72:99:0,180,1896	310.189999999999998	1	0.25	4	NA	164
HCC38-chr2-216300795	HCC38	chr2	216300795	216300795	C	G	.	Low confidence	Somatic, Heterozygous	.	upstream	FN1	.	.	rs7562601	.	.	.	.	.	0.35	.	.	.	.	.	.	0.342814	.	.	GT:AD:DP:GQ:PL	2	2	4	0.5	2,2	0/1:2,2:4:61.07:61,0,61	2	0	2	0	2,0	0/0:2,0:2:3.01:0,3,40	29.660000000000000	1	0.25	4	1	6
HCC38-chr2-215674371	HCC38	chr2	215674371	215674371	C	T	PASS	Low confidence	Somatic, Heterozygous	.	UTR5	BARD1	.	.	rs34732883	.	.	.	.	.	0.69	.	.	.	.	.	.	1.570514	.	.	GT:AD:DP:GQ:PL	2	10	12	0.833333	2,10	0/1:2,10:13:46.91:288,0,47	7	0	7	0	7,0	0/0:7,0:7:15.05:0,15,191	255.210000000000008	1	0.25	4	1	20
HCC38-chr2-179666850	HCC38	chr2	179666850	179666850	T	G	.	Low confidence	Somatic, Heterozygous	.	intronic	TTN	.	.	rs202157373	.	.	.	.	.	.	.	.	.	.	.	.	-0.188618	.	.	GT:AD:DP:GQ:PL	37	32	69	0.463768	37,32	0/1:37,32:69:99:108,0,883	72	3	75	0.04	72,3	0/0:72,3:75:99:0,189,2505	74.959999999999994	1	0.25	4	NA	144
HCC38-chr2-179419223	HCC38	chr2	179419223	179419223	G	C	.	Low confidence	Somatic, Heterozygous	.	exonic	TTN	synonymous SNV	TTN:NM_003319:exon160:c.C61656G:p.G20552G,TTN:NM_133432:exon161:c.C62031G:p.G20677G,TTN:NM_133437:exon161:c.C62232G:p.G20744G,TTN:NM_133378:exon281:c.C81147G:p.G27049G,TTN:NM_001256850:exon282:c.C83928G:p.G27976G,TTN:NM_001267550:exon332:c.C88851G:p.G29617G	rs201241167	.	.	.	.	.	.	.	.	.	.	.	.	-0.298665	.	.	GT:AD:DP:GQ:PL	42	12	54	0.222222	42,12	0/1:42,12:54:45.51:46,0,1500	60	4	64	0.0625	60,4	0/0:60,4:64:99:0,141,1772	12.740000000000000	1	0.25	4	NA	118
HCC38-chr2-179393262	HCC38	chr2	179393262	179393262	T	G	.	Low confidence	Somatic, Heterozygous	.	exonic	TTN	nonsynonymous SNV	TTN:NM_003319:exon188:c.A80021C:p.N26674T,TTN:NM_133432:exon189:c.A80396C:p.N26799T,TTN:NM_133437:exon189:c.A80597C:p.N26866T,TTN:NM_133378:exon309:c.A99512C:p.N33171T,TTN:NM_001256850:exon310:c.A102293C:p.N34098T,TTN:NM_001267550:exon360:c.A107216C:p.N35739T	.	ID=COSM1631489,COSM1631487,COSM1631490,COSM1631491,COSM1631488;OCCURENCE=1(liver)	.	.	.	.	.	0.993	0.993	D	1.505	0.612	L	3.322016	Score=525;Name=lod=182	.	GT:AD:DP:GQ:PL	56	36	92	0.391304	56,36	0/1:56,36:92:96.82:97,0,1785	74	2	76	0.0263158	74,2	0/0:74,2:76:99:0,208,2597	63.820000000000000	1	0.25	4	NA	168
HCC38-chr2-170113648	HCC38	chr2	170113648	170113648	C	A	.	Low confidence	Somatic, Heterozygous	.	exonic	LRP2	nonsynonymous SNV	LRP2:NM_004525:exon18:c.G2625T:p.L875F	.	.	.	.	.	.	.	1.000	1.000	D	3.665	0.799	H	3.471206	Score=560;Name=lod=251	.	GT:AD:DP:GQ:PL	60	20	80	0.25	60,20	0/1:60,20:80:62.81:63,0,1959	74	1	75	0.0133333	74,1	0/0:74,1:75:99:0,184,2343	29.809999999999999	1	0.25	4	NA	155
HCC38-chr2-170042290	HCC38	chr2	170042290	170042290	T	G	.	Low confidence	Somatic, Heterozygous	.	exonic	LRP2	nonsynonymous SNV	LRP2:NM_004525:exon50:c.A9568C:p.T3190P	.	.	.	.	.	.	.	1	1.0	D	2.815	0.726	M	4.337058	Score=538;Name=lod=204	.	GT:AD:DP:GQ:PL	84	37	121	0.305785	84,37	0/1:84,37:121:86.25:86,0,2405	93	8	101	0.0792079	93,8	0/0:93,8:101:99:0,271,3367	53.250000000000000	1	0.25	4	NA	222
HCC38-chr2-116599817	HCC38	chr2	116599817	116599817	G	T	PASS	High confidence	Somatic, Heterozygous	.	exonic	DPP10	stopgain SNV	DPP10:NM_001004360:exon26:c.G2266T:p.E756X,DPP10:NM_001178034:exon26:c.G2299T:p.E767X,DPP10:NM_001178037:exon26:c.G2275T:p.E759X,DPP10:NM_020868:exon26:c.G2287T:p.E763X,DPP10:NM_001178036:exon27:c.G2137T:p.E713X	.	ID=COSM50889;OCCURENCE=1(breast)	ID=COSM50889;OCCURENCE=1(breast)	ID=COSM50889;OCCURENCE=1(breast)	.	.	.	1	1.0	D	.	.	.	7.506602	Score=563;Name=lod=259	.	GT:AD:DP:GQ:PL	40	66	106	0.622642	40,66	0/1:40,66:106:99:2221,0,1185	70	0	70	0	70,0	0/0:70,0:70:99:0,202,2650	2188.320000000000164	1	0.25	4	NA	176
HCC38-chr2-115199732	HCC38	chr2	115199732	115199732	T	-	.	Low confidence	Somatic, Heterozygous	.	upstream	DPP10	.	.	.	.	.	.	.	.	.	.	.	.	.	.	.	.	.	.	GT:AD:DP:GQ:PL	47	13	60	0.216667	47,13	0/1:47,13:54:99:102,0,647	34	4	38	0.105263	34,4	0/0:34,4:37:4.36:0,4,482	60.600000000000001	1	0.25	4	1	109
HCC38-chr19-54711595	HCC38	chr19	54711595	54711595	G	C	.	Low confidence	Somatic, Heterozygous	.	downstream	RPS9	.	.	rs375997339	.	.	.	.	.	.	.	.	.	.	.	.	-0.395625	.	.	GT:AD:DP:GQ:PL	23	5	28	0.178571	23,5	0/1:23,5:28:60.77:61,0,805	23	1	24	0.0416667	23,1	0/0:23,1:24:29.77:0,30,753	27.780000000000001	1	0.25	4	NA	52
HCC38-chr19-52537463	HCC38	chr19	52537463	52537463	C	T	PASS	High confidence	Somatic, Heterozygous	.	exonic	ZNF432	nonsynonymous SNV	ZNF432:NM_014650:exon5:c.G1469A:p.C490Y	.	ID=COSM32637;OCCURENCE=1(breast)	ID=COSM32637;OCCURENCE=1(breast)	ID=COSM32637;OCCURENCE=1(breast)	.	.	.	0.896	0.896	D	3.4	0.776	M	3.417845	Score=401;Name=lod=57	.	GT:AD:DP:GQ:PL	94	31	125	0.248	94,31	0/1:94,31:125:99:776,0,3290	102	0	102	0	102,0	0/0:102,0:102:99:0,286,3601	742.850000000000023	1	0.25	4	NA	227
HCC38-chr19-46376351	HCC38	chr19	46376351	46376351	A	G	.	Low confidence	Somatic, Heterozygous	.	UTR3	FOXA3	.	.	rs183121927	.	.	.	.	.	.	.	.	.	.	.	.	1.481995	.	.	GT:AD:DP:GQ:PL	68	27	95	0.284211	68,27	0/1:68,27:95:93.09:93,0,2326	77	13	90	0.144444	77,13	0/0:77,13:90:99:0,189,2414	60.090000000000003	1	0.25	4	NA	185
HCC38-chr19-46376304	HCC38	chr19	46376304	46376304	T	C	PASS	High confidence	Somatic, Heterozygous	.	exonic	FOXA3	synonymous SNV	FOXA3:NM_004497:exon2:c.T1041C:p.L347L	.	ID=COSM23412;OCCURENCE=1(breast)	ID=COSM23412;OCCURENCE=1(breast)	ID=COSM23412;OCCURENCE=1(breast)	.	.	.	.	.	.	.	.	.	0.597019	Score=612;Name=lod=410	.	GT:AD:DP:GQ:PL	75	27	102	0.264706	75,27	0/1:75,27:102:99:711,0,2474	84	0	84	0	84,0	0/0:84,0:84:99:0,232,2954	678.470000000000027	1	0.25	4	NA	186
HCC38-chr19-46216096	HCC38	chr19	46216096	46216096	C	T	.	Low confidence	Somatic, Heterozygous	.	exonic	FBXO46	nonsynonymous SNV	FBXO46:NM_001080469:exon2:c.G658A:p.G220S	.	ID=COSM22072;OCCURENCE=1(breast),1(large_intestine)	ID=COSM22072;OCCURENCE=1(breast),1(large_intestine)	ID=COSM22072;OCCURENCE=1(breast),1(large_intestine)	.	.	.	1	0.0	N	-0.55	0.434	N	-0.344650	.	.	GT:AD:DP:GQ:PL	10	3	13	0.230769	10,3	0/1:10,3:13:49.92:50,0,272	8	0	8	0	8,0	0/0:8,0:8:21.06:0,21,269	17.020000000000000	1	0.25	4	NA	21
HCC38-chr19-37917211	HCC38	chr19	37917211	37917211	G	C	PASS	High confidence	Somatic, Heterozygous	.	exonic	ZNF569	nonsynonymous SNV	ZNF569:NM_152484:exon4:c.C85G:p.Q29E	.	ID=COSM32635;OCCURENCE=1(breast)	ID=COSM32635;OCCURENCE=1(breast)	ID=COSM32635;OCCURENCE=1(breast)	.	.	.	1	1.0	D	2.905	0.734	M	3.851779	Score=497;Name=lod=140	.	GT:AD:DP:GQ:PL	53	47	100	0.47	53,47	0/1:53,47:100:99:1468,0,1638	74	0	74	0	74,0	0/0:74,0:74:99:0,217,2835	1434.710000000000036	1	0.25	4	NA	174
HCC38-chr19-18280467	HCC38	chr19	18280467	18280467	A	C	.	Low confidence	Somatic, Heterozygous	.	UTR3	PIK3R2	.	.	.	.	.	.	.	.	.	.	.	.	.	.	.	0.149571	Score=387;Name=lod=50	.	GT:AD:DP:GQ:PL	17	4	21	0.190476	17,4	0/1:17,4:21:44.22:44,0,423	44	6	50	0.12	44,6	0/0:44,6:51:81.80:0,82,1264	11.539999999999999	1	0.25	4	NA	72
HCC38-chr19-11123647	HCC38	chr19	11123647	11123647	T	G	.	Low confidence	Somatic, Heterozygous	Wildtype	exonic	SMARCA4	nonsynonymous SNV	SMARCA4:NM_001128845:exon15:c.T2297G:p.V766G,SMARCA4:NM_001128846:exon15:c.T2297G:p.V766G,SMARCA4:NM_001128847:exon15:c.T2297G:p.V766G,SMARCA4:NM_001128848:exon15:c.T2297G:p.V766G,SMARCA4:NM_001128849:exon16:c.T2297G:p.V766G,SMARCA4:NM_003072:exon16:c.T2297G:p.V766G,SMARCA4:NM_001128844:exon17:c.T2297G:p.V766G	rs201128299	.	.	.	.	.	.	1	1.0	D	2.39	0.689	M	4.709111	Score=487;Name=lod=127	.	GT:AD:DP:GQ:PL	32	17	49	0.346939	32,17	0/1:32,17:49:99:183,0,1078	48	9	57	0.157895	48,9	0/0:48,9:57:99:0,108,1566	149.719999999999999	1	0.25	4	NA	106
HCC38-chr19-10461727	HCC38	chr19	10461727	10461727	C	A	PASS	High confidence	Somatic, Heterozygous	.	splicing	TYK2(NM_003331:exon25:c.3429+1G&gt;T)	.	.	.	ID=COSM6168;OCCURENCE=1(breast)	ID=COSM6168;OCCURENCE=1(breast)	ID=COSM6168;OCCURENCE=1(breast)	.	.	.	1	1.0	D	.	.	.	2.886271	Score=391;Name=lod=52	.	GT:AD:DP:GQ:PL	25	10	35	0.285714	25,10	0/1:25,10:35:99:255,0,698	44	0	44	0	44,0	0/0:44,0:44:99:0,123,1539	222.460000000000008	1	0.25	4	NA	79
HCC38-chr18-43492445	HCC38	chr18	43492445	43492445	G	T	.	Low confidence	Somatic, Heterozygous	.	intronic	EPG5	.	.	rs201645513	.	.	.	.	.	.	.	.	.	.	.	.	0.805225	.	.	GT:AD:DP:GQ:PL	25	7	32	0.21875	25,7	0/1:25,7:32:59.33:59,0,569	35	0	35	0	35,0	0/0:35,0:35:93.23:0,93,1071	26.340000000000000	1	0.25	4	NA	67
HCC38-chr18-43488018	HCC38	chr18	43488018	43488018	C	T	.	Low confidence	Somatic, Heterozygous	.	exonic	EPG5	nonsynonymous SNV	EPG5:NM_020964:exon24:c.G4234A:p.E1412K	.	.	.	.	.	.	.	1	1.0	D	1.895	0.646	L	5.749044	Score=669;Name=lod=698	.	GT:AD:DP:GQ:PL	34	13	47	0.276596	34,13	0/1:34,13:48:44.23:44,0,712	21	0	21	0	21,0	0/0:21,0:21:57.18:0,57,745	11.539999999999999	1	0.25	4	NA	69
HCC38-chr18-33611063	HCC38	chr18	33611063	33611063	A	-	.	Low confidence	Somatic, Heterozygous	.	intronic	RPRD1A	.	.	rs377216293	.	.	.	.	.	.	.	.	.	.	.	.	.	Score=644;Name=lod=551	.	GT:AD:DP:GQ:PL	47	9	56	0.160714	47,9	0/1:47,9:50:69.14:69,0,587	33	1	34	0.0294118	33,1	0/0:33,1:36:9.21:0,9,306	27.440000000000001	1	0.25	4	NA	97
HCC38-chr18-13681696	HCC38	chr18	13681696	13681696	C	T	PASS	High confidence	Somatic, Heterozygous	.	exonic	FAM210A	synonymous SNV	FAM210A:NM_152352:exon2:c.G381A:p.K127K,FAM210A:NM_001098801:exon3:c.G381A:p.K127K	.	.	.	.	.	.	.	.	.	.	.	.	.	1.002692	Score=689;Name=lod=839	.	GT:AD:DP:GQ:PL	57	58	115	0.504348	57,58	0/1:57,58:115:99:1909,0,1774	89	1	90	0.0111111	89,1	0/0:89,1:91:99:0,228,3390	1875.990000000000009	1	0.25	4	NA	206
HCC38-chr17-80213339	HCC38	chr17	80213339	80213339	C	T	PASS	High confidence	Somatic, Heterozygous	Somatic	exonic	CSNK1D	nonsynonymous SNV	CSNK1D:NM_001893:exon3:c.G302A:p.S101N,CSNK1D:NM_139062:exon3:c.G302A:p.S101N	.	.	.	.	.	.	.	1	1.0	D	3.185	0.758	M	4.612138	Score=470;Name=lod=108	.	GT:AD:DP:GQ:PL	109	33	142	0.232394	109,33	0/1:109,33:142:99:840,0,3608	104	0	104	0	104,0	0/0:104,0:104:99:0,307,3999	807.159999999999968	1	0.25	4	NA	246
HCC38-chr17-7577120	HCC38	chr17	7577120	7577120	C	A	PASS	High confidence	Somatic, Homozygous	.	exonic	TP53	nonsynonymous SNV	TP53:NM_001126115:exon4:c.G422T:p.R141L,TP53:NM_001126116:exon4:c.G422T:p.R141L,TP53:NM_001126117:exon4:c.G422T:p.R141L,TP53:NM_001126118:exon7:c.G701T:p.R234L,TP53:NM_000546:exon8:c.G818T:p.R273L,TP53:NM_001126112:exon8:c.G818T:p.R273L,TP53:NM_001126113:exon8:c.G818T:p.R273L,TP53:NM_001126114:exon8:c.G818T:p.R273L	.	ID=COSM1640828,COSM318169,COSM10779;OCCURENCE=6(ovary),3(breast),3(stomach),2(haematopoietic_and_lymphoid_tissue),9(urinary_tract),1(pancreas),5(liver),5(oesophagus),2(skin),47(lung),3(upper_aerodigestive_tract),3(large_intestine),1(central_nervous_system),1(endometrium)	ID=COSM1640828,COSM318169,COSM10779;OCCURENCE=6(ovary),3(breast),3(stomach),2(haematopoietic_and_lymphoid_tissue),9(urinary_tract),1(pancreas),5(liver),5(oesophagus),2(skin),47(lung),3(upper_aerodigestive_tract),3(large_intestine),1(central_nervous_system),1(endometrium)	.	OCCURRENCE=1;ID=TCGA-C8-A26W-01A-11D-A16D-09	.	.	1	1.0	D	3.145	0.754	M	4.554800	Score=259;Name=lod=15	.	GT:AD:DP:GQ:PL	0	20	20	1	0,20	1/1:0,20:20:57.18:734,57,0	41	0	41	0	41,0	0/0:41,0:41:99:0,120,1537	693.230000000000018	2	0.5	4	1	61
HCC38-chr17-5036748	HCC38	chr17	5036748	5036748	G	T	.	Low confidence	Somatic, Heterozygous	.	exonic	USP6	nonsynonymous SNV	USP6:NM_004505:exon6:c.G287T:p.R96L	rs113754955	.	.	.	.	.	.	1	1.0	D	2.375	0.688	M	1.532771	Score=497;Name=lod=140	.	GT:AD:DP:GQ:PL	31	8	39	0.205128	31,8	0/1:31,8:39:99:120,0,949	50	6	56	0.107143	50,6	0/0:50,6:56:28.53:0,29,1705	86.620000000000005	1	0.25	4	1	95
HCC38-chr17-48266161	HCC38	chr17	48266161	48266162	AG	-	.	Low confidence	Somatic, Heterozygous	.	intronic	COL1A1	.	.	rs138425306	.	.	.	.	.	.	.	.	.	.	.	.	.	.	.	GT:AD:DP:GQ:PL	45	5	50	0.1	45,5	0/1:45,5:45:79.40:79,0,1364	43	3	46	0.0652174	43,3	0/0:43,3:43:19.41:0,19,1335	37.390000000000001	1	0.25	4	1	96
HCC38-chr17-45234449	HCC38	chr17	45234449	45234449	G	A	.	Low confidence	Somatic, Heterozygous	.	exonic	CDC27	synonymous SNV	CDC27:NM_001114091:exon7:c.C672T:p.Y224Y,CDC27:NM_001256:exon7:c.C672T:p.Y224Y	rs112216339	ID=COSM1383886,COSM1383887;OCCURENCE=1(large_intestine)	.	.	.	0.25	.	.	.	.	.	.	.	0.889696	Score=731;Name=lod=1246	.	GT:AD:DP:GQ:PL	82	24	106	0.226415	82,24	0/1:82,24:106:64.22:64,0,2803	53	15	68	0.220588	53,15	0/0:53,15:68:99:0,137,1941	31.219999999999999	1	0.25	4	1	174
HCC38-chr17-45219311	HCC38	chr17	45219311	45219311	T	C	.	Low confidence	Somatic, Heterozygous	.	exonic	CDC27	nonsynonymous SNV	CDC27:NM_001114091:exon12:c.A1477G:p.I493V,CDC27:NM_001256:exon12:c.A1459G:p.I487V	rs140737545	ID=COSM980373,COSM980372;OCCURENCE=5(breast),1(kidney),1(pancreas),1(large_intestine),2(endometrium)	.	.	OCCURRENCE=5;ID=TCGA-A2-A1FW-01A-11D-A13L-09,TCGA-AR-A24L-01A-11D-A167-09,TCGA-E9-A1R5-01A-11D-A14K-09,TCGA-E9-A243-01A-21D-A167-09,TCGA-EW-A1IY-01A-11D-A188-09	0.049	.	1.000	1.000	D	0.935	0.563	L	0.135890	Score=678;Name=lod=761	.	GT:AD:DP:GQ:PL	81	11	92	0.119565	81,11	0/1:81,11:92:99:130,0,1451	74	6	80	0.075	74,6	0/0:74,6:80:50.89:0,51,1611	97.420000000000002	1	0.25	4	1	172
HCC38-chr17-45214519	HCC38	chr17	45214519	45214519	A	G	.	Low confidence	Somatic, Heterozygous	Wildtype	exonic	CDC27	nonsynonymous SNV	CDC27:NM_001114091:exon14:c.T1930C:p.W644R,CDC27:NM_001256:exon14:c.T1912C:p.W638R	rs74348171	ID=COSM249060,COSM249059;OCCURENCE=2(pancreas)	.	.	.	0.16	.	1	1.0	D	3.36	0.773	M	5.024717	Score=658;Name=lod=631	.	GT:AD:DP:GQ:PL	70	19	89	0.213483	70,19	0/1:70,19:89:99:349,0,2310	72	8	80	0.1	72,8	0/0:72,8:80:2.50:1,0,2290	319.100000000000023	1	0.25	4	1	169
HCC38-chr17-38513149	HCC38	chr17	38513149	38513149	C	T	.	Low confidence	Somatic, Heterozygous	.	UTR3	RARA	.	.	.	.	.	.	.	.	.	.	.	.	.	.	.	1.185660	.	.	GT:AD:DP:GQ:PL	22	4	26	0.153846	22,4	0/1:22,4:26:74.44:74,0,688	28	0	28	0	28,0	0/0:28,0:28:72.18:0,72,867	41.439999999999998	1	0.25	4	NA	54
HCC38-chr17-3832695	HCC38	chr17	3832695	3832695	T	G	.	Low confidence	Somatic, Heterozygous	.	exonic	ATP2A3	nonsynonymous SNV	ATP2A3:NM_005173:exon19:c.A2789C:p.N930T,ATP2A3:NM_174953:exon19:c.A2789C:p.N930T,ATP2A3:NM_174954:exon19:c.A2789C:p.N930T,ATP2A3:NM_174955:exon19:c.A2789C:p.N930T,ATP2A3:NM_174956:exon19:c.A2789C:p.N930T,ATP2A3:NM_174957:exon19:c.A2789C:p.N930T,ATP2A3:NM_174958:exon19:c.A2789C:p.N930T	.	.	.	.	.	.	.	1	1.0	D	4.345	0.859	H	4.431526	Score=607;Name=lod=391	.	GT:AD:DP:GQ:PL	7	2	9	0.222222	7,2	0/1:7,2:9:49.01:49,0,181	11	1	12	0.0833333	11,1	0/0:11,1:12:24.07:0,24,301	16.120000000000001	1	0.25	4	NA	21
HCC38-chr17-38075017	HCC38	chr17	38075017	38075017	T	C	.	Low confidence	Somatic, Heterozygous	.	upstream	GSDMB	.	.	.	.	.	.	.	.	.	.	.	.	.	.	.	-0.676252	.	.	GT:AD:DP:GQ:PL	39	5	44	0.113636	39,5	0/1:39,5:44:62.05:62,0,1253	34	2	36	0.0555556	34,2	0/0:34,2:36:56.30:0,56,1167	29.059999999999999	1	0.25	4	NA	82
HCC38-chr17-33466973	HCC38	chr17	33466973	33466973	T	G	.	Low confidence	Somatic, Heterozygous	.	exonic	NLE1	nonsynonymous SNV	NLE1:NM_018096:exon3:c.A275C:p.Y92S	.	.	.	.	.	.	.	1	1.0	D	3.34	0.771	M	4.400649	Score=455;Name=lod=94	.	GT:AD:DP:GQ:PL	21	17	38	0.447368	21,17	0/1:21,17:38:99:116,0,630	28	5	33	0.151515	28,5	0/0:28,5:33:55.53:0,56,872	82.980000000000004	1	0.25	4	1	71
HCC38-chr17-30326764	HCC38	chr17	30326764	30326764	T	-	.	Low confidence	Somatic, Heterozygous	.	UTR3	SUZ12	.	.	.	.	.	.	.	.	.	.	.	.	.	.	.	.	Score=492;Name=lod=133	.	GT:AD:DP:GQ:PL	34	7	41	0.170732	34,7	0/1:34,7:34:66.49:66,0,664	29	0	29	0	29,0	0/0:29,0:30:62.94:0,63,613	24.460000000000001	1	0.25	4	NA	71
HCC38-chr17-29701106	HCC38	chr17	29701106	29701106	C	A	.	Low confidence	Somatic, Heterozygous	.	exonic	NF1	nonsynonymous SNV	NF1:NM_000267:exon57:c.C8390A:p.A2797E,NF1:NM_001042492:exon58:c.C8453A:p.A2818E	rs200704523	.	.	.	.	.	.	1	1.0	D	0.895	0.559	L	4.533242	Score=705;Name=lod=973	.	GT:AD:DP:GQ:PL	54	18	72	0.25	54,18	0/1:54,18:72:99:155,0,1587	60	3	63	0.047619	60,3	0/0:60,3:63:95.40:0,95,1916	121.989999999999995	1	0.25	4	NA	135
HCC38-chr17-11650843	HCC38	chr17	11650843	11650843	T	G	.	Low confidence	Somatic, Heterozygous	.	intronic	DNAH9	.	.	.	.	.	.	.	.	.	.	.	.	.	.	.	0.345345	.	.	GT:AD:DP:GQ:PL	12	13	25	0.52	12,13	0/1:12,13:25:85.95:86,0,248	23	4	27	0.148148	23,4	0/0:23,4:27:63.19:0,63,791	52.939999999999998	1	0.25	4	NA	52
HCC38-chr17-11556326	HCC38	chr17	11556326	11556326	A	C	.	Low confidence	Somatic, Heterozygous	.	intronic	DNAH9	.	.	rs199517235	.	.	.	.	.	.	.	.	.	.	.	.	2.352903	.	.	GT:AD:DP:GQ:PL	46	19	65	0.292308	46,19	0/1:46,19:65:66.21:66,0,1562	92	6	98	0.0612245	92,6	0/0:92,6:98:99:0,256,3157	33.210000000000001	1	0.25	4	NA	163
HCC38-chr16-85646731	HCC38	chr16	85646731	85646731	C	T	.	Low confidence	Somatic, Heterozygous	.	intronic	GSE1	.	.	.	.	.	.	.	.	.	.	.	.	.	.	.	2.986932	Score=647;Name=lod=570	.	GT:AD:DP:GQ:PL	5	2	7	0.285714	5,2	0/1:5,2:7:44.22:44,0,84	6	0	6	0	6,0	0/0:6,0:6:18.02:0,18,208	11.580000000000000	1	0.25	4	NA	13
HCC38-chr16-74927508	HCC38	chr16	74927508	74927508	A	-	.	Low confidence	Somatic, Heterozygous	.	intronic	WDR59	.	.	rs10718591	.	.	.	.	.	.	.	.	.	.	.	.	.	.	.	GT:AD:DP:GQ:PL	49	15	64	0.234375	49,15	0/1:49,15:52:99:108,0,1112	39	3	42	0.0714286	39,3	0/0:39,3:42:44.14:0,44,870	66.379999999999995	1	0.25	4	1	114
HCC38-chr16-68868584	HCC38	chr16	68868584	68868584	C	T	.	Low confidence	Somatic, Heterozygous	.	UTR3	CDH1	.	.	.	.	.	.	.	.	.	.	.	.	.	.	.	0.713416	.	.	GT:AD:DP:GQ:PL	76	27	103	0.262136	76,27	0/1:76,27:103:99:165,0,2481	95	2	97	0.0206186	95,2	0/0:95,2:97:99:0,265,3373	132.139999999999986	1	0.25	4	NA	200
HCC38-chr16-68867612	HCC38	chr16	68867612	68867612	T	-	.	Low confidence	Somatic, Heterozygous	.	UTR3	CDH1	.	.	rs369254048	.	.	.	.	.	.	.	.	.	.	.	.	.	.	.	GT:AD:DP:GQ:PL	53	9	62	0.145161	53,9	0/1:53,9:54:78.01:78,0,922	48	4	52	0.0769231	48,4	0/0:48,4:48:37.52:0,38,1038	35.969999999999999	1	0.25	4	1	116
HCC38-chr16-67293834	HCC38	chr16	67293834	67293834	C	A	.	Low confidence	Somatic, Heterozygous	.	exonic	SLC9A5	stopgain SNV	SLC9A5:NM_004594:exon12:c.C1827A:p.Y609X	.	.	.	.	.	.	.	1	1	A	.	.	.	5.753663	Score=535;Name=lod=199	.	GT:AD:DP:GQ:PL	27	16	43	0.372093	27,16	0/1:27,16:43:64.91:65,0,711	30	2	32	0.0625	30,2	0/0:30,2:32:84.22:0,84,985	31.910000000000000	1	0.25	4	NA	75
HCC38-chr16-2126093	HCC38	chr16	2126093	2126093	G	A	PASS	High confidence	Somatic, Heterozygous	.	exonic	TSC2	synonymous SNV	TSC2:NM_000548:exon24:c.G2664A:p.L888L,TSC2:NM_001077183:exon24:c.G2664A:p.L888L,TSC2:NM_001114382:exon24:c.G2664A:p.L888L	.	.	.	.	.	.	.	.	.	.	.	.	.	1.286247	Score=642;Name=lod=543	.	GT:AD:DP:GQ:PL	71	27	98	0.27551	71,27	0/1:71,27:99:99:763,0,2361	82	0	82	0	82,0	0/0:82,0:82:99:0,226,2983	729.929999999999950	1	0.25	4	NA	181
HCC38-chr16-2120595	HCC38	chr16	2120595	2120595	T	G	.	Low confidence	Somatic, Heterozygous	.	intronic	TSC2	.	.	.	.	.	.	.	.	.	.	.	.	.	.	.	-0.512488	.	.	GT:AD:DP:GQ:PL	33	13	46	0.282609	33,13	0/1:33,13:46:48.02:48,0,697	55	2	57	0.0350877	55,2	0/0:55,2:57:99:0,153,1919	15.160000000000000	1	0.25	4	NA	103
HCC38-chr16-18937912	HCC38	chr16	18937912	18937912	G	A	.	Low confidence	Somatic, Heterozygous	.	upstream	SMG1	.	.	.	.	.	.	.	.	.	.	.	.	.	.	.	0.170028	.	.	GT:AD:DP:GQ:PL	41	7	48	0.145833	41,7	0/1:41,7:48:45.95:46,0,1335	42	1	43	0.0232558	42,1	0/0:42,1:43:99:0,102,1317	13.170000000000000	1	0.25	4	NA	91
HCC38-chr16-18937906	HCC38	chr16	18937906	18937906	C	T	.	Low confidence	Somatic, Heterozygous	.	upstream	SMG1	.	.	.	.	.	.	.	.	.	.	.	.	.	.	.	0.060012	.	.	GT:AD:DP:GQ:PL	33	7	40	0.175	33,7	0/1:33,7:40:60.22:60,0,1038	38	1	39	0.025641	38,1	0/0:38,1:39:87.26:0,87,1111	27.230000000000000	1	0.25	4	NA	79
HCC38-chr15-85401012	HCC38	chr15	85401012	85401012	C	A	.	Low confidence	Somatic, Heterozygous	.	exonic	ALPK3	nonsynonymous SNV	ALPK3:NM_020778:exon6:c.C3649A:p.L1217M	.	.	.	.	.	.	.	0.542	0.458	N	0.975	0.566	L	3.912525	Score=374;Name=lod=44	.	GT:AD:DP:GQ:PL	23	6	29	0.206897	23,6	0/1:23,6:29:72.70:73,0,761	17	0	17	0	17,0	0/0:17,0:17:48.15:0,48,626	39.700000000000003	1	0.25	4	NA	46
HCC38-chr15-75134743	HCC38	chr15	75134743	75134743	C	A	.	Low confidence	Somatic, Heterozygous	.	exonic	ULK3	nonsynonymous SNV	ULK3:NM_001099436:exon2:c.G121T:p.V41L	.	.	.	.	.	.	.	1.000	1.000	D	2.37	0.687	M	2.618982	Score=552;Name=lod=234	.	GT:AD:DP:GQ:PL	78	20	98	0.204082	78,20	0/1:78,20:98:43.26:43,0,2616	109	1	110	0.00909091	109,1	0/0:109,1:110:99:0,304,3648	10.650000000000000	1	0.25	4	NA	208
HCC38-chr15-50903411	HCC38	chr15	50903411	50903411	G	C	PASS	High confidence	Somatic, Heterozygous	.	exonic	TRPM7	nonsynonymous SNV	TRPM7:NM_017672:exon17:c.C2159G:p.T720S	.	ID=COSM659;OCCURENCE=1(breast)	ID=COSM659;OCCURENCE=1(breast)	ID=COSM659;OCCURENCE=1(breast)	.	.	.	1	1.0	D	1.825	0.640	L	4.875065	Score=748;Name=lod=1462	.	GT:AD:DP:GQ:PL	54	41	95	0.431579	54,41	0/1:54,41:96:99:1238,0,1827	75	0	75	0	75,0	0/0:75,0:75:99:0,226,2777	1205.200000000000045	1	0.25	4	NA	171
HCC38-chr15-50902135	HCC38	chr15	50902135	50902135	T	G	.	Low confidence	Somatic, Heterozygous	.	exonic	TRPM7	synonymous SNV	TRPM7:NM_017672:exon18:c.A2304C:p.P768P	.	.	.	.	.	.	.	.	.	.	.	.	.	0.819941	Score=684;Name=lod=806	.	GT:AD:DP:GQ:PL	54	18	72	0.25	54,18	0/1:54,18:72:99:150,0,1907	65	12	77	0.155844	65,12	0/0:65,12:77:77.67:0,78,2228	116.849999999999994	1	0.25	4	NA	149
HCC38-chr15-40951462	HCC38	chr15	40951462	40951462	A	-	.	Low confidence	Somatic, Heterozygous	.	intronic	CASC5	.	.	.	.	.	.	.	.	.	.	.	.	.	.	.	.	.	.	GT:AD:DP:GQ:PL	7	5	12	0.416667	7,5	0/1:7,5:7:50.90:51,0,126	7	1	8	0.125	7,1	0/0:7,1:8:1.57:0,2,127	10.890000000000001	1	0.25	4	NA	22
HCC38-chr15-40914465	HCC38	chr15	40914465	40914465	C	A	.	Low confidence	Somatic, Heterozygous	.	exonic	CASC5	nonsynonymous SNV	CASC5:NM_144508:exon10:c.C2003A:p.T668K,CASC5:NM_170589:exon11:c.C2081A:p.T694K	rs76545867	.	.	.	.	0.016	.	1	0.0	N	0.9	0.559	L	-0.227701	.	.	GT:AD:DP:GQ:PL	70	30	100	0.3	70,30	0/1:70,30:100:99:280,0,2415	75	2	77	0.025974	75,2	0/0:75,2:77:99:0,152,2430	247.039999999999992	1	0.25	4	1	177
HCC38-chr14-92470681	HCC38	chr14	92470681	92470681	C	A	PASS	High confidence	Somatic, Heterozygous	.	exonic	TRIP11	nonsynonymous SNV	TRIP11:NM_004239:exon11:c.G3639T:p.K1213N	.	ID=COSM26579;OCCURENCE=1(breast)	ID=COSM26579;OCCURENCE=1(breast)	ID=COSM26579;OCCURENCE=1(breast)	.	.	.	0.739	0.261	N	0.805	0.551	L	1.270213	Score=566;Name=lod=267	.	GT:AD:DP:GQ:PL	51	70	121	0.578512	51,70	0/1:51,70:121:99:2121,0,1530	106	0	106	0	106,0	0/0:106,0:106:99:0,304,3778	2087.880000000000109	1	0.25	4	NA	227
HCC38-chr14-79933697	HCC38	chr14	79933697	79933697	C	-	PASS	High confidence	Somatic, Heterozygous	Somatic	exonic	NRXN3	frameshift deletion	NRXN3:NM_001105250:exon2:c.381delC:p.V127fs,NRXN3:NM_001272020:exon2:c.381delC:p.V127fs,NRXN3:NM_138970:exon2:c.381delC:p.V127fs,NRXN3:NM_004796:exon13:c.2277delC:p.V759fs	.	.	Yes	.	.	.	.	.	.	.	.	.	.	.	.	.	GT:AD:DP:GQ:PL	75	20	95	0.210526	75,20	0/1:75,20:75:99:434,0,2893	81	0	81	0	81,0	0/0:81,0:81:99:0,232,3428	391.670000000000016	1	0.25	4	NA	176
HCC38-chr14-73753878	HCC38	chr14	73753878	73753878	T	G	.	Low confidence	Somatic, Heterozygous	.	exonic	NUMB	nonsynonymous SNV	NUMB:NM_001005745:exon8:c.A562C:p.T188P,NUMB:NM_003744:exon8:c.A562C:p.T188P,NUMB:NM_001005743:exon9:c.A595C:p.T199P,NUMB:NM_001005744:exon9:c.A595C:p.T199P	.	.	.	.	.	.	.	1	1.0	D	1.24	0.589	L	4.588393	Score=575;Name=lod=289	.	GT:AD:DP:GQ:PL	78	31	109	0.284404	78,31	0/1:78,31:109:84.72:85,0,2455	101	6	107	0.0560748	101,6	0/0:101,6:107:99:0,277,3473	51.719999999999999	1	0.25	4	NA	216
HCC38-chr14-68274334	HCC38	chr14	68274334	68274334	G	A	.	Low confidence	Somatic, Heterozygous	.	exonic	ZFYVE26	nonsynonymous SNV	ZFYVE26:NM_015346:exon5:c.C667T:p.R223W	.	.	.	.	.	.	.	0.999	0.001	N	1.7	0.629	L	3.015038	Score=265;Name=lod=16	.	GT:AD:DP:GQ:PL	41	9	50	0.18	41,9	0/1:41,9:50:99:172,0,1321	45	0	45	0	45,0	0/0:45,0:45:99:0,120,1558	139.030000000000001	1	0.25	4	NA	95
HCC38-chr14-64680582	HCC38	chr14	64680582	64680582	A	C	.	Low confidence	Somatic, Heterozygous	.	intronic	SYNE2	.	.	.	.	.	.	.	.	.	.	.	.	.	.	.	-0.140138	.	.	GT:AD:DP:GQ:PL	71	30	101	0.29703	71,30	0/1:71,30:101:99:123,0,2409	85	7	92	0.076087	85,7	0/0:85,7:92:99:0,247,3136	90.379999999999995	1	0.25	4	NA	193
HCC38-chr14-57046829	HCC38	chr14	57046829	57046829	C	A	PASS	Low confidence	Somatic, Heterozygous	.	intronic	C14orf101	.	.	rs2275025	.	.	.	.	0.074	0.37	.	.	.	.	.	.	0.947414	.	.	GT:AD:DP:GQ:PL	1	4	5	0.8	1,4	0/1:1,4:5:24.96:132,0,25	2	0	2	0	2,0	0/0:2,0:2:3.01:0,3,40	100.640000000000001	1	0.25	4	1	7
HCC38-chr14-51338695	HCC38	chr14	51338695	51338696	TG	-	.	Low confidence	Somatic, Heterozygous	.	upstream	ABHD12B	.	.	rs149118581	.	.	.	.	.	.	.	.	.	.	.	.	.	.	.	GT:AD:DP:GQ:PL	63	7	70	0.1	63,7	0/1:63,7:64:73.87:74,0,2483	45	1	46	0.0217391	45,1	0/0:45,1:45:78.08:0,78,1631	31.829999999999998	1	0.25	4	1	117
HCC38-chr14-39722440	HCC38	chr14	39722440	39722440	C	A	.	Low confidence	Somatic, Heterozygous	.	exonic	MIA2	nonsynonymous SNV	MIA2:NM_054024:exon6:c.C1952A:p.T651K	rs61735732	ID=COSM1369782;OCCURENCE=1(large_intestine)	.	.	.	.	0.05	1	0.0	N	.	.	.	1.174268	.	.	GT:AD:DP:GQ:PL	57	22	79	0.278481	57,22	0/1:57,22:79:71.16:71,0,1835	77	1	78	0.0128205	77,1	0/0:77,1:78:99:0,214,2574	38.159999999999997	1	0.25	4	1	157
HCC38-chr14-35245395	HCC38	chr14	35245395	35245395	C	A	.	Low confidence	Somatic, Heterozygous	.	exonic	BAZ1A	nonsynonymous SNV	BAZ1A:NM_182648:exon17:c.G2467T:p.V823L,BAZ1A:NM_013448:exon18:c.G2563T:p.V855L	.	.	.	.	.	.	.	1.000	1.000	D	1.5	0.612	L	1.895316	Score=671;Name=lod=713	.	GT:AD:DP:GQ:PL	80	28	108	0.259259	80,28	0/1:80,28:108:99:156,0,2579	103	0	103	0	103,0	0/0:103,0:103:99:0,295,3546	123.390000000000001	1	0.25	4	NA	211
HCC38-chr14-33293058	HCC38	chr14	33293058	33293058	A	G	.	Low confidence	Somatic, Heterozygous	.	exonic	AKAP6	synonymous SNV	AKAP6:NM_004274:exon13:c.A6039G:p.G2013G	.	.	.	.	.	.	.	.	.	.	.	.	.	0.039946	.	.	GT:AD:DP:GQ:PL	74	33	107	0.308411	74,33	0/1:74,33:107:99:100,0,2509	96	3	99	0.030303	96,3	0/0:96,3:99:99:0,277,3376	67.150000000000006	1	0.25	4	NA	206
HCC38-chr14-33292123	HCC38	chr14	33292123	33292123	G	C	PASS	High confidence	Somatic, Heterozygous	.	exonic	AKAP6	nonsynonymous SNV	AKAP6:NM_004274:exon13:c.G5104C:p.E1702Q	.	ID=COSM23091;OCCURENCE=2(breast)	ID=COSM23091;OCCURENCE=2(breast)	ID=COSM23091;OCCURENCE=2(breast)	.	.	.	1	1.0	D	2.175	0.670	M	3.888811	Score=563;Name=lod=260	.	GT:AD:DP:GQ:PL	54	66	120	0.55	54,66	0/1:54,66:120:99:2153,0,1561	87	0	87	0	87,0	0/0:87,0:87:99:0,256,3366	2120.420000000000073	1	0.25	4	NA	207
HCC38-chr14-30100085	HCC38	chr14	30100085	30100085	C	T	.	Low confidence	Somatic, Heterozygous	.	exonic	PRKD1	nonsynonymous SNV	PRKD1:NM_002742:exon10:c.G1535A:p.S512N	.	.	.	.	.	.	.	1.000	1.000	D	1.32	0.596	L	2.636627	Score=289;Name=lod=20	.	GT:AD:DP:GQ:PL	109	18	127	0.141732	109,18	0/1:109,18:127:99:322,0,3591	99	0	99	0	99,0	0/0:99,0:99:99:0,292,3799	289.290000000000020	1	0.25	4	NA	226
HCC38-chr14-21854400	HCC38	chr14	21854400	21854400	C	T	PASS	Low confidence	Somatic, Heterozygous	.	intronic	CHD8	.	.	.	.	.	.	.	.	.	.	.	.	.	.	.	0.213642	.	.	GT:AD:DP:GQ:PL	4	4	8	0.5	4,4	0/1:4,4:8:99:134,0,136	8	0	8	0	8,0	0/0:8,0:8:24.08:0,24,320	100.829999999999998	1	0.25	4	NA	16
HCC38-chr14-21853630	HCC38	chr14	21853630	21853630	T	-	.	Low confidence	Somatic, Heterozygous	.	UTR3	CHD8	.	.	rs370612022	.	.	.	.	.	.	.	.	.	.	.	.	.	Score=778;Name=lod=1926	.	GT:AD:DP:GQ:PL	54	15	69	0.217391	54,15	0/1:54,15:56:99:141,0,785	67	7	74	0.0945946	67,7	0/0:67,7:70:27.85:0,28,892	98.950000000000003	1	0.25	4	NA	152
HCC38-chr14-103805449	HCC38	chr14	103805449	103805449	T	G	.	Low confidence	Somatic, Heterozygous	.	intronic	EIF5	.	.	.	.	.	.	.	.	.	.	.	.	.	.	.	0.697506	.	.	GT:AD:DP:GQ:PL	11	17	28	0.607143	11,17	0/1:11,17:28:99:100,0,337	30	5	35	0.142857	30,5	0/0:30,5:35:90.24:0,90,1078	66.780000000000001	1	0.25	4	NA	63
HCC38-chr13-98897264	HCC38	chr13	98897264	98897264	T	C	.	Low confidence	Somatic, Heterozygous	.	UTR3	FARP1	.	.	rs200630911	.	.	.	.	.	.	.	.	.	.	.	.	2.915611	.	.	GT:AD:DP:GQ:PL	64	36	100	0.36	64,36	0/1:64,36:100:48.05:48,0,2158	98	1	99	0.010101	98,1	0/0:98,1:99:99:0,280,3434	15.190000000000000	1	0.25	4	NA	199
HCC38-chr13-32914168	HCC38	chr13	32914168	32914168	T	G	.	Low confidence	Somatic, Heterozygous	.	exonic	BRCA2	synonymous SNV	BRCA2:NM_000059:exon11:c.T5676G:p.G1892G	.	.	.	.	.	.	.	.	.	.	.	.	.	-1.778329	.	.	GT:AD:DP:GQ:PL	55	20	75	0.266667	55,20	0/1:55,20:75:87.22:87,0,1893	54	5	59	0.0847458	54,5	0/0:54,5:59:99:0,153,1932	54.219999999999999	1	0.25	4	NA	134
HCC38-chr13-32910423	HCC38	chr13	32910423	32910423	A	G	.	Low confidence	Somatic, Heterozygous	Somatic	exonic	BRCA2	nonsynonymous SNV	BRCA2:NM_000059:exon11:c.A1931G:p.K644R	.	.	.	.	.	.	.	1	0.0	N	1.43	0.605	L	-0.804190	.	.	GT:AD:DP:GQ:PL	67	14	81	0.17284	67,14	0/1:67,14:81:99:278,0,2336	64	0	64	0	64,0	0/0:64,0:64:99:0,181,2349	245.370000000000005	1	0.25	4	NA	145
HCC38-chr13-32907102	HCC38	chr13	32907102	32907102	C	T	.	Low confidence	Somatic, Heterozygous	.	exonic	BRCA2	nonsynonymous SNV	BRCA2:NM_000059:exon10:c.C1487T:p.S496F	.	.	.	.	.	.	.	1	0.0	N	1.995	0.655	M	1.093963	.	CLINSIG=unknown;CLNDBN=Breast-ovarian_cancer\x2c_familial_2;CLNACC=RCV000031324.2	GT:AD:DP:GQ:PL	61	21	82	0.256098	61,21	0/1:61,21:82:97.80:98,0,1755	53	0	53	0	53,0	0/0:53,0:53:99:0,156,1976	64.799999999999997	1	0.25	4	NA	135
HCC38-chr13-32906983	HCC38	chr13	32906983	32906983	G	A	.	Low confidence	Somatic, Heterozygous	.	exonic	BRCA2	synonymous SNV	BRCA2:NM_000059:exon10:c.G1368A:p.E456E	.	.	.	.	.	.	.	.	.	.	.	.	.	-1.040556	Score=251;Name=lod=14	.	GT:AD:DP:GQ:PL	44	11	55	0.2	44,11	0/1:44,11:55:92.28:92,0,1321	54	0	54	0	54,0	0/0:54,0:54:99:0,147,1904	59.280000000000001	1	0.25	4	NA	109
HCC38-chr13-28942415	HCC38	chr13	28942415	28942415	G	A	PASS	Low confidence	Somatic, Heterozygous	Germline	UTR3	FLT1	.	.	rs148925471	.	.	.	.	.	0.01	.	.	.	.	.	.	-0.339011	.	.	GT:AD:DP:GQ:PL	2	5	7	0.714286	2,5	0/1:2,5:7:52.24:142,0,52	4	0	4	0	4,0	0/0:4,0:4:12.03:0,12,147	109.140000000000001	1	0.25	4	1	11
HCC38-chr13-101727073	HCC38	chr13	101727073	101727073	G	C	.	Low confidence	Somatic, Heterozygous	.	intronic	NALCN	.	.	rs56148039	.	.	.	.	.	.	.	.	.	.	.	.	-0.757862	.	.	GT:AD:DP:GQ:PL	9	3	12	0.25	9,3	0/1:9,3:12:55.77:56,0,287	10	1	11	0.0909091	10,1	0/0:10,1:11:6.40:0,6,332	23.410000000000000	1	0.25	4	1	23
HCC38-chr13-101727071	HCC38	chr13	101727071	101727071	C	G	.	Low confidence	Somatic, Heterozygous	.	intronic	NALCN	.	.	rs201978012	.	.	.	.	.	.	.	.	.	.	.	.	-1.265077	.	.	GT:AD:DP:GQ:PL	10	3	13	0.230769	10,3	0/1:10,3:13:52.76:53,0,324	10	2	12	0.166667	10,2	0/0:10,2:12:0.47:0,0,330	21.820000000000000	1	0.25	4	NA	25
HCC38-chr13-101727067	HCC38	chr13	101727067	101727067	G	C	.	Low confidence	Somatic, Heterozygous	.	intronic	NALCN	.	.	rs375515387	.	.	.	.	.	.	.	.	.	.	.	.	-1.069578	.	.	GT:AD:DP:GQ:PL	11	3	14	0.214286	11,3	0/1:11,3:14:49.75:50,0,356	13	1	14	0.0714286	13,1	0/0:13,1:14:36.11:0,36,464	16.840000000000000	1	0.25	4	NA	28
HCC38-chr13-101727065	HCC38	chr13	101727065	101727065	C	G	.	Low confidence	Somatic, Heterozygous	.	intronic	NALCN	.	.	rs55897696	.	.	.	.	.	.	.	.	.	.	.	.	-0.900496	.	.	GT:AD:DP:GQ:PL	11	4	15	0.266667	11,4	0/1:11,4:15:82.87:83,0,358	12	1	13	0.0769231	12,1	0/0:12,1:13:36.12:0,36,471	49.869999999999997	1	0.25	4	1	28
HCC38-chr13-101706492	HCC38	chr13	101706492	101706492	C	G	PASS	High confidence	Somatic, Heterozygous	Somatic	ncRNA_UTR3	NALCN	.	.	.	.	.	.	.	.	.	.	.	.	.	.	.	0.446185	.	.	GT:AD:DP:GQ:PL	48	20	68	0.294118	48,20	0/1:48,20:68:99:481,0,1674	55	0	55	0	55,0	0/0:55,0:55:99:0,156,1943	448.060000000000002	1	0.25	4	NA	123
HCC38-chr13-101316518	HCC38	chr13	101316518	101316518	T	G	.	Low confidence	Somatic, Heterozygous	.	exonic	TMTC4	nonsynonymous SNV	TMTC4:NM_001079669:exon3:c.A235C:p.T79P,TMTC4:NM_032813:exon4:c.A292C:p.T98P	rs74554757	ID=COSM1128434;OCCURENCE=1(prostate)	.	ID=COSM1128434;OCCURENCE=1(prostate)	.	0.016	.	1	1.0	D	2.215	0.674	M	1.976379	Score=617;Name=lod=429	.	GT:AD:DP:GQ:PL	42	10	52	0.192308	42,10	0/1:42,10:52:45.14:45,0,1446	50	13	63	0.206349	50,13	0/0:50,13:63:99:0,144,1687	12.400000000000000	1	0.25	4	1	115
HCC38-chr12-96661159	HCC38	chr12	96661159	96661159	G	-	PASS	High confidence	Somatic, Heterozygous	Somatic	UTR3	ELK3	.	.	.	.	.	.	.	.	.	.	.	.	.	.	.	.	Score=642;Name=lod=543	.	GT:AD:DP:GQ:PL	29	10	39	0.25641	29,10	0/1:29,10:29:99:278,0,1104	22	0	22	0	22,0	0/0:22,0:22:66.22:0,66,974	236.349999999999994	1	0.25	4	NA	61
HCC38-chr12-70934671	HCC38	chr12	70934671	70934671	A	C	.	Low confidence	Somatic, Heterozygous	.	exonic	PTPRB	nonsynonymous SNV	PTPRB:NM_001206971:exon20:c.T4637G:p.V1546G,PTPRB:NM_001206972:exon20:c.T4637G:p.V1546G,PTPRB:NM_002837:exon21:c.T4907G:p.V1636G,PTPRB:NM_001109754:exon23:c.T5561G:p.V1854G	.	.	.	.	.	.	.	0.999	0.999	D	1.78	0.636	L	2.684784	Score=563;Name=lod=260	.	GT:AD:DP:GQ:PL	57	18	75	0.24	57,18	0/1:57,18:75:78.10:78,0,1986	64	3	67	0.0447761	64,3	0/0:64,3:68:99:0,146,2294	45.100000000000001	1	0.25	4	NA	143
HCC38-chr12-6062782	HCC38	chr12	6062782	6062782	G	C	.	Low confidence	Somatic, Heterozygous	.	intronic	VWF	.	.	.	.	.	.	.	.	.	.	.	.	.	.	.	0.425177	.	.	GT:AD:DP:GQ:PL	32	14	46	0.304348	32,14	0/1:32,14:46:71.89:72,0,541	39	2	41	0.0487805	39,2	0/0:39,2:41:84.64:0,85,1281	38.890000000000001	1	0.25	4	NA	87
HCC38-chr12-56825234	HCC38	chr12	56825234	56825234	A	C	.	Low confidence	Somatic, Heterozygous	.	intronic	TIMELESS	.	.	.	.	.	.	.	.	.	.	.	.	.	.	.	0.144677	.	.	GT:AD:DP:GQ:PL	64	26	90	0.288889	64,26	0/1:64,26:90:99:196,0,2217	70	11	81	0.135802	70,11	0/0:70,11:81:99:0,177,2454	162.530000000000001	1	0.25	4	NA	171
HCC38-chr12-56810382	HCC38	chr12	56810382	56810382	T	C	.	Low confidence	Somatic, Heterozygous	.	UTR3	TIMELESS	.	.	.	.	.	.	.	.	.	.	.	.	.	.	.	-0.182978	.	.	GT:AD:DP:GQ:PL	77	22	99	0.222222	77,22	0/1:77,22:99:80.54:81,0,2273	115	1	116	0.00862069	115,1	0/0:115,1:116:99:0,340,4300	47.530000000000001	1	0.25	4	NA	215
HCC38-chr12-51736458	HCC38	chr12	51736458	51736458	C	G	PASS	High confidence	Somatic, Heterozygous	.	exonic	CELA1	nonsynonymous SNV	CELA1:NM_001971:exon4:c.G227C:p.G76A	.	ID=COSM32632;OCCURENCE=1(breast)	ID=COSM32632;OCCURENCE=1(breast)	ID=COSM32632;OCCURENCE=1(breast)	.	.	.	1	1.0	D	3.01	0.743	M	3.864271	Score=329;Name=lod=29	.	GT:AD:DP:GQ:PL	43	31	74	0.418919	43,31	0/1:43,31:74:99:882,0,1413	73	0	73	0	73,0	0/0:73,0:73:99:0,208,2700	848.580000000000041	1	0.25	4	NA	147
HCC38-chr12-51733851	HCC38	chr12	51733851	51733851	A	C	.	Low confidence	Somatic, Heterozygous	.	intronic	CELA1	.	.	rs201771389	.	.	.	.	.	.	.	.	.	.	.	.	-0.199673	.	.	GT:AD:DP:GQ:PL	10	8	18	0.444444	10,8	0/1:10,8:18:53.57:54,0,323	16	2	18	0.111111	16,2	0/0:16,2:18:48.13:0,48,568	20.609999999999999	1	0.25	4	NA	36
HCC38-chr12-49091972	HCC38	chr12	49091972	49091972	G	A	.	Low confidence	Somatic, Heterozygous	.	intronic	CCNT1	.	.	rs375518265	.	.	.	.	.	.	.	.	.	.	.	.	-0.255421	Score=611;Name=lod=407	.	GT:AD:DP:GQ:PL	17	5	22	0.227273	17,5	0/1:17,5:22:76.18:76,0,496	15	1	16	0.0625	15,1	0/0:15,1:16:8.97:0,9,471	43.530000000000001	1	0.25	4	NA	38
HCC38-chr12-42835344	HCC38	chr12	42835344	42835344	C	A	.	Low confidence	Somatic, Heterozygous	.	UTR3	PPHLN1	.	.	.	.	.	.	.	.	.	.	.	.	.	.	.	-0.068322	.	.	GT:AD:DP:GQ:PL	8	2	10	0.2	8,2	0/1:8,2:10:49.25:49,0,257	21	0	21	0	21,0	0/0:21,0:21:57.14:0,57,688	16.350000000000001	1	0.25	4	NA	31
HCC38-chr12-12870452	HCC38	chr12	12870452	12870452	C	T	PASS	High confidence	Somatic, Heterozygous	Somatic	UTR5	CDKN1B	.	.	.	.	.	.	.	.	.	.	.	.	.	.	.	1.371660	.	.	GT:AD:DP:GQ:PL	17	6	23	0.26087	17,6	0/1:17,6:25:99:160,0,390	22	0	22	0	22,0	0/0:22,0:22:57.16:0,57,714	127.180000000000007	1	0.25	4	NA	47
HCC38-chr12-123800153	HCC38	chr12	123800153	123800153	G	C	PASS	High confidence	Somatic, Heterozygous	.	exonic	SBNO1	nonsynonymous SNV	SBNO1:NM_001167856:exon21:c.C2990G:p.S997C,SBNO1:NM_018183:exon21:c.C2987G:p.S996C	.	ID=COSM22691;OCCURENCE=2(breast)	ID=COSM22691;OCCURENCE=2(breast)	ID=COSM22691;OCCURENCE=2(breast)	.	.	.	1	1.0	D	3.2	0.759	M	5.010714	Score=517;Name=lod=168	.	GT:AD:DP:GQ:PL	34	85	119	0.714286	34,85	0/1:34,85:119:99:3007,0,890	78	0	78	0	78,0	0/0:78,0:78:99:0,235,3064	2974.170000000000073	1	0.25	4	NA	197
HCC38-chr12-122845698	HCC38	chr12	122845698	122845698	C	A	.	Low confidence	Somatic, Heterozygous	Wildtype	exonic	CLIP1	nonsynonymous SNV	CLIP1:NM_001247997:exon5:c.G813T:p.L271F,CLIP1:NM_002956:exon5:c.G813T:p.L271F,CLIP1:NM_198240:exon5:c.G813T:p.L271F	rs79909185	.	.	.	.	0.14	.	1.000	1.000	D	3.415	0.778	M	3.497971	Score=565;Name=lod=264	.	GT:AD:DP:GQ:PL	23	11	34	0.323529	23,11	0/1:23,11:34:99:139,0,550	65	6	71	0.084507	65,6	0/0:65,6:71:59.23:0,59,1675	105.670000000000002	1	0.25	4	1	105
HCC38-chr12-122812693	HCC38	chr12	122812693	122812693	G	T	.	Low confidence	Somatic, Heterozygous	.	exonic	CLIP1	nonsynonymous SNV	CLIP1:NM_198240:exon15:c.C2912A:p.T971K,CLIP1:NM_002956:exon16:c.C3017A:p.T1006K,CLIP1:NM_001247997:exon17:c.C3050A:p.T1017K	rs77289752	.	.	.	.	.	.	1	0.0	N	0.405	0.516	N	-0.984294	.	.	GT:AD:DP:GQ:PL	75	15	90	0.166667	75,15	0/1:75,15:90:71.98:72,0,2676	91	1	92	0.0108696	91,1	0/0:91,1:92:99:0,253,2990	38.979999999999997	1	0.25	4	1	182
HCC38-chr12-121603190	HCC38	chr12	121603190	121603190	C	T	PASS	High confidence	Somatic, Heterozygous	.	exonic	P2RX7	synonymous SNV	P2RX7:NM_002562:exon6:c.C564T:p.F188F	.	ID=COSM22042;OCCURENCE=1(breast)	ID=COSM22042;OCCURENCE=1(breast)	ID=COSM22042;OCCURENCE=1(breast)	.	.	.	.	.	.	.	.	.	1.132857	Score=420;Name=lod=68	.	GT:AD:DP:GQ:PL	25	61	86	0.709302	25,61	0/1:25,61:86:99:1957,0,710	87	0	87	0	87,0	0/0:87,0:87:99:0,256,3336	1923.880000000000109	1	0.25	4	NA	173
HCC38-chr12-120795609	HCC38	chr12	120795609	120795609	C	G	PASS	High confidence	Somatic, Heterozygous	.	intronic	MSI1	.	.	.	.	.	.	.	.	.	.	.	.	.	.	.	0.007915	.	.	GT:AD:DP:GQ:PL	24	15	39	0.384615	24,15	0/1:24,15:39:99:450,0,709	40	0	40	0	40,0	0/0:40,0:40:99:0,114,1373	417.339999999999975	1	0.25	4	NA	79
HCC38-chr12-120784091	HCC38	chr12	120784091	120784091	A	C	.	Low confidence	Somatic, Heterozygous	.	exonic	MSI1	synonymous SNV	MSI1:NM_002442:exon13:c.T894G:p.G298G	.	.	.	.	.	.	.	1	1.0	D	.	.	.	1.462902	Score=635;Name=lod=507	.	GT:AD:DP:GQ:PL	2	2	4	0.5	2,2	0/1:2,2:4:50.99:51,0,54	2	0	2	0	2,0	0/0:2,0:2:6.02:0,6,77	18.710000000000001	1	0.25	4	NA	6
HCC38-chr12-113532544	HCC38	chr12	113532544	113532544	T	C	PASS	Low confidence	Somatic, Heterozygous	.	intronic	DTX1	.	.	rs12422420	.	.	.	.	.	0.08	.	.	.	.	.	.	-0.467996	.	.	GT:AD:DP:GQ:PL	4	4	8	0.5	4,4	0/1:4,4:8:99:128,0,132	3	0	3	0	3,0	0/0:3,0:3:9.03:0,9,111	95.790000000000006	1	0.25	4	1	11
HCC38-chr12-113515329	HCC38	chr12	113515329	113515329	C	A	.	Low confidence	Somatic, Heterozygous	.	exonic	DTX1	synonymous SNV	DTX1:NM_004416:exon2:c.C360A:p.A120A	rs201802722	ID=COSM295876;OCCURENCE=1(kidney),1(large_intestine),1(endometrium)	.	ID=COSM295876;OCCURENCE=1(kidney),1(large_intestine),1(endometrium)	.	.	.	.	.	.	.	.	.	1.572319	Score=782;Name=lod=2000	.	GT:AD:DP:GQ:PL	33	9	42	0.214286	33,9	0/1:33,9:43:64.64:65,0,724	34	3	37	0.0810811	34,3	0/0:34,3:37:47.87:0,48,1040	31.649999999999999	1	0.25	4	NA	80
HCC38-chr12-108154299	HCC38	chr12	108154299	108154299	G	T	.	Low confidence	Somatic, Heterozygous	.	UTR5	PRDM4	.	.	.	.	.	.	.	.	.	.	.	.	.	.	.	1.531268	.	.	GT:AD:DP:GQ:PL	43	18	61	0.295082	43,18	0/1:43,18:61:99:180,0,1434	71	0	71	0	71,0	0/0:71,0:71:99:0,193,2410	146.840000000000003	1	0.25	4	NA	132
HCC38-chr12-108127396	HCC38	chr12	108127396	108127396	A	C	.	Low confidence	Somatic, Heterozygous	.	UTR3	PRDM4	.	.	.	.	.	.	.	.	.	.	.	.	.	.	.	0.252140	.	.	GT:AD:DP:GQ:PL	50	32	82	0.390244	50,32	0/1:50,32:82:44.27:44,0,1577	72	5	77	0.0649351	72,5	0/0:72,5:77:99:0,211,2619	11.580000000000000	1	0.25	4	NA	159
HCC38-chr12-10758966	HCC38	chr12	10758966	10758966	C	T	PASS	High confidence	Somatic, Heterozygous	.	exonic	MAGOHB	nonsynonymous SNV	MAGOHB:NM_018048:exon5:c.G355A:p.E119K	.	ID=COSM32642;OCCURENCE=1(breast),1(large_intestine)	ID=COSM32642;OCCURENCE=1(breast),1(large_intestine)	ID=COSM32642;OCCURENCE=1(breast),1(large_intestine)	.	.	.	1	1.0	D	2.825	0.727	M	4.788593	Score=633;Name=lod=498	.	GT:AD:DP:GQ:PL	17	6	23	0.26087	17,6	0/1:17,6:23:99:169,0,605	15	0	15	0	15,0	0/0:15,0:15:45.15:0,45,600	136.430000000000007	1	0.25	4	NA	38
HCC38-chr11-94227282	HCC38	chr11	94227282	94227282	G	T	.	Low confidence	Somatic, Heterozygous	.	intronic	ANKRD49	.	.	.	.	.	.	.	.	.	.	.	.	.	.	.	0.748381	.	.	GT:AD:DP:GQ:PL	28	13	41	0.317073	28,13	0/1:28,13:42:99:126,0,688	42	0	42	0	42,0	0/0:42,0:42:99:0,117,1341	93.219999999999999	1	0.25	4	NA	84
HCC38-chr11-78052986	HCC38	chr11	78052986	78052986	A	C	.	Low confidence	Somatic, Heterozygous	.	intronic	GAB2	.	.	.	.	.	.	.	.	.	.	.	.	.	.	.	0.078093	.	.	GT:AD:DP:GQ:PL	62	26	88	0.295455	62,26	0/1:62,26:88:99:185,0,2071	79	6	85	0.0705882	79,6	0/0:79,6:85:99:0,235,2865	151.740000000000009	1	0.25	4	NA	173
HCC38-chr11-74875089	HCC38	chr11	74875089	74875089	G	A	PASS	High confidence	Somatic, Heterozygous	.	exonic	SLCO2B1	nonsynonymous SNV	SLCO2B1:NM_001145211:exon3:c.G163A:p.E55K,SLCO2B1:NM_007256:exon3:c.G229A:p.E77K	.	ID=COSM32627;OCCURENCE=1(breast)	ID=COSM32627;OCCURENCE=1(breast)	ID=COSM32627;OCCURENCE=1(breast)	.	.	.	1	1.0	D	3.71	0.803	H	5.247027	Score=591;Name=lod=336	.	GT:AD:DP:GQ:PL	22	9	31	0.290323	22,9	0/1:22,9:31:99:245,0,671	25	0	25	0	25,0	0/0:25,0:26:69.22:0,69,889	211.860000000000014	1	0.25	4	NA	57
HCC38-chr11-67200072	HCC38	chr11	67200072	67200072	T	G	.	Low confidence	Somatic, Heterozygous	.	exonic	RPS6KB2	synonymous SNV	RPS6KB2:NM_003952:exon6:c.T459G:p.G153G	rs200291926	ID=COSM289552,COSM289553;OCCURENCE=1(large_intestine)	.	.	.	.	.	1	1.0	D	.	.	.	2.417666	Score=583;Name=lod=313	.	GT:AD:DP:GQ:PL	37	20	57	0.350877	37,20	0/1:37,20:57:69.92:70,0,1146	52	2	54	0.037037	52,2	0/0:52,2:55:99:0,144,1747	36.920000000000002	1	0.25	4	NA	112
HCC38-chr11-66108763	HCC38	chr11	66108763	66108763	T	C	.	Low confidence	Somatic, Heterozygous	Wildtype	exonic	BRMS1	nonsynonymous SNV	BRMS1:NM_001024957:exon4:c.A272G:p.E91G,BRMS1:NM_015399:exon4:c.A272G:p.E91G	rs199933125	.	.	.	.	.	.	0.994	0.994	D	1.405	0.603	L	3.412431	Score=451;Name=lod=91	.	GT:AD:DP:GQ:PL	14	6	20	0.3	14,6	0/1:14,6:20:96.43:96,0,459	27	1	28	0.0357143	27,1	0/0:27,1:29:75.21:0,75,904	63.430000000000000	1	0.25	4	NA	49
HCC38-chr11-63176209	HCC38	chr11	63176209	63176209	A	G	PASS	High confidence	Somatic, Heterozygous	.	exonic	SLC22A9	nonsynonymous SNV	SLC22A9:NM_080866:exon9:c.A1459G:p.M487V	.	ID=COSM32626;OCCURENCE=1(breast)	ID=COSM32626;OCCURENCE=1(breast)	ID=COSM32626;OCCURENCE=1(breast)	.	.	.	0.711	0.289	N	-1.015	0.393	N	-0.949563	.	.	GT:AD:DP:GQ:PL	55	71	126	0.563492	55,71	0/1:55,71:126:99:2027,0,1731	81	0	81	0	81,0	0/0:81,0:83:99:0,232,2839	1993.789999999999964	1	0.25	4	NA	209
HCC38-chr11-63138014	HCC38	chr11	63138014	63138014	G	T	.	Low confidence	Somatic, Heterozygous	.	ncRNA_intronic	MIR3680-1,MIR3680-2	.	.	.	.	.	.	.	.	.	.	.	.	.	.	.	0.234660	.	.	GT:AD:DP:GQ:PL	57	10	67	0.149254	57,10	0/1:57,10:68:99:167,0,1964	38	0	38	0	38,0	0/0:38,0:38:99:0,111,1324	134.430000000000007	1	0.25	4	NA	106
HCC38-chr11-48184975	HCC38	chr11	48184975	48184975	T	C	.	Low confidence	Somatic, Heterozygous	.	intronic	PTPRJ	.	.	.	.	.	.	.	.	.	.	.	.	.	.	.	1.420268	.	.	GT:AD:DP:GQ:PL	6	3	9	0.333333	6,3	0/1:6,3:9:44.95:45,0,142	9	0	9	0	9,0	0/0:9,0:9:21.04:0,21,219	12.240000000000000	1	0.25	4	NA	18
HCC38-chr11-48153218	HCC38	chr11	48153218	48153218	C	A	.	Low confidence	Somatic, Heterozygous	.	UTR3	PTPRJ	.	.	.	.	.	.	.	.	.	.	.	.	.	.	.	0.523967	.	.	GT:AD:DP:GQ:PL	60	16	76	0.210526	60,16	0/1:60,16:76:58.23:58,0,1817	79	0	79	0	79,0	0/0:79,0:79:99:0,223,2696	25.239999999999998	1	0.25	4	NA	155
HCC38-chr11-47380340	HCC38	chr11	47380340	47380340	G	T	.	Low confidence	Somatic, Heterozygous	.	intronic	SPI1	.	.	rs3740688	.	.	.	.	.	0.61	0.0	1	P	.	.	.	0.408107	.	.	GT:AD:DP:GQ:PL	2	2	4	0.5	2,2	0/1:2,2:4:20.60:59,0,21	2	0	2	0	2,0	0/0:2,0:2:6.02:0,6,80	26.340000000000000	1	0.25	4	1	6
HCC38-chr11-31391511	HCC38	chr11	31391511	31391511	T	G	.	Low confidence	Somatic, Heterozygous	.	intronic	DNAJC24	.	.	.	.	.	.	.	.	.	.	.	.	.	.	.	0.586765	.	.	GT:AD:DP:GQ:PL	10	9	19	0.473684	10,9	0/1:10,9:19:99:127,0,238	30	5	35	0.142857	30,5	0/0:30,5:35:46.88:0,47,955	94.269999999999996	1	0.25	4	NA	54
HCC38-chr11-123504353	HCC38	chr11	123504353	123504353	T	G	.	Low confidence	Somatic, Heterozygous	.	UTR3	SCN3B	.	.	.	.	.	.	.	.	.	.	.	.	.	.	.	-0.186831	.	.	GT:AD:DP:GQ:PL	84	41	125	0.328	84,41	0/1:84,41:126:99:241,0,2847	121	4	125	0.032	121,4	0/0:121,4:125:99:0,349,4231	208.139999999999986	1	0.25	4	NA	251
HCC38-chr11-121460818	HCC38	chr11	121460818	121460818	C	G	PASS	High confidence	Somatic, Homozygous	.	exonic	SORL1	nonsynonymous SNV	SORL1:NM_003105:exon30:c.C4148G:p.P1383R	.	.	.	.	.	.	.	1	1.0	D	2.29	0.680	M	3.567055	Score=596;Name=lod=354	.	GT:AD:DP:GQ:PL	0	3	3	1	0,3	1/1:0,3:3:9.02:99,9,0	87	0	87	0	87,0	0/0:87,0:87:99:0,250,3264	60.899999999999999	2	0.5	4	NA	90
HCC38-chr11-121460811	HCC38	chr11	121460811	121460811	T	A	PASS	High confidence	Somatic, Homozygous	.	exonic	SORL1	nonsynonymous SNV	SORL1:NM_003105:exon30:c.T4141A:p.C1381S	.	.	.	.	.	.	.	1	1.0	D	4.545	0.876	H	4.681189	Score=596;Name=lod=354	.	GT:AD:DP:GQ:PL	0	4	4	1	0,4	1/1:0,4:4:9:90,9,0	85	0	85	0	85,0	0/0:85,0:85:99:0,241,3031	52.030000000000001	2	0.5	4	NA	89
HCC38-chr11-121460808	HCC38	chr11	121460808	121460808	C	A	PASS	High confidence	Somatic, Homozygous	.	exonic	SORL1	nonsynonymous SNV	SORL1:NM_003105:exon30:c.C4138A:p.H1380N	.	.	.	.	.	.	.	1	1.0	D	0.255	0.503	N	2.935320	Score=596;Name=lod=354	.	GT:AD:DP:GQ:PL	0	8	8	1	0,8	1/1:0,8:8:24.02:253,24,0	86	0	86	0	86,0	0/0:86,0:86:99:0,238,3128	212.550000000000011	2	0.5	4	NA	94
HCC38-chr11-120998998	HCC38	chr11	120998998	120998998	T	A	PASS	High confidence	Somatic, Homozygous	.	exonic	TECTA	nonsynonymous SNV	TECTA:NM_005422:exon8:c.T2312A:p.I771N	.	ID=COSM32629;OCCURENCE=1(breast)	ID=COSM32629;OCCURENCE=1(breast)	ID=COSM32629;OCCURENCE=1(breast)	.	.	.	0.990	0.990	D	1.67	0.626	L	2.814541	Score=419;Name=lod=67	.	GT:AD:DP:GQ:PL	2	35	37	0.945946	2,35	1/1:2,35:39:76.59:1178,77,0	49	0	49	0	49,0	0/0:49,0:49:99:0,123,1511	1137.500000000000000	2	0.5	4	NA	88
HCC38-chr11-119986167	HCC38	chr11	119986167	119986167	T	C	.	Low confidence	Somatic, Heterozygous	.	intronic	TRIM29	.	.	rs503559	.	.	.	.	.	0.66	.	.	.	.	.	.	0.714795	.	.	GT:AD:DP:GQ:PL	0	2	2	1	0,2	0/1:0,2:2:0.97:74,6,0	4	0	4	0	4,0	0/0:4,0:4:12.04:0,12,153	37.869999999999997	1	0.25	4	1	6
HCC38-chr11-118972339	HCC38	chr11	118972339	118972339	C	T	PASS	High confidence	Somatic, Heterozygous	.	exonic	DPAGT1	nonsynonymous SNV	DPAGT1:NM_001382:exon1:c.G27A:p.M9I	.	ID=COSM32628;OCCURENCE=1(breast),1(large_intestine)	ID=COSM32628;OCCURENCE=1(breast),1(large_intestine)	ID=COSM32628;OCCURENCE=1(breast),1(large_intestine)	.	.	.	1	1.0	D	1.01	0.569	L	1.352920	Score=481;Name=lod=120	.	GT:AD:DP:GQ:PL	27	28	55	0.509091	27,28	0/1:27,28:57:99:807,0,836	48	0	48	0	48,0	0/0:48,0:48:99:0,138,1804	774.269999999999982	1	0.25	4	NA	105
HCC38-chr11-118754472	HCC38	chr11	118754472	118754472	A	-	.	Low confidence	Somatic, Heterozygous	.	upstream	CXCR5	.	.	rs111867939	.	.	.	.	.	.	.	.	.	.	.	.	.	Score=470;Name=lod=108	.	GT:AD:DP:GQ:PL	41	8	49	0.163265	41,8	0/1:41,8:43:62.39:62,0,579	39	2	41	0.0487805	39,2	0/0:39,2:41:39.94:0,40,635	20.390000000000001	1	0.25	4	1	95
HCC38-chr11-118267262	HCC38	chr11	118267262	118267262	C	T	.	Low confidence	Somatic, Heterozygous	.	ncRNA_UTR3	UBE4A	.	.	rs472243	.	.	.	.	.	.	.	.	.	.	.	.	0.458096	.	.	GT:AD:DP:GQ:PL	26	7	33	0.212121	26,7	0/1:26,7:33:80.20:80,0,740	22	2	24	0.0833333	22,2	0/0:22,2:24:54.15:0,54,655	47.200000000000003	1	0.25	4	1	57
HCC38-chr11-118244337	HCC38	chr11	118244337	118244337	C	A	.	Low confidence	Somatic, Heterozygous	.	exonic	UBE4A	stopgain SNV	UBE4A:NM_001204077:exon8:c.C1053A:p.Y351X,UBE4A:NM_004788:exon8:c.C1074A:p.Y358X	.	.	.	.	.	.	.	1	1.0	D	.	.	.	6.779874	Score=552;Name=lod=234	.	GT:AD:DP:GQ:PL	54	12	66	0.181818	54,12	0/1:54,12:66:43.03:43,0,1343	80	0	80	0	80,0	0/0:80,0:80:99:0,226,2735	10.440000000000000	1	0.25	4	NA	146
HCC38-chr11-108559664	HCC38	chr11	108559664	108559664	A	C	.	Low confidence	Somatic, Heterozygous	.	exonic	DDX10	nonsynonymous SNV	DDX10:NM_004398:exon7:c.A850C:p.T284P	rs74689490	.	.	.	.	.	.	1	1.0	D	3.535	0.788	H	4.178409	Score=567;Name=lod=268	.	GT:AD:DP:GQ:PL	72	24	96	0.25	72,24	0/1:72,24:96:72.08:72,0,2482	83	9	92	0.0978261	83,9	0/0:83,9:92:99:0,140,2816	39.079999999999998	1	0.25	4	1	188
HCC38-chr11-108141956	HCC38	chr11	108141956	108141956	T	-	.	Low confidence	Somatic, Heterozygous	.	intronic	ATM	.	.	rs373881770	.	.	.	.	.	.	.	.	.	.	.	.	.	.	.	GT:AD:DP:GQ:PL	41	10	51	0.196078	41,10	0/1:41,10:45:53.01:53,0,688	20	5	25	0.2	20,5	0/0:20,5:22:2.31:0,2,274	12.650000000000000	1	0.25	4	NA	85
HCC38-chr11-108114749	HCC38	chr11	108114749	108114749	G	A	.	Low confidence	Somatic, Heterozygous	.	exonic	ATM	nonsynonymous SNV	ATM:NM_000051:exon6:c.G566A:p.R189K	rs79075295	ID=COSM304070;OCCURENCE=1(central_nervous_system)	.	ID=COSM304070;OCCURENCE=1(central_nervous_system)	.	.	.	0.997	0.997	D	2.175	0.670	M	5.267708	Score=552;Name=lod=233	.	GT:AD:DP:GQ:PL	24	7	31	0.225806	24,7	0/1:24,7:31:88.46:88,0,697	52	4	56	0.0714286	52,4	0/0:52,4:56:99:0,119,1677	55.460000000000001	1	0.25	4	1	87
HCC38-chr11-102584506	HCC38	chr11	102584506	102584506	C	G	PASS	High confidence	Somatic, Heterozygous	.	exonic	MMP8	nonsynonymous SNV	MMP8:NM_002424:exon9:c.G1273C:p.D425H	.	ID=COSM23359;OCCURENCE=1(breast)	ID=COSM23359;OCCURENCE=1(breast)	ID=COSM23359;OCCURENCE=1(breast)	.	.	.	1	1.0	D	2.105	0.664	M	3.686510	Score=412;Name=lod=63	.	GT:AD:DP:GQ:PL	64	52	116	0.448276	64,52	0/1:64,52:116:99:1670,0,2127	93	0	93	0	93,0	0/0:93,0:94:99:0,277,3610	1637.349999999999909	1	0.25	4	NA	210
HCC38-chr11-100998476	HCC38	chr11	100998476	100998476	T	G	.	Low confidence	Somatic, Heterozygous	.	exonic	PGR	synonymous SNV	PGR:NM_000926:exon1:c.A1326C:p.A442A,PGR:NM_001202474:exon1:c.A834C:p.A278A,PGR:NM_001271161:exon1:c.A834C:p.A278A	.	ID=COSM1603930;OCCURENCE=1(liver)	.	.	.	.	.	.	.	.	.	.	.	-0.620505	.	.	GT:AD:DP:GQ:PL	1	2	3	0.666667	1,2	0/1:1,2:3:18.67:41,0,19	1	0	1	0	1,0	0/0:1,0:1:3:0,3,28	10.080000000000000	1	0.25	4	NA	4
HCC38-chr10-76790600	HCC38	chr10	76790600	76790600	C	A	.	Low confidence	Somatic, Heterozygous	.	exonic	KAT6B	stopgain SNV	KAT6B:NM_001256468:exon18:c.C5469A:p.Y1823X,KAT6B:NM_001256469:exon18:c.C5142A:p.Y1714X,KAT6B:NM_012330:exon18:c.C6018A:p.Y2006X	.	ID=COSM1675372;OCCURENCE=1(kidney),1(lung)	.	.	.	0.016	.	1	1.0	D	.	.	.	10.902705	Score=570;Name=lod=276	.	GT:AD:DP:GQ:PL	71	17	88	0.193182	71,17	0/1:71,17:88:50.14:50,0,2466	108	0	108	0	108,0	0/0:108,0:108:99:0,301,3647	17.219999999999999	1	0.25	4	NA	196
HCC38-chr10-71974301	HCC38	chr10	71974301	71974301	A	C	.	Low confidence	Somatic, Heterozygous	.	exonic	PPA1	nonsynonymous SNV	PPA1:NM_021129:exon5:c.T339G:p.C113W	.	.	.	.	.	.	.	1	1.0	D	3.61	0.795	H	2.459011	Score=448;Name=lod=88	.	GT:AD:DP:GQ:PL	72	34	106	0.320755	72,34	0/1:72,34:106:85.28:85,0,1997	75	10	85	0.117647	75,10	0/0:75,10:85:99:0,134,1883	52.280000000000001	1	0.25	4	NA	191
HCC38-chr10-50738865	HCC38	chr10	50738865	50738865	C	T	.	Low confidence	Somatic, Heterozygous	.	exonic	ERCC6	synonymous SNV	ERCC6:NM_000124:exon3:c.G444A:p.R148R	.	.	.	.	.	.	.	.	.	.	.	.	.	1.357432	Score=641;Name=lod=535	.	GT:AD:DP:GQ:PL	112	18	130	0.138462	112,18	0/1:112,18:130:99:268,0,3869	91	0	91	0	91,0	0/0:91,0:91:99:0,271,3530	234.560000000000002	1	0.25	4	NA	221
HCC38-chr10-329189	HCC38	chr10	329189	329189	G	T	.	Low confidence	Somatic, Heterozygous	.	intronic	DIP2C	.	.	.	.	.	.	.	.	.	.	.	.	.	.	.	-0.165768	.	.	GT:AD:DP:GQ:PL	51	9	60	0.15	51,9	0/1:51,9:60:57.15:57,0,1676	34	4	38	0.105263	34,4	0/0:34,4:38:40.65:0,41,1177	24.160000000000000	1	0.25	4	NA	98
HCC38-chr10-26241114	HCC38	chr10	26241114	26241114	G	C	PASS	High confidence	Somatic, Homozygous	.	exonic	MYO3A	nonsynonymous SNV	MYO3A:NM_017433:exon3:c.G75C:p.E25D	.	.	.	.	.	.	.	1.000	1.000	D	1.18	0.584	L	3.023338	Score=369;Name=lod=42	.	GT:AD:DP:GQ:PL	0	4	4	1	0,4	1/1:0,4:5:12.03:140,12,0	64	0	64	0	64,0	0/0:64,0:64:99:0,193,2495	100.769999999999996	2	0.5	4	NA	69
HCC38-chr10-26241112	HCC38	chr10	26241112	26241112	G	A	PASS	High confidence	Somatic, Homozygous	.	exonic	MYO3A	nonsynonymous SNV	MYO3A:NM_017433:exon3:c.G73A:p.E25K	.	.	.	.	.	.	.	1	1.0	D	1.025	0.570	L	5.662729	Score=369;Name=lod=42	.	GT:AD:DP:GQ:PL	0	5	5	1	0,5	1/1:0,5:5:11.98:110,12,0	64	0	64	0	64,0	0/0:64,0:64:99:0,193,2530	70.659999999999997	2	0.5	4	NA	69
HCC38-chr10-26241111	HCC38	chr10	26241111	26241111	T	A	PASS	High confidence	Somatic, Homozygous	.	exonic	MYO3A	synonymous SNV	MYO3A:NM_017433:exon3:c.T72A:p.T24T	.	.	.	.	.	.	.	.	.	.	.	.	.	1.193687	.	.	GT:AD:DP:GQ:PL	0	6	6	1	0,6	1/1:0,6:6:17.99:164,18,0	63	0	63	0	63,0	0/0:63,0:63:99:0,190,2419	124.010000000000005	2	0.5	4	NA	69
HCC38-chr10-14709651	HCC38	chr10	14709651	14709651	C	G	PASS	High confidence	Somatic, Homozygous	.	exonic	FAM107B	nonsynonymous SNV	FAM107B:NM_031453:exon2:c.G451C:p.E151Q	.	ID=COSM32625;OCCURENCE=1(breast)	ID=COSM32625;OCCURENCE=1(breast)	ID=COSM32625;OCCURENCE=1(breast)	.	.	.	0.984	0.016	N	0.345	0.511	N	-0.830958	.	.	GT:AD:DP:GQ:PL	0	109	109	1	0,109	1/1:0,109:109:99:4285,328,0	89	0	89	0	89,0	0/0:89,0:89:99:0,262,3441	4285.359999999999673	2	0.5	4	NA	198
HCC38-chr10-13538928	HCC38	chr10	13538928	13538928	-	AA	PASS	Low confidence	Somatic, Homozygous	.	intronic	BEND7	.	.	.	.	.	.	.	.	.	.	.	.	.	.	.	.	.	.	GT:AD:DP:GQ:PL	11	6	17	0.352941	11,6	1/1:11,6:22:17.43:223,17,0	9	0	9	0	9,0	0/0:9,0:9:15.59:0,16,66	174.030000000000001	2	0.5	4	1	40
HCC38-chr10-127429786	HCC38	chr10	127429786	127429786	G	T	.	Low confidence	Somatic, Heterozygous	.	intronic	C10orf137	.	.	rs74647298	.	.	.	.	.	.	1	0.0	N	.	.	.	0.635369	.	.	GT:AD:DP:GQ:PL	67	26	93	0.27957	67,26	0/1:67,26:93:66.47:66,0,2396	43	0	43	0	43,0	0/0:43,0:43:99:0,114,1416	33.469999999999999	1	0.25	4	1	136
HCC38-chr10-123843430	HCC38	chr10	123843430	123843430	T	G	.	Low confidence	Somatic, Heterozygous	.	exonic	TACC2	nonsynonymous SNV	TACC2:NM_206862:exon4:c.T1415G:p.V472G	rs75334581	.	.	.	.	.	.	1	0.0	N	0	0.481	N	1.208975	.	.	GT:AD:DP:GQ:PL	25	17	42	0.404762	25,17	0/1:25,17:42:91.74:92,0,851	53	8	61	0.131148	53,8	0/0:53,8:62:99:0,153,1866	58.740000000000002	1	0.25	4	1	104
HCC38-chr10-123247670	HCC38	chr10	123247670	123247670	C	-	PASS	Low confidence	Somatic, Homozygous	.	intronic	FGFR2	.	.	rs111564057	.	.	.	.	0.049	0.13	.	.	.	.	.	.	.	.	.	GT:AD:DP:GQ:PL	0	8	8	1	0,8	1/1:0,8:0:24.08:329,24,0	7	1	8	0.125	7,1	0/0:7,1:7:18.06:0,18,267	279.160000000000025	2	0.5	4	1	16
HCC38-chr10-116418162	HCC38	chr10	116418162	116418162	A	C	.	Low confidence	Somatic, Heterozygous	.	intronic	ABLIM1	.	.	.	.	.	.	.	.	.	.	.	.	.	.	.	0.709854	.	.	GT:AD:DP:GQ:PL	14	15	29	0.517241	14,15	0/1:14,15:29:76.42:76,0,479	35	5	40	0.125	35,5	0/0:35,5:40:99:0,102,1237	43.420000000000002	1	0.25	4	NA	69
HCC38-chr10-116361723	HCC38	chr10	116361723	116361723	G	A	PASS	High confidence	Somatic, Heterozygous	.	intronic	ABLIM1	.	.	.	ID=COSM33616;OCCURENCE=1(breast)	ID=COSM33616;OCCURENCE=1(breast)	ID=COSM33616;OCCURENCE=1(breast)	.	.	.	.	.	.	.	.	.	2.200065	Score=526;Name=lod=183	.	GT:AD:DP:GQ:PL	37	29	66	0.439394	37,29	0/1:37,29:66:99:859,0,1145	87	0	87	0	87,0	0/0:87,0:87:99:0,256,3341	826.289999999999964	1	0.25	4	NA	153
HCC38-chr10-105048779	HCC38	chr10	105048779	105048779	A	C	.	Low confidence	Somatic, Heterozygous	.	UTR3	INA	.	.	.	.	.	.	.	.	.	.	.	.	.	.	.	-1.349465	.	.	GT:AD:DP:GQ:PL	97	35	132	0.265152	97,35	0/1:97,35:132:64.93:65,0,3010	111	4	115	0.0347826	111,4	0/0:111,4:116:99:0,322,3954	31.930000000000000	1	0.25	4	NA	248
HCC38-chr1-94696978	HCC38	chr1	94696978	94696978	C	T	.	Low confidence	Somatic, Heterozygous	.	exonic	ARHGAP29	nonsynonymous SNV	ARHGAP29:NM_004815:exon2:c.G190A:p.E64K	rs200189126	.	.	.	.	.	.	1.000	1.000	D	1.75	0.633	L	4.826469	Score=568;Name=lod=271	.	GT:AD:DP:GQ:PL	45	24	69	0.347826	45,24	0/1:45,24:70:99:126,0,1235	50	0	50	0	50,0	0/0:50,0:50:99:0,150,1912	93.340000000000003	1	0.25	4	NA	120
HCC38-chr1-94508247	HCC38	chr1	94508247	94508247	T	G	.	Low confidence	Somatic, Heterozygous	.	intronic	ABCA4	.	.	.	.	.	.	.	.	.	.	.	.	.	.	.	-0.052204	.	.	GT:AD:DP:GQ:PL	10	8	18	0.444444	10,8	0/1:10,8:19:65.02:65,0,283	14	1	15	0.0666667	14,1	0/0:14,1:15:36.12:0,36,467	32.020000000000003	1	0.25	4	NA	34
HCC38-chr1-44088083	HCC38	chr1	44088083	44088083	G	C	.	Low confidence	Somatic, Heterozygous	.	UTR3	PTPRF	.	.	.	.	.	.	.	.	.	.	.	.	.	.	.	-0.527577	.	.	GT:AD:DP:GQ:PL	102	27	129	0.209302	102,27	0/1:102,27:129:99:588,0,3516	106	1	107	0.00934579	106,1	0/0:106,1:107:99:0,298,3903	554.980000000000018	1	0.25	4	NA	236
HCC38-chr1-39934315	HCC38	chr1	39934315	39934315	T	G	.	Low confidence	Somatic, Heterozygous	.	exonic	MACF1	nonsynonymous SNV	MACF1:NM_012090:exon92:c.T15605G:p.V5202G	rs200234738	.	.	.	.	.	.	1	1.0	D	2.265	0.678	M	5.011142	Score=582;Name=lod=310	.	GT:AD:DP:GQ:PL	54	13	67	0.19403	54,13	0/1:54,13:67:77.70:78,0,1641	79	5	84	0.0595238	79,5	0/0:79,5:84:99:0,203,2753	44.700000000000003	1	0.25	4	NA	151
HCC38-chr1-39913185	HCC38	chr1	39913185	39913185	G	C	PASS	High confidence	Somatic, Heterozygous	.	exonic	MACF1	nonsynonymous SNV	MACF1:NM_012090:exon78:c.G13510C:p.E4504Q	.	ID=COSM32611;OCCURENCE=1(breast)	ID=COSM32611;OCCURENCE=1(breast)	ID=COSM32611;OCCURENCE=1(breast)	.	.	.	1	1.0	D	2.955	0.738	M	5.146140	Score=508;Name=lod=155	.	GT:AD:DP:GQ:PL	49	67	116	0.577586	49,67	0/1:49,67:116:99:2264,0,1414	77	0	77	0	77,0	0/0:77,0:77:99:0,229,2955	2230.760000000000218	1	0.25	4	NA	193
HCC38-chr1-38226989	HCC38	chr1	38226989	38226989	A	C	.	Low confidence	Somatic, Heterozygous	.	UTR3	EPHA10	.	.	.	.	.	.	.	.	.	.	.	.	.	.	.	0.211696	.	.	GT:AD:DP:GQ:PL	22	14	36	0.388889	22,14	0/1:22,14:36:92.54:93,0,690	31	7	38	0.184211	31,7	0/0:31,7:38:84.22:0,84,990	59.539999999999999	1	0.25	4	NA	74
HCC38-chr1-25611223	HCC38	chr1	25611223	25611223	C	G	.	Low confidence	Somatic, Heterozygous	.	exonic	RHD	nonsynonymous SNV	RHD:NM_001127691:exon2:c.C308G:p.S103C,RHD:NM_016124:exon2:c.C308G:p.S103C	.	ID=COSM32610;OCCURENCE=1(breast)	ID=COSM32610;OCCURENCE=1(breast)	ID=COSM32610;OCCURENCE=1(breast)	.	.	.	1	0.0	N	0.975	0.566	L	0.798867	.	.	GT:AD:DP:GQ:PL	86	23	109	0.211009	86,23	0/1:86,23:110:99:321,0,1940	127	0	127	0	127,0	0/0:127,0:127:99:0,375,3458	288.009999999999991	1	0.25	4	NA	237
HCC38-chr1-231413267	HCC38	chr1	231413267	231413267	A	C	.	Low confidence	Somatic, Heterozygous	.	exonic	GNPAT	nonsynonymous SNV	GNPAT:NM_014236:exon16:c.A2022C:p.K674N	rs201974896	.	.	.	.	.	.	1.000	1.000	D	1.845	0.641	L	2.823246	Score=336;Name=lod=31	.	GT:AD:DP:GQ:PL	68	42	110	0.381818	68,42	0/1:68,42:110:99:311,0,2305	54	3	57	0.0526316	54,3	0/0:54,3:57:99:0,153,1945	278.189999999999998	1	0.25	4	NA	167
HCC38-chr1-229667406	HCC38	chr1	229667406	229667406	C	G	PASS	High confidence	Somatic, Heterozygous	.	exonic	ABCB10	nonsynonymous SNV	ABCB10:NM_012089:exon7:c.G1412C:p.R471T	.	ID=COSM32615;OCCURENCE=1(breast)	ID=COSM32615;OCCURENCE=1(breast)	ID=COSM32615;OCCURENCE=1(breast)	.	.	.	1.000	1.000	D	1.135	0.580	L	5.268938	Score=512;Name=lod=160	.	GT:AD:DP:GQ:PL	25	46	71	0.647887	25,46	0/1:25,46:71:99:1490,0,664	32	0	32	0	32,0	0/0:32,0:32:90.26:0,90,1150	1457.150000000000091	1	0.25	4	NA	103
HCC38-chr1-22902692	HCC38	chr1	22902692	22902692	T	G	.	Low confidence	Somatic, Heterozygous	.	intronic	EPHA8	.	.	.	.	.	.	.	.	.	.	.	.	.	.	.	0.748469	.	.	GT:AD:DP:GQ:PL	15	12	27	0.444444	15,12	0/1:15,12:27:51.71:52,0,429	33	5	38	0.131579	33,5	0/0:33,5:38:62.53:0,63,969	18.770000000000000	1	0.25	4	NA	65
HCC38-chr1-228401329	HCC38	chr1	228401329	228401329	C	T	PASS	Low confidence	Somatic, Heterozygous	.	exonic	OBSCN	synonymous SNV	OBSCN:NM_001098623:exon3:c.C1176T:p.R392R,OBSCN:NM_001271223:exon3:c.C1176T:p.R392R,OBSCN:NM_052843:exon3:c.C1176T:p.R392R	rs185717159	.	.	.	.	.	0.01	.	.	.	.	.	.	1.317014	Score=397;Name=lod=55	.	GT:AD:DP:GQ:PL	10	5	15	0.333333	10,5	0/1:10,5:15:99:146,0,354	5	0	5	0	5,0	0/0:5,0:5:15.05:0,15,200	113.459999999999994	1	0.25	4	NA	20
HCC38-chr1-212588642	HCC38	chr1	212588642	212588642	C	T	PASS	Low confidence	Somatic, Heterozygous	.	upstream	TMEM206	.	.	rs17666015	.	.	.	.	.	0.07	.	.	.	.	.	.	1.539027	.	.	GT:AD:DP:GQ:PL	1	3	4	0.75	1,3	0/1:1,3:4:23.22:98,0,23	1	0	1	0	1,0	0/0:1,0:1:3.01:0,3,40	66.640000000000001	1	0.25	4	1	5
HCC38-chr1-209880399	HCC38	chr1	209880399	209880399	T	A	.	Low confidence	Somatic, Heterozygous	.	exonic	HSD11B1	nonsynonymous SNV	HSD11B1:NM_005525:exon4:c.T443A:p.V148E,HSD11B1:NM_001206741:exon5:c.T443A:p.V148E,HSD11B1:NM_181755:exon5:c.T443A:p.V148E	.	ID=COSM32614;OCCURENCE=1(breast)	ID=COSM32614;OCCURENCE=1(breast)	ID=COSM32614;OCCURENCE=1(breast)	.	.	.	1.000	1.000	D	2.62	0.709	M	3.966130	Score=369;Name=lod=42	.	GT:AD:DP:GQ:PL	91	26	117	0.222222	91,26	0/1:91,26:117:99:550,0,3016	108	0	108	0	108,0	0/0:108,0:108:99:0,310,3901	517.389999999999986	1	0.25	4	NA	225
HCC38-chr1-18957827	HCC38	chr1	18957827	18957827	T	G	PASS	High confidence	Somatic, Heterozygous	.	UTR5	PAX7	.	.	.	.	.	.	.	.	.	.	.	.	.	.	.	1.586742	Score=399;Name=lod=56	.	GT:AD:DP:GQ:PL	14	14	28	0.5	14,14	0/1:14,14:28:99:359,0,428	23	0	23	0	23,0	0/0:23,0:23:60.18:0,60,743	325.790000000000020	1	0.25	4	NA	51
HCC38-chr1-179858462	HCC38	chr1	179858462	179858462	G	A	PASS	High confidence	Somatic, Heterozygous	.	exonic	TOR1AIP1	nonsynonymous SNV	TOR1AIP1:NM_001267578:exon3:c.G571A:p.V191I,TOR1AIP1:NM_015602:exon3:c.G568A:p.V190I	.	ID=COSM32613;OCCURENCE=1(breast)	ID=COSM32613;OCCURENCE=1(breast)	ID=COSM32613;OCCURENCE=1(breast)	.	.	.	1	0.0	N	-0.255	0.459	N	-0.735365	.	.	GT:AD:DP:GQ:PL	37	19	56	0.339286	37,19	0/1:37,19:56:99:483,0,1269	62	0	62	0	62,0	0/0:62,0:62:99:0,184,2331	449.579999999999984	1	0.25	4	NA	118
HCC38-chr1-179076856	HCC38	chr1	179076856	179076856	C	A	.	Low confidence	Somatic, Heterozygous	.	exonic	ABL2	nonsynonymous SNV	ABL2:NM_001168236:exon11:c.G3483T:p.R1161S,ABL2:NM_001168238:exon12:c.G3174T:p.R1058S,ABL2:NM_001168239:exon12:c.G3129T:p.R1043S,ABL2:NM_005158:exon12:c.G3501T:p.R1167S,ABL2:NM_007314:exon12:c.G3546T:p.R1182S,ABL2:NM_001136000:exon13:c.G3192T:p.R1064S,ABL2:NM_001168237:exon13:c.G3237T:p.R1079S	.	.	.	.	.	.	.	1	1.0	D	2.085	0.662	M	3.746214	Score=611;Name=lod=404	.	GT:AD:DP:GQ:PL	78	22	100	0.22	78,22	0/1:78,22:100:78.79:79,0,2353	98	0	98	0	98,0	0/0:98,0:98:99:0,271,3317	45.789999999999999	1	0.25	4	NA	198
HCC38-chr1-178389780	HCC38	chr1	178389780	178389780	A	-	PASS	High confidence	Somatic, Heterozygous	.	intronic	RASAL2	.	.	.	.	.	.	.	.	.	.	.	.	.	.	.	.	.	.	GT:AD:DP:GQ:PL	9	20	29	0.689655	9,20	0/1:9,20:9:99:505,0,116	27	0	27	0	27,0	0/0:27,0:27:63.20:0,63,793	463.199999999999989	1	0.25	4	NA	56
HCC38-chr1-16735743	HCC38	chr1	16735743	16735743	A	C	.	Low confidence	Somatic, Heterozygous	.	intronic	SPATA21	.	.	.	.	.	.	.	.	.	.	.	.	.	.	.	0.398772	.	.	GT:AD:DP:GQ:PL	8	4	12	0.333333	8,4	0/1:8,4:12:43.02:43,0,189	12	0	12	0	12,0	0/0:12,0:12:33.08:0,33,397	10.430000000000000	1	0.25	4	NA	24
HCC38-chr1-154580992	HCC38	chr1	154580992	154580992	A	T	.	Low confidence	Somatic, Heterozygous	.	intronic	ADAR	.	.	.	.	.	.	.	.	.	.	.	.	.	.	.	-0.401603	.	.	GT:AD:DP:GQ:PL	4	2	6	0.333333	4,2	0/1:4,2:6:42.16:42,0,137	1	0	1	0	1,0	0/0:1,0:1:3.01:0,3,39	10.789999999999999	1	0.25	4	NA	7
HCC38-chr1-154408475	HCC38	chr1	154408475	154408475	C	A	PASS	High confidence	Somatic, Heterozygous	.	exonic	IL6R	nonsynonymous SNV	IL6R:NM_000565:exon6:c.C838A:p.H280N,IL6R:NM_001206866:exon6:c.C838A:p.H280N,IL6R:NM_181359:exon6:c.C838A:p.H280N	.	.	.	.	.	.	.	1.000	0.000	N	0.57	0.531	N	0.088612	.	.	GT:AD:DP:GQ:PL	18	6	24	0.25	18,6	0/1:18,6:25:99:166,0,638	32	1	33	0.030303	32,1	0/0:32,1:33:50.28:0,50,1090	132.590000000000003	1	0.25	4	NA	58
HCC38-chr1-154408473	HCC38	chr1	154408473	154408474	TC	-	PASS	High confidence	Somatic, Heterozygous	.	exonic	IL6R	frameshift deletion	IL6R:NM_000565:exon6:c.836_837del:p.279_279del,IL6R:NM_001206866:exon6:c.836_837del:p.279_279del,IL6R:NM_181359:exon6:c.836_837del:p.279_279del	.	.	.	.	.	.	.	.	.	.	.	.	.	.	Score=235;Name=lod=12	.	GT:AD:DP:GQ:PL	19	7	26	0.269231	19,7	0/1:19,7:19:99:199,0,1042	35	0	35	0	35,0	0/0:35,0:35:96.33:0,96,1886	156.490000000000009	1	0.25	4	NA	61
HCC38-chr1-114940229	HCC38	chr1	114940229	114940229	G	T	.	Low confidence	Somatic, Heterozygous	.	UTR3	TRIM33	.	.	rs201845720	.	.	.	.	.	.	.	.	.	.	.	.	-4.002602	.	.	GT:AD:DP:GQ:PL	48	7	55	0.127273	48,7	0/1:48,7:55:81.42:81,0,1375	43	0	43	0	43,0	0/0:43,0:44:99:0,111,1254	48.420000000000002	1	0.25	4	NA	99
HCC38-chr1-114940212	HCC38	chr1	114940212	114940212	T	-	.	Low confidence	Somatic, Heterozygous	.	UTR3	TRIM33	.	.	rs66490349	.	.	.	.	.	.	.	.	.	.	.	.	.	.	.	GT:AD:DP:GQ:PL	47	10	57	0.175439	47,10	0/1:47,10:51:99:139,0,460	48	1	49	0.0204082	48,1	0/0:48,1:51:47.32:0,47,367	97.450000000000003	1	0.25	4	1	113
HCC38-chr1-11294177	HCC38	chr1	11294177	11294177	A	C	.	Low confidence	Somatic, Heterozygous	.	intronic	MTOR	.	.	.	.	.	.	.	.	.	.	.	.	.	.	.	0.162194	.	.	GT:AD:DP:GQ:PL	52	17	69	0.246377	52,17	0/1:52,17:70:53.22:53,0,1651	63	4	67	0.0597015	63,4	0/0:63,4:67:99:0,184,2273	20.260000000000002	1	0.25	4	NA	137
HCC38-chr1-108231221	HCC38	chr1	108231221	108231221	G	T	.	Low confidence	Somatic, Heterozygous	.	intronic	VAV3	.	.	.	.	.	.	.	.	.	.	.	.	.	.	.	2.295786	Score=563;Name=lod=258	.	GT:AD:DP:GQ:PL	85	14	99	0.141414	85,14	0/1:85,14:99:99:113,0,2951	76	8	84	0.0952381	76,8	0/0:76,8:84:99:0,155,2346	80.099999999999994	1	0.25	4	NA	183
HCC38-chr1-103356107	HCC38	chr1	103356107	103356107	A	G	PASS	Low confidence	Somatic, Homozygous	.	intronic	COL11A1	.	.	rs11164634	.	.	.	.	.	0.14	.	.	.	.	.	.	-0.241624	.	.	GT:AD:DP:GQ:PL	0	9	9	1	0,9	1/1:0,9:9:27.08:350,27,0	3	0	3	0	3,0	0/0:3,0:3:9.03:0,9,117	309.899999999999977	2	0.5	4	1	12
HCC1954-chrX-84362774	HCC1954	chrX	84362774	84362774	T	G	.	Low confidence	Somatic, Heterozygous	.	exonic	SATL1	nonsynonymous SNV	SATL1:NM_001012980:exon1:c.A1201C:p.T401P	.	.	.	.	.	.	.	1	0.0	N	1.845	0.641	L	1.858649	.	.	GT:AD:DP:GQ:PL	70	44	114	0.385965	70,44	0/1:70,44:115:92.18:92,0,2235	113	6	119	0.0504202	113,6	0/0:113,6:119:99:0,328,3721	59.180000000000000	1	0.25	4	NA	234
HCC1954-chrX-79277628	HCC1954	chrX	79277628	79277632	GTTTT	-	PASS	Low confidence	Somatic, Homozygous	.	intronic	TBX22	.	.	rs3048712	.	.	.	.	.	0.40	.	.	.	.	.	.	.	.	.	GT:AD:DP:GQ:PL	16	4	20	0.2	16,4	1/1:16,4:16:12.01:153,12,0	43	2	45	0.0444444	43,2	0/0:43,2:43:6.49:0,6,1587	105.780000000000001	2	0.5	4	1	65
HCC1954-chrX-70444054	HCC1954	chrX	70444054	70444054	T	G	.	Low confidence	Somatic, Heterozygous	.	exonic	GJB1	nonsynonymous SNV	GJB1:NM_000166:exon2:c.T497G:p.V166G,GJB1:NM_001097642:exon2:c.T497G:p.V166G	rs199626569	.	.	.	.	.	.	1	1.0	D	2.94	0.737	M	2.530379	Score=441;Name=lod=83	.	GT:AD:DP:GQ:PL	37	31	68	0.455882	37,31	0/1:37,31:68:99:186,0,1039	82	5	87	0.0574713	82,5	0/0:82,5:87:99:0,229,2828	153.050000000000011	1	0.25	4	NA	155
HCC1954-chrX-69504079	HCC1954	chrX	69504079	69504079	T	G	.	Low confidence	Somatic, Heterozygous	.	intronic	RAB41	.	.	rs374849793	.	.	.	.	.	.	.	.	.	.	.	.	-0.263386	.	.	GT:AD:DP:GQ:PL	31	5	36	0.138889	31,5	0/1:31,5:36:72.24:72,0,1071	35	2	37	0.0540541	35,2	0/0:35,2:38:37.01:0,37,1251	39.229999999999997	1	0.25	4	NA	75
HCC1954-chrX-54840004	HCC1954	chrX	54840004	54840004	T	G	PASS	High confidence	Somatic, Heterozygous	.	intronic	MAGED2	.	.	.	ID=COSN216375;OCCURENCE=2(pancreas)	.	ID=COSN216375;OCCURENCE=2(pancreas)	.	.	.	.	.	.	.	.	.	0.376042	.	.	GT:AD:DP:GQ:PL	13	36	49	0.734694	13,36	0/1:13,36:49:99:1217,0,320	52	0	52	0	52,0	0/0:52,0:52:99:0,138,1771	1184.289999999999964	1	0.25	4	NA	101
HCC1954-chrX-49032434	HCC1954	chrX	49032434	49032434	G	T	.	Low confidence	Somatic, Heterozygous	.	exonic	PRICKLE3	nonsynonymous SNV	PRICKLE3:NM_006150:exon9:c.C1436A:p.P479H	.	.	.	.	.	.	.	0.961	0.961	D	0.695	0.542	N	3.225471	Score=346;Name=lod=34	.	GT:AD:DP:GQ:PL	9	2	11	0.181818	9,2	0/1:9,2:11:46.91:47,0,310	15	0	15	0	15,0	0/0:15,0:15:39.12:0,39,489	14.080000000000000	1	0.25	4	NA	26
HCC1954-chrX-48834366	HCC1954	chrX	48834366	48834366	T	G	.	Low confidence	Somatic, Heterozygous	.	UTR3	GRIPAP1	.	.	.	.	.	.	.	.	.	.	.	.	.	.	.	0.025005	.	.	GT:AD:DP:GQ:PL	34	31	65	0.476923	34,31	0/1:34,31:68:92.12:92,0,945	46	5	51	0.0980392	46,5	0/0:46,5:52:99:0,129,1528	59.119999999999997	1	0.25	4	NA	120
HCC1954-chrX-41203588	HCC1954	chrX	41203588	41203588	G	T	.	Low confidence	Somatic, Heterozygous	.	exonic	DDX3X	nonsynonymous SNV	DDX3X:NM_001193417:exon9:c.G913T:p.V305L,DDX3X:NM_001193416:exon10:c.G961T:p.V321L,DDX3X:NM_001356:exon10:c.G961T:p.V321L	.	.	.	.	.	.	.	1	1.0	D	2.835	0.727	M	5.482008	Score=709;Name=lod=1017	.	GT:AD:DP:GQ:PL	80	23	103	0.223301	80,23	0/1:80,23:103:99:196,0,2282	123	0	123	0	123,0	0/0:123,0:123:99:0,355,4185	162.650000000000006	1	0.25	4	NA	226
HCC1954-chrX-38211404	HCC1954	chrX	38211404	38211404	G	T	.	Low confidence	Somatic, Heterozygous	.	upstream	OTC	.	.	.	.	.	.	.	.	.	.	.	.	.	.	.	-0.179766	.	.	GT:AD:DP:GQ:PL	23	4	27	0.148148	23,4	0/1:23,4:27:65.98:66,0,830	25	0	25	0	25,0	0/0:25,0:25:75.25:0,75,999	32.979999999999997	1	0.25	4	NA	52
HCC1954-chrX-17768050	HCC1954	chrX	17768050	17768050	G	T	.	Low confidence	Somatic, Heterozygous	.	exonic	SCML1	nonsynonymous SNV	SCML1:NM_006746:exon5:c.G259T:p.V87F,SCML1:NM_001037540:exon6:c.G340T:p.V114F	rs199581215	.	.	.	.	0.0082	.	1.000	0.000	N	0	0.481	N	0.456817	.	.	GT:AD:DP:GQ:PL	32	21	53	0.396226	32,21	0/1:32,21:53:46.78:47,0,1082	56	2	58	0.0344828	56,2	0/0:56,2:58:99:0,131,1860	13.960000000000001	1	0.25	4	NA	111
HCC1954-chrX-150908120	HCC1954	chrX	150908120	150908120	G	A	PASS	High confidence	Somatic, Homozygous	.	exonic	CNGA2	nonsynonymous SNV	CNGA2:NM_005140:exon4:c.G290A:p.R97H	.	ID=COSM25573;OCCURENCE=3(breast)	ID=COSM25573;OCCURENCE=3(breast)	ID=COSM25573;OCCURENCE=3(breast)	.	.	.	0.986	0.986	D	2.215	0.674	M	4.794335	Score=461;Name=lod=100	.	GT:AD:DP:GQ:PL	4	87	91	0.956044	4,87	1/1:4,87:91:99:2984,116,0	87	0	87	0	87,0	0/0:87,0:87:99:0,238,2934	2943.309999999999945	2	0.5	4	NA	178
HCC1954-chrX-141291758	HCC1954	chrX	141291758	141291758	C	A	PASS	High confidence	Somatic, Heterozygous	.	exonic	MAGEC2	nonsynonymous SNV	MAGEC2:NM_016249:exon3:c.G16T:p.G6C	.	ID=COSM25494;OCCURENCE=3(breast),1(lung)	ID=COSM25494;OCCURENCE=3(breast),1(lung)	ID=COSM25494;OCCURENCE=3(breast),1(lung)	.	.	.	1	0.0	N	0	0.481	N	0.761805	.	.	GT:AD:DP:GQ:PL	39	40	79	0.506329	39,40	0/1:39,40:79:99:1272,0,1155	76	0	76	0	76,0	0/0:76,0:76:99:0,214,2709	1238.980000000000018	1	0.25	4	NA	155
HCC1954-chrX-124097577	HCC1954	chrX	124097577	124097577	T	G	.	Low confidence	Somatic, Heterozygous	.	exonic	TENM1	nonsynonymous SNV	TENM1:NM_001163278:exon1:c.A26C:p.Y9S,TENM1:NM_001163279:exon1:c.A26C:p.Y9S,TENM1:NM_014253:exon1:c.A26C:p.Y9S	rs370593263	.	.	.	.	.	.	1.000	1.000	D	1.525	0.614	L	4.026584	Score=631;Name=lod=489	.	GT:AD:DP:GQ:PL	62	26	88	0.295455	62,26	0/1:62,26:88:99:109,0,2079	105	6	111	0.0540541	105,6	0/0:105,6:111:99:0,286,3610	75.700000000000003	1	0.25	4	NA	199
HCC1954-chr9-95847083	HCC1954	chr9	95847083	95847083	A	C	.	Low confidence	Somatic, Heterozygous	.	UTR3	SUSD3	.	.	.	.	.	.	.	.	.	.	.	.	.	.	.	0.544070	.	.	GT:AD:DP:GQ:PL	48	18	66	0.272727	48,18	0/1:48,18:66:70.73:71,0,1412	64	7	71	0.0985915	64,7	0/0:64,7:71:99:0,139,2131	37.729999999999997	1	0.25	4	NA	137
HCC1954-chr9-95820836	HCC1954	chr9	95820836	95820836	A	C	.	Low confidence	Somatic, Heterozygous	.	upstream	SUSD3	.	.	rs73514174	.	.	.	.	.	0.45	.	.	.	.	.	.	-0.104705	.	.	GT:AD:DP:GQ:PL	7	2	9	0.222222	7,2	0/1:7,2:9:43.34:43,0,234	3	0	3	0	3,0	0/0:3,0:3:9.03:0,9,116	11.039999999999999	1	0.25	4	1	12
HCC1954-chr9-94171748	HCC1954	chr9	94171748	94171748	G	T	.	Low confidence	Somatic, Heterozygous	.	exonic	NFIL3	stopgain SNV	NFIL3:NM_005384:exon2:c.C1269A:p.Y423X	.	.	.	.	.	.	.	1	1.0	D	.	.	.	6.576080	Score=265;Name=lod=16	.	GT:AD:DP:GQ:PL	76	16	92	0.173913	76,16	0/1:76,16:93:48.46:48,0,2570	88	0	88	0	88,0	0/0:88,0:88:99:0,253,3138	15.580000000000000	1	0.25	4	NA	181
HCC1954-chr9-85597721	HCC1954	chr9	85597721	85597722	AG	-	.	Low confidence	Somatic, Heterozygous	.	intronic	RASEF	.	.	.	.	.	.	.	.	.	.	.	.	.	.	.	.	.	.	GT:AD:DP:GQ:PL	27	5	32	0.15625	27,5	0/1:27,5:27:90.59:91,0,465	22	0	22	0	22,0	0/0:22,0:22:30.05:0,30,420	48.549999999999997	1	0.25	4	1	54
HCC1954-chr9-8338848	HCC1954	chr9	8338848	8338849	AG	-	.	Low confidence	Somatic, Heterozygous	.	intronic	PTPRD	.	.	.	.	.	.	.	.	.	.	.	.	.	.	.	.	.	.	GT:AD:DP:GQ:PL	76	10	86	0.116279	76,10	0/1:76,10:76:99:156,0,2675	33	0	33	0	33,0	0/0:33,0:33:69.24:0,69,1121	113.780000000000001	1	0.25	4	1	119
HCC1954-chr9-6504651	HCC1954	chr9	6504651	6504651	A	C	.	Low confidence	Somatic, Heterozygous	.	exonic	UHRF2	nonsynonymous SNV	UHRF2:NM_152896:exon15:c.A2222C:p.Y741S	.	ID=COSM1636200;OCCURENCE=1(liver)	.	.	.	.	.	0.997	0.997	D	0.23	0.501	N	3.783062	Score=639;Name=lod=526	.	GT:AD:DP:GQ:PL	69	36	105	0.342857	69,36	0/1:69,36:105:99:117,0,2302	45	5	50	0.1	45,5	0/0:45,5:51:99:0,123,1519	83.930000000000007	1	0.25	4	NA	156
HCC1954-chr9-4985542	HCC1954	chr9	4985542	4985542	T	C	PASS	Low confidence	Somatic, Heterozygous	Germline	UTR5	JAK2	.	.	rs2274472	.	.	.	.	.	0.31	.	.	.	.	.	.	1.814889	.	.	GT:AD:DP:GQ:PL	3	9	12	0.75	3,9	0/1:3,9:12:77.59:229,0,78	2	0	2	0	2,0	0/0:2,0:2:6.02:0,6,76	197.139999999999986	1	0.25	4	1	14
HCC1954-chr9-21384799	HCC1954	chr9	21384799	21384799	G	A	PASS	High confidence	Somatic, Heterozygous	.	exonic	IFNA2	nonsynonymous SNV	IFNA2:NM_000605:exon1:c.C530T:p.S177L	.	ID=COSM32939;OCCURENCE=1(breast)	ID=COSM32939;OCCURENCE=1(breast)	ID=COSM32939;OCCURENCE=1(breast)	.	.	.	1	0.0	N	1.445	0.607	L	2.298510	.	.	GT:AD:DP:GQ:PL	64	36	100	0.36	64,36	0/1:64,36:100:99:1033,0,2138	92	0	92	0	92,0	0/0:92,0:92:99:0,274,3587	999.659999999999968	1	0.25	4	NA	192
HCC1954-chr9-139820217	HCC1954	chr9	139820217	139820217	A	T	PASS	High confidence	Somatic, Heterozygous	.	exonic	TRAF2	nonsynonymous SNV	TRAF2:NM_021138:exon11:c.A1370T:p.Q457L	.	ID=COSM28320;OCCURENCE=2(breast)	ID=COSM28320;OCCURENCE=2(breast)	ID=COSM28320;OCCURENCE=2(breast)	.	.	.	1.000	1.000	D	2.92	0.735	M	3.265144	Score=450;Name=lod=90	.	GT:AD:DP:GQ:PL	56	22	78	0.282051	56,22	0/1:56,22:78:99:514,0,1920	74	0	74	0	74,0	0/0:74,0:75:99:0,196,2491	481.230000000000018	1	0.25	4	NA	153
HCC1954-chr9-139413211	HCC1954	chr9	139413211	139413211	T	G	.	Low confidence	Somatic, Heterozygous	.	exonic	NOTCH1	nonsynonymous SNV	NOTCH1:NM_017617:exon6:c.A931C:p.T311P	rs202145498	.	.	.	.	0.0082	.	1	1.0	D	3.55	0.789	H	3.869822	Score=594;Name=lod=345	.	GT:AD:DP:GQ:PL	8	8	16	0.5	8,8	0/1:8,8:25:51.04:51,0,120	30	12	42	0.285714	30,12	0/0:30,12:49:75.20:0,75,869	18.109999999999999	1	0.25	4	NA	74
HCC1954-chr9-139401425	HCC1954	chr9	139401425	139401425	C	T	PASS	High confidence	Somatic, Heterozygous	.	exonic	NOTCH1	nonsynonymous SNV	NOTCH1:NM_017617:exon23:c.G3644A:p.G1215D	.	ID=COSM22697;OCCURENCE=2(breast)	ID=COSM22697;OCCURENCE=2(breast)	ID=COSM22697;OCCURENCE=2(breast)	.	.	.	1	1.0	D	3.45	0.781	M	4.464530	Score=543;Name=lod=215	.	GT:AD:DP:GQ:PL	19	27	46	0.586957	19,27	0/1:19,27:46:99:807,0,614	46	0	46	0	46,0	0/0:46,0:46:99:0,111,1456	773.700000000000045	1	0.25	4	NA	92
HCC1954-chr9-136671315	HCC1954	chr9	136671315	136671315	A	C	.	Low confidence	Somatic, Heterozygous	.	intronic	VAV2	.	.	.	.	.	.	.	.	.	.	.	.	.	.	.	-0.800319	.	.	GT:AD:DP:GQ:PL	23	18	41	0.439024	23,18	0/1:23,18:41:50.39:50,0,730	27	3	30	0.1	27,3	0/0:27,3:30:75.21:0,75,930	17.460000000000001	1	0.25	4	NA	71
HCC1954-chr9-134103591	HCC1954	chr9	134103591	134103591	G	T	.	Low confidence	Somatic, Heterozygous	.	exonic	NUP214	nonsynonymous SNV	NUP214:NM_005085:exon33:c.G5947T:p.G1983W	.	.	.	.	.	.	.	1	1.0	D	0	0.481	N	3.224400	Score=725;Name=lod=1183	.	GT:AD:DP:GQ:PL	20	8	28	0.285714	20,8	0/1:20,8:28:99:113,0,591	26	1	27	0.037037	26,1	0/0:26,1:27:69.19:0,69,856	79.599999999999994	1	0.25	4	NA	55
HCC1954-chr9-131379956	HCC1954	chr9	131379956	131379956	C	T	PASS	High confidence	Somatic, Heterozygous	.	exonic	SPTAN1	nonsynonymous SNV	SPTAN1:NM_001195532:exon40:c.C5320T:p.R1774W,SPTAN1:NM_003127:exon41:c.C5380T:p.R1794W,SPTAN1:NM_001130438:exon42:c.C5395T:p.R1799W	.	ID=COSM32941;OCCURENCE=1(breast)	ID=COSM32941;OCCURENCE=1(breast)	ID=COSM32941;OCCURENCE=1(breast)	.	.	.	1	1.0	D	3.52	0.787	H	3.184249	Score=473;Name=lod=112	.	GT:AD:DP:GQ:PL	34	38	72	0.527778	34,38	0/1:34,38:72:99:1134,0,919	53	0	53	0	53,0	0/0:53,0:53:99:0,150,1892	1101.170000000000073	1	0.25	4	NA	125
HCC1954-chr9-124094978	HCC1954	chr9	124094978	124094979	GT	-	.	Low confidence	Somatic, Heterozygous	.	UTR3	GSN	.	.	.	.	.	.	.	.	.	.	.	.	.	.	.	.	.	.	GT:AD:DP:GQ:PL	92	6	98	0.0612245	92,6	0/1:92,6:92:66.34:66,0,2356	68	2	70	0.0285714	68,2	0/0:68,2:68:57.06:0,57,1825	24.309999999999999	1	0.25	4	1	168
HCC1954-chr9-119188273	HCC1954	chr9	119188273	119188273	C	G	PASS	High confidence	Somatic, Heterozygous	.	exonic	ASTN2	nonsynonymous SNV	ASTN2:NM_001184734:exon8:c.G1033C:p.V345L,ASTN2:NM_198186:exon8:c.G1180C:p.V394L,ASTN2:NM_198187:exon8:c.G1033C:p.V345L,ASTN2:NM_198188:exon8:c.G1033C:p.V345L,ASTN2:NM_014010:exon22:c.G3724C:p.V1242L	.	ID=COSM32940;OCCURENCE=2(breast)	ID=COSM32940;OCCURENCE=2(breast)	ID=COSM32940;OCCURENCE=2(breast)	.	.	.	0.842	0.158	N	-0.695	0.421	N	0.413409	Score=637;Name=lod=516	.	GT:AD:DP:GQ:PL	44	61	105	0.580952	44,61	0/1:44,61:105:99:1843,0,1255	90	0	90	0	90,0	0/0:90,0:90:99:0,253,3141	1809.650000000000091	1	0.25	4	NA	195
HCC1954-chr9-111663744	HCC1954	chr9	111663744	111663744	T	G	.	Low confidence	Somatic, Heterozygous	.	exonic	IKBKAP	nonsynonymous SNV	IKBKAP:NM_003640:exon18:c.A1975C:p.T659P	rs200117008	.	.	.	.	.	.	0.578	0.422	N	2.71	0.717	M	4.024180	Score=495;Name=lod=137	.	GT:AD:DP:GQ:PL	56	39	95	0.410526	56,39	0/1:56,39:96:99:130,0,1703	79	6	85	0.0705882	79,6	0/0:79,6:85:99:0,208,2488	97.400000000000006	1	0.25	4	NA	181
HCC1954-chr9-106856641	HCC1954	chr9	106856641	106856641	G	T	.	Low confidence	Somatic, Heterozygous	.	UTR5	SMC2	.	.	.	.	.	.	.	.	.	.	.	.	.	.	.	1.509950	.	.	GT:AD:DP:GQ:PL	9	6	15	0.4	9,6	0/1:9,6:15:80.11:80,0,81	18	0	18	0	18,0	0/0:18,0:18:51.15:0,51,609	47.109999999999999	1	0.25	4	NA	33
HCC1954-chr9-104324193	HCC1954	chr9	104324193	104324193	A	G	.	Low confidence	Somatic, Heterozygous	.	exonic	RNF20	nonsynonymous SNV	RNF20:NM_019592:exon19:c.A2651G:p.E884G	.	ID=COSM23475;OCCURENCE=1(breast),1(large_intestine)	ID=COSM23475;OCCURENCE=1(breast),1(large_intestine)	ID=COSM23475;OCCURENCE=1(breast),1(large_intestine)	.	.	.	1	1.0	D	2.51	0.699	M	4.169470	Score=656;Name=lod=618	.	GT:AD:DP:GQ:PL	50	11	61	0.180328	50,11	0/1:50,11:61:99:245,0,1583	64	0	64	0	64,0	0/0:64,0:64:99:0,184,2288	212.370000000000005	1	0.25	4	NA	125
HCC1954-chr8-99171743	HCC1954	chr8	99171743	99171743	T	C	.	Low confidence	Somatic, Heterozygous	.	UTR3	POP1	.	.	rs200799750	.	.	.	.	.	.	.	.	.	.	.	.	0.285271	.	.	GT:AD:DP:GQ:PL	25	21	46	0.456522	25,21	0/1:25,21:46:65.79:66,0,473	38	3	41	0.0731707	38,3	0/0:38,3:41:87.24:0,87,1050	32.789999999999999	1	0.25	4	NA	87
HCC1954-chr8-82395745	HCC1954	chr8	82395745	82395745	T	C	.	Low confidence	Somatic, Heterozygous	.	upstream	FABP4	.	.	.	.	.	.	.	.	.	.	.	.	.	.	.	0.210202	.	.	GT:AD:DP:GQ:PL	38	7	45	0.155556	38,7	0/1:38,7:45:99:102,0,1291	15	0	15	0	15,0	0/0:15,0:15:42.12:0,42,511	69.469999999999999	1	0.25	4	NA	60
HCC1954-chr8-82395669	HCC1954	chr8	82395669	82395669	T	G	.	Low confidence	Somatic, Heterozygous	.	upstream	FABP4	.	.	.	.	.	.	.	.	.	.	.	.	.	.	.	2.208197	Score=531;Name=lod=191	.	GT:AD:DP:GQ:PL	91	9	100	0.09	91,9	0/1:91,9:100:57.92:58,0,3122	57	0	57	0	57,0	0/0:57,0:57:99:0,169,2157	24.930000000000000	1	0.25	4	NA	157
HCC1954-chr8-82395565	HCC1954	chr8	82395565	82395565	T	A	.	Low confidence	Somatic, Heterozygous	.	upstream	FABP4	.	.	.	.	.	.	.	.	.	.	.	.	.	.	.	1.080982	.	.	GT:AD:DP:GQ:PL	94	14	108	0.12963	94,14	0/1:94,14:108:99:220,0,3191	66	0	66	0	66,0	0/0:66,0:66:99:0,193,2486	186.870000000000005	1	0.25	4	NA	174
HCC1954-chr8-82395334	HCC1954	chr8	82395334	82395334	T	G	.	Low confidence	Somatic, Heterozygous	.	exonic	FABP4	nonsynonymous SNV	FABP4:NM_001442:exon1:c.A69C:p.E23D	.	ID=COSM32938;OCCURENCE=1(breast)	ID=COSM32938;OCCURENCE=1(breast)	ID=COSM32938;OCCURENCE=1(breast)	.	.	.	0.790	0.210	N	2.215	0.674	M	2.703607	Score=605;Name=lod=384	.	GT:AD:DP:GQ:PL	66	11	77	0.142857	66,11	0/1:66,11:77:99:175,0,2309	43	0	43	0	43,0	0/0:43,0:43:99:0,123,1596	142.360000000000014	1	0.25	4	NA	120
HCC1954-chr8-57079258	HCC1954	chr8	57079258	57079258	T	G	.	Low confidence	Somatic, Heterozygous	.	exonic	PLAG1	nonsynonymous SNV	PLAG1:NM_001114635:exon3:c.A801C:p.E267D,PLAG1:NM_001114634:exon4:c.A1047C:p.E349D,PLAG1:NM_002655:exon5:c.A1047C:p.E349D	.	.	.	.	.	.	.	0.999	0.999	D	1.01	0.569	L	-0.447582	Score=657;Name=lod=624	.	GT:AD:DP:GQ:PL	70	33	103	0.320388	70,33	0/1:70,33:104:99:181,0,2369	60	7	67	0.104478	60,7	0/0:60,7:67:99:0,171,2126	148.460000000000008	1	0.25	4	NA	171
HCC1954-chr8-56737244	HCC1954	chr8	56737244	56737244	A	C	.	Low confidence	Somatic, Heterozygous	.	exonic	TGS1	nonsynonymous SNV	TGS1:NM_024831:exon13:c.A2544C:p.R848S	rs201039225	.	.	.	.	.	.	0.656	0.656	D	0.14	0.493	N	3.134818	Score=641;Name=lod=536	.	GT:AD:DP:GQ:PL	73	40	113	0.353982	73,40	0/1:73,40:113:95.27:95,0,2283	87	9	96	0.09375	87,9	0/0:87,9:97:99:0,238,3048	62.270000000000003	1	0.25	4	NA	210
HCC1954-chr8-41512595	HCC1954	chr8	41512595	41512595	T	C	PASS	Low confidence	Somatic, Heterozygous	.	UTR3	ANK1	.	.	.	.	.	.	.	.	.	.	.	.	.	.	.	-1.242366	.	.	GT:AD:DP:GQ:PL	2	5	7	0.714286	2,5	0/1:2,5:7:46.63:145,0,47	57	2	59	0.0338983	57,2	0/0:57,2:59:94.48:0,94,2020	112.390000000000001	1	0.25	4	NA	66
HCC1954-chr8-41512594	HCC1954	chr8	41512594	41512594	A	C	PASS	Low confidence	Somatic, Heterozygous	.	UTR3	ANK1	.	.	.	.	.	.	.	.	.	.	.	.	.	.	.	-0.928234	.	.	GT:AD:DP:GQ:PL	2	4	6	0.666667	2,4	0/1:2,4:6:47.67:100,0,48	56	2	58	0.0344828	56,2	0/0:56,2:58:92.16:0,92,1992	67.150000000000006	1	0.25	4	NA	64
HCC1954-chr8-41512588	HCC1954	chr8	41512588	41512588	G	T	PASS	High confidence	Somatic, Heterozygous	.	UTR3	ANK1	.	.	.	.	.	.	.	.	.	.	.	.	.	.	.	-0.398616	Score=363;Name=lod=40	.	GT:AD:DP:GQ:PL	2	4	6	0.666667	2,4	0/1:2,4:7:23.55:101,0,24	58	0	58	0	58,0	0/0:58,0:58:99:0,168,2131	68.500000000000000	1	0.25	4	1	65
HCC1954-chr8-41512587	HCC1954	chr8	41512587	41512587	A	T	PASS	High confidence	Somatic, Heterozygous	Wildtype	UTR3	ANK1	.	.	.	.	.	.	.	.	.	.	.	.	.	.	.	0.424763	Score=363;Name=lod=40	.	GT:AD:DP:GQ:PL	2	6	8	0.75	2,6	0/1:2,6:8:39.64:168,0,40	58	0	58	0	58,0	0/0:58,0:58:99:0,172,2179	134.979999999999990	1	0.25	4	NA	66
HCC1954-chr8-22550595	HCC1954	chr8	22550595	22550595	G	T	.	Low confidence	Somatic, Heterozygous	.	UTR5	EGR3	.	.	.	.	.	.	.	.	.	.	.	.	.	.	.	1.519904	Score=575;Name=lod=289	.	GT:AD:DP:GQ:PL	6	2	8	0.25	6,2	0/1:6,2:8:61.95:62,0,141	20	0	20	0	20,0	0/0:20,0:20:51.16:0,51,656	28.960000000000001	1	0.25	4	NA	28
HCC1954-chr8-114389743	HCC1954	chr8	114389743	114389743	C	G	.	Low confidence	Somatic, Heterozygous	.	intronic	CSMD3	.	.	.	.	.	.	.	.	.	.	.	.	.	.	.	-0.872176	.	.	GT:AD:DP:GQ:PL	49	6	55	0.109091	49,6	0/1:49,6:55:76.12:76,0,1680	15	0	15	0	15,0	0/0:15,0:15:45.13:0,45,580	43.119999999999997	1	0.25	4	1	70
HCC1954-chr8-113277794	HCC1954	chr8	113277794	113277794	T	G	.	Low confidence	Somatic, Heterozygous	.	exonic	CSMD3	synonymous SNV	CSMD3:NM_052900:exon58:c.A9027C:p.I3009I,CSMD3:NM_198123:exon60:c.A9534C:p.I3178I,CSMD3:NM_198124:exon61:c.A9414C:p.I3138I	.	.	.	.	.	.	.	.	.	.	.	.	.	1.158081	Score=670;Name=lod=702	.	GT:AD:DP:GQ:PL	94	62	156	0.397436	94,62	0/1:94,62:156:99:106,0,3151	106	6	112	0.0535714	106,6	0/0:106,6:112:99:0,270,3570	72.849999999999994	1	0.25	4	NA	268
HCC1954-chr7-92848753	HCC1954	chr7	92848753	92848753	C	T	.	Low confidence	Somatic, Heterozygous	.	exonic	HEPACAM2	nonsynonymous SNV	HEPACAM2:NM_198151:exon1:c.G55A:p.G19R,HEPACAM2:NM_001039372:exon2:c.G91A:p.G31R	.	ID=COSM32936;OCCURENCE=1(breast)	ID=COSM32936;OCCURENCE=1(breast)	ID=COSM32936;OCCURENCE=1(breast)	.	.	.	0.995	0.995	D	0.895	0.559	L	4.818722	Score=340;Name=lod=32	.	GT:AD:DP:GQ:PL	99	17	116	0.146552	99,17	0/1:99,17:116:99:263,0,3458	106	0	106	0	106,0	0/0:106,0:106:99:0,307,4011	229.699999999999989	1	0.25	4	NA	222
HCC1954-chr7-83824113	HCC1954	chr7	83824113	83824113	A	-	.	Low confidence	Somatic, Heterozygous	.	UTR5	SEMA3A	.	.	rs368263777	.	.	.	.	.	.	.	.	.	.	.	.	.	.	.	GT:AD:DP:GQ:PL	22	7	29	0.241379	22,7	0/1:22,7:22:90.47:90,0,161	19	1	20	0.05	19,1	0/0:19,1:19:3.72:0,4,103	49.509999999999998	1	0.25	4	1	53
HCC1954-chr7-83739848	HCC1954	chr7	83739848	83739848	C	T	PASS	High confidence	Somatic, Heterozygous	.	exonic	SEMA3A	nonsynonymous SNV	SEMA3A:NM_006080:exon4:c.G391A:p.A131T	rs143007146	ID=COSM32935;OCCURENCE=2(breast),2(large_intestine)	ID=COSM32935;OCCURENCE=2(breast),2(large_intestine)	ID=COSM32935;OCCURENCE=2(breast),2(large_intestine)	.	.	0.0005	1.000	1.000	D	1.025	0.570	L	2.951286	Score=629;Name=lod=480	.	GT:AD:DP:GQ:PL	83	45	128	0.351562	83,45	0/1:83,45:128:99:1309,0,2699	112	0	112	0	112,0	0/0:112,0:112:99:0,313,3729	1275.700000000000045	1	0.25	4	1	240
HCC1954-chr7-6621822	HCC1954	chr7	6621822	6621822	C	T	PASS	High confidence	Somatic, Heterozygous	.	exonic	ZDHHC4	nonsynonymous SNV	ZDHHC4:NM_001134387:exon5:c.C310T:p.P104S,ZDHHC4:NM_001134389:exon5:c.C310T:p.P104S,ZDHHC4:NM_018106:exon5:c.C310T:p.P104S,ZDHHC4:NM_001134388:exon6:c.C310T:p.P104S	.	ID=COSM32934;OCCURENCE=2(breast)	ID=COSM32934;OCCURENCE=2(breast)	ID=COSM32934;OCCURENCE=2(breast)	.	.	.	1	1.0	D	2.51	0.699	M	4.257481	Score=397;Name=lod=55	.	GT:AD:DP:GQ:PL	95	53	148	0.358108	95,53	0/1:95,53:148:99:1444,0,3215	131	0	131	0	131,0	0/0:131,0:132:99:0,382,4831	1411.130000000000109	1	0.25	4	NA	280
HCC1954-chr7-47941948	HCC1954	chr7	47941948	47941948	T	G	.	Low confidence	Somatic, Heterozygous	.	intronic	PKD1L1	.	.	rs201484078	.	.	.	.	.	.	.	.	.	.	.	.	-0.763660	.	.	GT:AD:DP:GQ:PL	9	9	18	0.5	9,9	0/1:9,9:18:81.72:82,0,238	11	0	11	0	11,0	0/0:11,0:11:24.06:0,24,284	48.729999999999997	1	0.25	4	NA	29
HCC1954-chr7-27170583	HCC1954	chr7	27170583	27170583	C	T	.	Low confidence	Somatic, Heterozygous	.	upstream	HOXA4	.	.	rs10225507	.	.	.	.	.	0.70	.	.	.	.	.	.	2.093389	.	.	GT:AD:DP:GQ:PL	1	2	3	0.666667	1,2	0/1:1,2:3:30.29:71,0,30	2	1	3	0.333333	2,1	0/0:2,1:3:3.01:0,3,40	39.229999999999997	1	0.25	4	1	6
HCC1954-chr7-151971015	HCC1954	chr7	151971015	151971015	G	A	.	Low confidence	Somatic, Heterozygous	.	intronic	MLL3	.	.	rs111585502	.	.	.	.	.	.	.	.	.	.	.	.	-0.462348	.	.	GT:AD:DP:GQ:PL	38	8	46	0.173913	38,8	0/1:38,8:46:99:145,0,714	51	2	53	0.0377358	51,2	0/0:51,2:53:56.23:0,56,1061	112.469999999999999	1	0.25	4	1	99
HCC1954-chr7-142561116	HCC1954	chr7	142561116	142561116	A	C	.	Low confidence	Somatic, Heterozygous	.	intronic	EPHB6	.	.	rs201453617	.	.	.	.	0.0082	.	.	.	.	.	.	.	-0.668103	.	.	GT:AD:DP:GQ:PL	17	6	23	0.26087	17,6	0/1:17,6:23:92.48:92,0,442	30	7	37	0.189189	30,7	0/0:30,7:37:72.17:0,72,846	59.479999999999997	1	0.25	4	NA	60
HCC1954-chr7-140434587	HCC1954	chr7	140434587	140434587	A	G	.	Low confidence	Somatic, Heterozygous	.	intronic	BRAF	.	.	.	.	.	.	.	.	.	.	.	.	.	.	.	-0.502812	.	.	GT:AD:DP:GQ:PL	1	2	3	0.666667	1,2	0/1:1,2:3:30.98:66,0,31	2	0	2	0	2,0	0/0:2,0:2:6.02:0,6,75	33.420000000000002	1	0.25	4	NA	5
HCC1954-chr7-138252385	HCC1954	chr7	138252385	138252385	C	A	.	Low confidence	Somatic, Heterozygous	.	exonic	TRIM24	nonsynonymous SNV	TRIM24:NM_003852:exon10:c.C1588A:p.Q530K,TRIM24:NM_015905:exon10:c.C1690A:p.Q564K	rs79325894	.	.	.	.	0.0082	.	0.991	0.991	D	1.5	0.612	L	3.216691	Score=521;Name=lod=175	.	GT:AD:DP:GQ:PL	44	20	64	0.3125	44,20	0/1:44,20:64:99:125,0,1448	69	1	70	0.0142857	69,1	0/0:69,1:71:99:0,190,2382	91.540000000000006	1	0.25	4	1	135
HCC1954-chr7-127670674	HCC1954	chr7	127670674	127670674	A	C	.	Low confidence	Somatic, Heterozygous	.	exonic	LRRC4	nonsynonymous SNV	LRRC4:NM_022143:exon2:c.T20G:p.V7G	rs201810875	ID=COSM1488209;OCCURENCE=1(breast)	.	.	OCCURRENCE=1;ID=TCGA-D8-A1XG-01A-11D-A14G-09	.	.	1	1.0	D	0.805	0.551	L	3.887067	Score=736;Name=lod=1310	.	GT:AD:DP:GQ:PL	51	26	77	0.337662	51,26	0/1:51,26:77:99:165,0,1567	50	5	55	0.0909091	50,5	0/0:50,5:55:99:0,141,1708	132.159999999999997	1	0.25	4	NA	132
HCC1954-chr7-121651695	HCC1954	chr7	121651695	121651695	T	G	.	Low confidence	Somatic, Heterozygous	.	exonic	PTPRZ1	synonymous SNV	PTPRZ1:NM_002851:exon12:c.T2595G:p.G865G	.	.	.	.	.	.	.	.	.	.	.	.	.	0.436757	Score=669;Name=lod=701	.	GT:AD:DP:GQ:PL	79	42	121	0.347107	79,42	0/1:79,42:121:99:284,0,2671	78	10	88	0.113636	78,10	0/0:78,10:88:99:0,209,2887	250.530000000000001	1	0.25	4	NA	209
HCC1954-chr6-79713598	HCC1954	chr6	79713598	79713598	T	C	.	Low confidence	Somatic, Heterozygous	.	intronic	PHIP	.	.	.	ID=COSN216349;OCCURENCE=1(NS),1(pancreas)	.	ID=COSN216349;OCCURENCE=1(NS),1(pancreas)	.	.	.	.	.	.	.	.	.	0.141934	.	.	GT:AD:DP:GQ:PL	48	5	53	0.0943396	48,5	0/1:48,5:53:49.62:50,0,1496	48	0	48	0	48,0	0/0:48,0:48:99:0,141,1693	16.710000000000001	1	0.25	4	NA	101
HCC1954-chr6-76405519	HCC1954	chr6	76405519	76405519	G	A	PASS	High confidence	Somatic, Heterozygous	.	splicing	SENP6(NM_015571:exon17:c.2076-1G&gt;A,NM_001100409:exon16:c.2055-1G&gt;A)	.	.	.	ID=COSM25358;OCCURENCE=1(breast)	ID=COSM25358;OCCURENCE=1(breast)	ID=COSM25358;OCCURENCE=1(breast)	.	.	.	1	1.0	D	.	.	.	3.772912	Score=665;Name=lod=675	.	GT:AD:DP:GQ:PL	11	5	16	0.3125	11,5	0/1:11,5:16:99:140,0,354	21	0	21	0	21,0	0/0:21,0:21:60.19:0,60,758	106.609999999999999	1	0.25	4	NA	37
HCC1954-chr6-7249055	HCC1954	chr6	7249055	7249055	T	G	.	Low confidence	Somatic, Heterozygous	.	exonic	RREB1	nonsynonymous SNV	RREB1:NM_001003698:exon12:c.T4918G:p.W1640G,RREB1:NM_001003700:exon12:c.T4285G:p.W1429G,RREB1:NM_001168344:exon12:c.T4918G:p.W1640G,RREB1:NM_001003699:exon13:c.T5083G:p.W1695G	.	.	.	.	.	.	.	1	0.0	N	-0.345	0.451	N	-1.262123	.	.	GT:AD:DP:GQ:PL	21	7	28	0.25	21,7	0/1:21,7:28:60.19:60,0,657	22	8	30	0.266667	22,8	0/0:22,8:31:27.63:0,28,635	27.199999999999999	1	0.25	4	NA	59
HCC1954-chr6-70831844	HCC1954	chr6	70831844	70831844	C	T	.	Low confidence	Somatic, Heterozygous	.	intronic	COL19A1	.	.	rs199682251	.	.	.	.	.	.	.	.	.	.	.	.	2.959223	.	.	GT:AD:DP:GQ:PL	19	5	24	0.208333	19,5	0/1:19,5:24:50.15:50,0,568	24	0	24	0	24,0	0/0:24,0:24:72.23:0,72,916	17.230000000000000	1	0.25	4	NA	48
HCC1954-chr6-70637899	HCC1954	chr6	70637899	70637899	T	G	.	Low confidence	Somatic, Heterozygous	.	exonic	COL19A1	nonsynonymous SNV	COL19A1:NM_001858:exon5:c.T365G:p.V122G	.	.	.	.	.	.	.	1	1.0	D	1.905	0.647	M	2.111834	Score=505;Name=lod=151	.	GT:AD:DP:GQ:PL	49	22	71	0.309859	49,22	0/1:49,22:71:99:230,0,1642	62	12	74	0.162162	62,12	0/0:62,12:74:99:0,156,2221	197.050000000000011	1	0.25	4	NA	145
HCC1954-chr6-51917847	HCC1954	chr6	51917847	51917847	G	T	.	Low confidence	Somatic, Heterozygous	.	intronic	PKHD1	.	.	.	.	.	.	.	.	.	.	.	.	.	.	.	-1.044022	.	.	GT:AD:DP:GQ:PL	56	14	70	0.2	56,14	0/1:56,14:70:44.78:45,0,1713	63	0	63	0	63,0	0/0:63,0:63:99:0,159,2033	12.060000000000000	1	0.25	4	NA	133
HCC1954-chr6-41514411	HCC1954	chr6	41514411	41514411	C	G	PASS	Low confidence	Somatic, Heterozygous	.	UTR5	FOXP4	.	.	rs6935737	.	.	.	.	.	0.40	.	.	.	.	.	.	-0.262293	Score=304;Name=lod=23	.	GT:AD:DP:GQ:PL	4	4	8	0.5	4,4	0/1:4,4:8:88.58:113,0,89	3	1	4	0.25	3,1	0/0:3,1:4:9.02:0,9,108	79.900000000000006	1	0.25	4	1	12
HCC1954-chr6-31709114	HCC1954	chr6	31709114	31709117	ACAC	-	PASS	High confidence	Somatic, Heterozygous	.	ncRNA_intronic	MSH5-SAPCD1	.	.	rs72331139	.	.	.	.	.	.	.	.	.	.	.	.	.	.	.	GT:AD:DP:GQ:PL	29	5	34	0.147059	29,5	0/1:29,5:30:99:161,0,196	21	0	21	0	21,0	0/0:21,0:21:9.03:0,9,164	119.790000000000006	1	0.25	4	1	56
HCC1954-chr6-31616506	HCC1954	chr6	31616506	31616506	A	C	.	Low confidence	Somatic, Heterozygous	.	exonic	BAG6	nonsynonymous SNV	BAG6:NM_001098534:exon6:c.T500G:p.V167G,BAG6:NM_001199697:exon6:c.T500G:p.V167G,BAG6:NM_001199698:exon6:c.T500G:p.V167G,BAG6:NM_004639:exon6:c.T500G:p.V167G,BAG6:NM_080702:exon6:c.T500G:p.V167G,BAG6:NM_080703:exon6:c.T500G:p.V167G	rs201823847	.	.	.	.	.	.	1	1.0	D	1.245	0.589	L	2.651436	Score=571;Name=lod=280	.	GT:AD:DP:GQ:PL	77	37	114	0.324561	77,37	0/1:77,37:115:99:163,0,2537	93	10	103	0.0970874	93,10	0/0:93,10:104:99:0,237,3188	129.569999999999993	1	0.25	4	NA	219
HCC1954-chr6-31601129	HCC1954	chr6	31601129	31601129	C	A	.	Low confidence	Somatic, Heterozygous	.	intronic	PRRC2A	.	.	.	.	.	.	.	.	.	.	.	.	.	.	.	0.906984	.	.	GT:AD:DP:GQ:PL	29	15	44	0.340909	29,15	0/1:29,15:44:53.85:54,0,607	44	2	46	0.0434783	44,2	0/0:44,2:46:99:0,102,1227	20.890000000000001	1	0.25	4	NA	90
HCC1954-chr6-31599905	HCC1954	chr6	31599905	31599905	G	A	.	Low confidence	Somatic, Heterozygous	.	exonic	PRRC2A	nonsynonymous SNV	PRRC2A:NM_004638:exon16:c.G3455A:p.R1152H,PRRC2A:NM_080686:exon16:c.G3455A:p.R1152H	rs151148973	ID=COSM32933;OCCURENCE=2(breast)	ID=COSM32933;OCCURENCE=2(breast)	ID=COSM32933;OCCURENCE=2(breast)	.	.	.	1.000	1.000	D	1.445	0.607	L	2.086092	Score=399;Name=lod=56	.	GT:AD:DP:GQ:PL	9	2	11	0.181818	9,2	0/1:9,2:11:46.91:47,0,303	24	0	24	0	24,0	0/0:24,0:25:72.20:0,72,838	14.080000000000000	1	0.25	4	1	36
HCC1954-chr6-2836079	HCC1954	chr6	2836079	2836079	A	G	.	Low confidence	Somatic, Heterozygous	.	intronic	SERPINB1	.	.	.	.	.	.	.	.	.	.	.	.	.	.	.	-0.424995	.	.	GT:AD:DP:GQ:PL	75	19	94	0.202128	75,19	0/1:75,19:94:70.81:71,0,2357	71	0	71	0	71,0	0/0:71,0:71:99:0,193,2404	37.810000000000002	1	0.25	4	NA	165
HCC1954-chr6-2693021	HCC1954	chr6	2693021	2693021	C	A	PASS	High confidence	Somatic, Heterozygous	.	exonic	MYLK4	nonsynonymous SNV	MYLK4:NM_001012418:exon3:c.G232T:p.A78S	.	ID=COSM50707,COSM21001;OCCURENCE=3(breast)	ID=COSM50707,COSM21001;OCCURENCE=3(breast)	.	.	.	.	1	0.0	N	0.69	0.541	N	1.408078	.	.	GT:AD:DP:GQ:PL	22	13	35	0.371429	22,13	0/1:22,13:35:99:333,0,706	34	0	34	0	34,0	0/0:34,0:34:93.28:0,93,1152	300.459999999999980	1	0.25	4	NA	69
HCC1954-chr6-160668231	HCC1954	chr6	160668231	160668231	T	G	.	Low confidence	Somatic, Heterozygous	.	exonic	SLC22A2	synonymous SNV	SLC22A2:NM_003058:exon5:c.A942C:p.L314L	.	.	.	.	.	.	.	.	.	.	.	.	.	0.946054	Score=284;Name=lod=19	.	GT:AD:DP:GQ:PL	41	19	60	0.316667	41,19	0/1:41,19:60:45.38:45,0,1084	52	3	55	0.0545455	52,3	0/0:52,3:56:99:0,144,1669	12.630000000000001	1	0.25	4	NA	116
HCC1954-chr6-152740681	HCC1954	chr6	152740681	152740681	-	A	PASS	High confidence	Somatic, Heterozygous	.	intronic	SYNE1	.	.	rs34651734	.	.	.	.	.	.	.	.	.	.	.	.	.	.	.	GT:AD:DP:GQ:PL	24	11	35	0.314286	24,11	0/1:24,11:35:99:189,0,303	35	1	36	0.0277778	35,1	0/0:35,1:36:59.01:0,59,369	147.349999999999994	1	0.25	4	1	74
HCC1954-chr6-152485361	HCC1954	chr6	152485361	152485361	G	T	.	Low confidence	Somatic, Heterozygous	.	exonic	SYNE1	synonymous SNV	SYNE1:NM_033071:exon130:c.C23514A:p.A7838A,SYNE1:NM_182961:exon131:c.C23727A:p.A7909A	rs200146485	.	.	.	.	.	.	.	.	.	.	.	.	1.404035	Score=575;Name=lod=290	.	GT:AD:DP:GQ:PL	51	15	66	0.227273	51,15	0/1:51,15:66:99:106,0,1652	66	1	67	0.0149254	66,1	0/0:66,1:67:99:0,184,2367	72.700000000000003	1	0.25	4	NA	133
HCC1954-chr6-133846126	HCC1954	chr6	133846126	133846126	A	G	.	Low confidence	Somatic, Heterozygous	.	intronic	EYA4	.	.	.	.	.	.	.	.	.	.	.	.	.	.	.	4.156437	Score=808;Name=lod=2567	.	GT:AD:DP:GQ:PL	10	15	25	0.6	10,15	0/1:10,15:25:99:102,0,285	24	1	25	0.04	24,1	0/0:24,1:25:60.15:0,60,702	68.909999999999997	1	0.25	4	NA	50
HCC1954-chr6-133782271	HCC1954	chr6	133782271	133782271	C	A	.	Low confidence	Somatic, Heterozygous	.	exonic	EYA4	stopgain SNV	EYA4:NM_172103:exon6:c.C321A:p.Y107X,EYA4:NM_004100:exon7:c.C390A:p.Y130X,EYA4:NM_172105:exon7:c.C390A:p.Y130X	rs200471957	.	.	.	.	0.0082	.	1	1	A	.	.	.	7.756653	Score=572;Name=lod=282	.	GT:AD:DP:GQ:PL	55	23	78	0.294872	55,23	0/1:55,23:78:99:228,0,1835	72	2	74	0.027027	72,2	0/0:72,2:74:99:0,202,2500	194.689999999999998	1	0.25	4	NA	152
HCC1954-chr6-129513846	HCC1954	chr6	129513846	129513846	T	G	.	Low confidence	Somatic, Heterozygous	.	exonic	LAMA2	nonsynonymous SNV	LAMA2:NM_000426:exon12:c.T1630G:p.Y544D,LAMA2:NM_001079823:exon12:c.T1630G:p.Y544D	rs200939383	.	.	.	.	.	.	1.000	1.000	D	2.045	0.659	M	3.770789	Score=487;Name=lod=127	.	GT:AD:DP:GQ:PL	33	37	70	0.528571	33,37	0/1:33,37:70:44.74:45,0,859	69	5	74	0.0675676	69,5	0/0:69,5:74:99:0,187,2287	12.020000000000000	1	0.25	4	NA	144
HCC1954-chr6-127517220	HCC1954	chr6	127517220	127517220	C	T	.	Low confidence	Somatic, Heterozygous	.	UTR3	RSPO3	.	.	rs184813574	.	.	.	.	.	.	.	.	.	.	.	.	1.384039	Score=686;Name=lod=817	.	GT:AD:DP:GQ:PL	88	36	124	0.290323	88,36	0/1:88,36:125:99:110,0,2502	113	1	114	0.00877193	113,1	0/0:113,1:114:99:0,280,3810	77.159999999999997	1	0.25	4	NA	240
HCC1954-chr6-108883062	HCC1954	chr6	108883062	108883062	A	C	.	Low confidence	Somatic, Heterozygous	.	intronic	FOXO3	.	.	.	.	.	.	.	.	.	.	.	.	.	.	.	2.291223	.	.	GT:AD:DP:GQ:PL	8	4	12	0.333333	8,4	0/1:8,4:12:48.02:48,0,160	11	1	12	0.0833333	11,1	0/0:11,1:12:30.08:0,30,349	15.160000000000000	1	0.25	4	NA	24
HCC1954-chr5-96332163	HCC1954	chr5	96332163	96332163	A	G	PASS	High confidence	Somatic, Homozygous	.	exonic	LNPEP	nonsynonymous SNV	LNPEP:NM_005575:exon7:c.A1477G:p.M493V,LNPEP:NM_175920:exon7:c.A1435G:p.M479V	.	ID=COSM25194;OCCURENCE=2(breast),2(large_intestine)	ID=COSM25194;OCCURENCE=2(breast),2(large_intestine)	ID=COSM25194;OCCURENCE=2(breast),2(large_intestine)	.	.	.	1.000	1.000	D	1.535	0.615	L	3.031276	Score=662;Name=lod=656	.	GT:AD:DP:GQ:PL	0	54	54	1	0,54	1/1:0,54:54:99:1951,156,0	71	0	71	0	71,0	0/0:71,0:71:99:0,214,2664	1909.940000000000055	2	0.5	4	NA	125
HCC1954-chr5-96315653	HCC1954	chr5	96315653	96315653	C	T	.	Low confidence	Somatic, Heterozygous	.	exonic	LNPEP	synonymous SNV	LNPEP:NM_005575:exon2:c.C831T:p.F277F,LNPEP:NM_175920:exon2:c.C789T:p.F263F	rs199633157	ID=COSM1620686;OCCURENCE=1(liver)	.	.	.	0.0082	.	.	.	.	.	.	.	0.213870	Score=490;Name=lod=131	.	GT:AD:DP:GQ:PL	48	13	61	0.213115	48,13	0/1:48,13:61:99:128,0,1516	53	0	53	0	53,0	0/0:53,0:53:99:0,147,1840	94.659999999999997	1	0.25	4	NA	114
HCC1954-chr5-67589188	HCC1954	chr5	67589188	67589188	C	T	.	Low confidence	Somatic, Heterozygous	.	exonic	PIK3R1	synonymous SNV	PIK3R1:NM_001242466:exon3:c.C87T:p.F29F,PIK3R1:NM_181504:exon4:c.C366T:p.F122F,PIK3R1:NM_181524:exon4:c.C276T:p.F92F,PIK3R1:NM_181523:exon10:c.C1176T:p.F392F	rs3730090	.	.	.	.	0.057	0.31	.	.	.	.	.	.	1.155659	Score=741;Name=lod=1365	.	GT:AD:DP:GQ:PL	32	16	48	0.333333	32,16	0/1:32,16:48:57.66:58,0,831	90	0	90	0	90,0	0/0:90,0:91:99:0,226,2759	24.670000000000002	1	0.25	4	1	139
HCC1954-chr5-38950153	HCC1954	chr5	38950153	38950153	G	T	.	Low confidence	Somatic, Heterozygous	.	exonic	RICTOR	nonsynonymous SNV	RICTOR:NM_152756:exon31:c.C3797A:p.T1266K	rs79407765	.	.	.	.	0.0082	.	1.000	1.000	D	1.04	0.572	L	3.361579	Score=636;Name=lod=511	.	GT:AD:DP:GQ:PL	82	14	96	0.145833	82,14	0/1:82,14:96:46.61:47,0,2884	101	2	103	0.0194175	101,2	0/0:101,2:103:99:0,274,3293	13.789999999999999	1	0.25	4	1	199
HCC1954-chr5-37052485	HCC1954	chr5	37052485	37052485	T	G	.	Low confidence	Somatic, Heterozygous	.	exonic	NIPBL	synonymous SNV	NIPBL:NM_015384:exon42:c.T7080G:p.G2360G,NIPBL:NM_133433:exon42:c.T7080G:p.G2360G	.	.	.	.	.	.	.	.	.	.	.	.	.	1.182303	Score=631;Name=lod=490	.	GT:AD:DP:GQ:PL	41	39	80	0.4875	41,39	0/1:41,39:80:99:107,0,1252	58	2	60	0.0333333	58,2	0/0:58,2:61:99:0,162,1994	73.980000000000004	1	0.25	4	NA	141
HCC1954-chr5-21751729	HCC1954	chr5	21751729	21751729	G	T	.	Low confidence	Somatic, Heterozygous	.	UTR3	CDH12	.	.	.	.	.	.	.	.	.	.	.	.	.	.	.	-0.526815	.	.	GT:AD:DP:GQ:PL	47	10	57	0.175439	47,10	0/1:47,10:57:99:135,0,1600	30	1	31	0.0322581	30,1	0/0:30,1:31:57.62:0,58,1033	101.519999999999996	1	0.25	4	NA	88
HCC1954-chr5-176894626	HCC1954	chr5	176894626	176894626	A	C	.	Low confidence	Somatic, Heterozygous	.	exonic	DBN1	synonymous SNV	DBN1:NM_004395:exon5:c.T333G:p.G111G,DBN1:NM_080881:exon6:c.T339G:p.G113G	.	.	.	.	.	.	.	.	.	.	.	.	.	0.705622	.	.	GT:AD:DP:GQ:PL	5	3	8	0.375	5,3	0/1:5,3:8:58.41:58,0,89	8	0	8	0	8,0	0/0:8,0:8:24.07:0,24,293	25.430000000000000	1	0.25	4	NA	16
HCC1954-chr5-176860647	HCC1954	chr5	176860647	176860647	G	A	PASS	High confidence	Somatic, Heterozygous	.	exonic	GRK6	synonymous SNV	GRK6:NM_001004105:exon8:c.G708A:p.Q236Q,GRK6:NM_001004106:exon8:c.G708A:p.Q236Q,GRK6:NM_002082:exon8:c.G708A:p.Q236Q	.	.	.	.	.	.	.	.	.	.	.	.	.	0.871014	Score=623;Name=lod=454	.	GT:AD:DP:GQ:PL	111	36	147	0.244898	111,36	0/1:111,36:147:99:900,0,3541	81	0	81	0	81,0	0/0:81,0:81:99:0,232,2910	867.259999999999991	1	0.25	4	NA	228
HCC1954-chr5-170210610	HCC1954	chr5	170210610	170210610	A	T	.	Low confidence	Somatic, Heterozygous	.	upstream	GABRP	.	.	.	.	.	.	.	.	.	.	.	.	.	.	.	-0.491023	.	.	GT:AD:DP:GQ:PL	7	4	11	0.363636	7,4	0/1:7,4:11:58.96:59,0,108	66	2	68	0.0294118	66,2	0/0:66,2:68:99:0,126,2238	25.969999999999999	1	0.25	4	NA	79
HCC1954-chr5-170210607	HCC1954	chr5	170210607	170210607	C	A	PASS	Low confidence	Somatic, Heterozygous	.	upstream	GABRP	.	.	.	.	.	.	.	.	.	.	.	.	.	.	.	-0.840467	.	.	GT:AD:DP:GQ:PL	2	9	11	0.818182	2,9	0/1:2,9:11:36.59:242,0,37	66	4	70	0.0571429	66,4	0/0:66,4:70:73:0,73,2203	208.680000000000007	1	0.25	4	NA	81
HCC1954-chr5-137804491	HCC1954	chr5	137804491	137804491	G	T	.	Low confidence	Somatic, Heterozygous	.	UTR3	EGR1	.	.	rs200941991	.	.	.	.	.	.	.	.	.	.	.	.	-0.444064	.	.	GT:AD:DP:GQ:PL	37	8	45	0.177778	37,8	0/1:37,8:45:44.21:44,0,1076	38	4	42	0.0952381	38,4	0/0:38,4:42:63.63:0,64,1082	11.529999999999999	1	0.25	4	NA	88
HCC1954-chr5-13777280	HCC1954	chr5	13777280	13777280	T	C	PASS	High confidence	Somatic, Heterozygous	.	intronic	DNAH5	.	.	.	ID=COSN216324;OCCURENCE=1(NS),1(pancreas)	.	ID=COSN216324;OCCURENCE=1(NS),1(pancreas)	.	.	.	.	.	.	.	.	.	-0.443515	.	.	GT:AD:DP:GQ:PL	42	25	67	0.373134	42,25	0/1:42,25:67:99:776,0,1342	38	0	38	0	38,0	0/0:38,0:38:99:0,114,1412	742.639999999999986	1	0.25	4	NA	105
HCC1954-chr5-1335287	HCC1954	chr5	1335287	1335287	G	A	.	Low confidence	Somatic, Heterozygous	.	exonic	CLPTM1L	synonymous SNV	CLPTM1L:NM_030782:exon6:c.C681T:p.V227V	.	.	.	.	.	.	.	.	.	.	.	.	.	0.887736	Score=412;Name=lod=63	.	GT:AD:DP:GQ:PL	95	14	109	0.12844	95,14	0/1:95,14:109:99:190,0,3159	20	0	20	0	20,0	0/0:20,0:20:54.18:0,54,711	157.219999999999999	1	0.25	4	NA	129
HCC1954-chr5-114878591	HCC1954	chr5	114878591	114878591	C	T	PASS	High confidence	Somatic, Heterozygous	.	intronic	FEM1C	.	.	.	ID=COSN216322;OCCURENCE=1(NS),1(pancreas)	.	ID=COSN216322;OCCURENCE=1(NS),1(pancreas)	.	.	.	.	.	.	.	.	.	1.956654	.	.	GT:AD:DP:GQ:PL	63	43	106	0.40566	63,43	0/1:63,43:106:99:1259,0,2139	41	0	41	0	41,0	0/0:41,0:41:99:0,123,1624	1225.759999999999991	1	0.25	4	NA	147
HCC1954-chr5-114860559	HCC1954	chr5	114860559	114860559	C	T	PASS	High confidence	Somatic, Heterozygous	.	exonic	FEM1C	nonsynonymous SNV	FEM1C:NM_020177:exon3:c.G1300A:p.D434N	.	ID=COSM32931;OCCURENCE=2(breast)	ID=COSM32931;OCCURENCE=2(breast)	ID=COSM32931;OCCURENCE=2(breast)	.	.	.	1.000	1.000	D	2.39	0.689	M	3.734406	Score=622;Name=lod=449	.	GT:AD:DP:GQ:PL	91	68	159	0.427673	91,68	0/1:91,68:159:99:2113,0,3093	99	0	99	0	99,0	0/0:99,0:100:99:0,292,3846	2079.829999999999927	1	0.25	4	NA	259
HCC1954-chr5-114860475	HCC1954	chr5	114860475	114860475	C	T	PASS	High confidence	Somatic, Heterozygous	.	exonic	FEM1C	nonsynonymous SNV	FEM1C:NM_020177:exon3:c.G1384A:p.D462N	.	ID=COSM32932;OCCURENCE=2(breast)	ID=COSM32932;OCCURENCE=2(breast)	ID=COSM32932;OCCURENCE=2(breast)	.	.	.	1.000	1.000	D	1.07	0.574	L	3.233883	Score=671;Name=lod=708	.	GT:AD:DP:GQ:PL	89	69	158	0.436709	89,69	0/1:89,69:158:99:2235,0,2772	108	0	108	0	108,0	0/0:108,0:108:99:0,310,3938	2202.199999999999818	1	0.25	4	NA	266
HCC1954-chr5-114860458	HCC1954	chr5	114860458	114860458	C	T	PASS	High confidence	Somatic, Heterozygous	.	exonic	FEM1C	synonymous SNV	FEM1C:NM_020177:exon3:c.G1401A:p.Q467Q	.	ID=COSM250161;OCCURENCE=1(breast)	ID=COSM250161;OCCURENCE=1(breast)	ID=COSM250161;OCCURENCE=1(breast)	.	.	.	.	.	.	.	.	.	-0.312252	Score=671;Name=lod=708	.	GT:AD:DP:GQ:PL	88	71	159	0.446541	88,71	0/1:88,71:159:99:2274,0,2775	109	0	109	0	109,0	0/0:109,0:109:99:0,313,3954	2241.440000000000055	1	0.25	4	NA	268
HCC1954-chr5-112155003	HCC1954	chr5	112155003	112155003	A	G	.	Low confidence	Somatic, Heterozygous	.	exonic	APC	nonsynonymous SNV	APC:NM_001127511:exon8:c.A1220G:p.E407G,APC:NM_000038:exon10:c.A1274G:p.E425G,APC:NM_001127510:exon11:c.A1274G:p.E425G	.	.	.	.	.	.	.	1	1.0	D	1.67	0.626	L	4.834994	Score=802;Name=lod=2428	CLINSIG=other;CLNDBN=Familial_colorectal_cancer;CLNACC=RCV000074114.1	GT:AD:DP:GQ:PL	86	30	116	0.258621	86,30	0/1:86,30:116:57.88:58,0,2898	81	5	86	0.0581395	81,5	0/0:81,5:86:99:0,229,2762	24.890000000000001	1	0.25	4	1	202
HCC1954-chr4-88057490	HCC1954	chr4	88057490	88057490	G	A	.	Low confidence	Somatic, Heterozygous	.	UTR3	AFF1	.	.	rs369126664	.	.	.	.	.	.	.	.	.	.	.	.	-0.679302	.	.	GT:AD:DP:GQ:PL	67	18	85	0.211765	67,18	0/1:67,18:85:99:425,0,2184	62	0	62	0	62,0	0/0:62,0:62:99:0,174,2066	391.879999999999995	1	0.25	4	NA	147
HCC1954-chr4-87693964	HCC1954	chr4	87693964	87693964	T	C	.	Low confidence	Somatic, Heterozygous	.	exonic	PTPN13	synonymous SNV	PTPN13:NM_080684:exon29:c.T4629C:p.P1543P,PTPN13:NM_006264:exon31:c.T5145C:p.P1715P,PTPN13:NM_080683:exon32:c.T5202C:p.P1734P,PTPN13:NM_080685:exon32:c.T5217C:p.P1739P	.	.	.	.	.	.	.	.	.	.	.	.	.	-0.079480	.	.	GT:AD:DP:GQ:PL	76	41	117	0.350427	76,41	0/1:76,41:117:46.21:46,0,2387	85	7	92	0.076087	85,7	0/0:85,7:93:99:0,247,3004	13.410000000000000	1	0.25	4	NA	210
HCC1954-chr4-187542100	HCC1954	chr4	187542100	187542100	G	T	.	Low confidence	Somatic, Heterozygous	.	exonic	FAT1	synonymous SNV	FAT1:NM_005245:exon10:c.C5640A:p.A1880A	rs199729436	.	.	.	.	.	.	.	.	.	.	.	.	-1.482467	Score=476;Name=lod=115	.	GT:AD:DP:GQ:PL	47	25	72	0.347222	47,25	0/1:47,25:72:50.61:51,0,1512	91	0	91	0	91,0	0/0:91,0:91:99:0,265,3430	17.680000000000000	1	0.25	4	NA	163
HCC1954-chr4-148457006	HCC1954	chr4	148457006	148457006	T	-	.	Low confidence	Somatic, Heterozygous	.	intronic	EDNRA	.	.	rs113823592	.	.	.	.	.	.	.	.	.	.	.	.	.	.	.	GT:AD:DP:GQ:PL	58	12	70	0.171429	58,12	0/1:58,12:59:99:111,0,1078	50	5	55	0.0909091	50,5	0/0:50,5:51:30.49:0,30,967	68.590000000000003	1	0.25	4	1	136
HCC1954-chr4-144359718	HCC1954	chr4	144359718	144359718	C	A	.	Low confidence	Somatic, Heterozygous	.	exonic	GAB1	nonsynonymous SNV	GAB1:NM_002039:exon4:c.C1160A:p.T387N,GAB1:NM_207123:exon4:c.C1160A:p.T387N	.	ID=COSM32930;OCCURENCE=1(breast)	ID=COSM32930;OCCURENCE=1(breast)	ID=COSM32930;OCCURENCE=1(breast)	.	.	.	1	1.0	D	2.36	0.686	M	4.797121	Score=522;Name=lod=177	.	GT:AD:DP:GQ:PL	80	18	98	0.183673	80,18	0/1:80,18:98:99:397,0,2783	92	0	92	0	92,0	0/0:92,0:92:99:0,268,3450	364.060000000000002	1	0.25	4	NA	190
HCC1954-chr4-114274877	HCC1954	chr4	114274877	114274877	G	A	.	Low confidence	Somatic, Heterozygous	.	exonic	ANK2	synonymous SNV	ANK2:NM_001148:exon38:c.G5103A:p.K1701K	.	.	.	.	.	.	.	.	.	.	.	.	.	0.043463	Score=403;Name=lod=58	.	GT:AD:DP:GQ:PL	47	14	61	0.229508	47,14	0/1:47,14:62:64.45:64,0,1259	60	1	61	0.0163934	60,1	0/0:60,1:61:99:0,169,2107	31.449999999999999	1	0.25	4	NA	123
HCC1954-chr4-106767826	HCC1954	chr4	106767826	106767828	TTT	-	.	Low confidence	Somatic, Heterozygous	.	UTR3	GSTCD	.	.	.	.	.	.	.	.	.	.	.	.	.	.	.	.	.	.	GT:AD:DP:GQ:PL	10	4	14	0.285714	10,4	0/1:10,4:11:53.27:53,0,209	11	1	12	0.0833333	11,1	0/0:11,1:11:10.33:0,10,119	11.779999999999999	1	0.25	4	1	32
HCC1954-chr3-57993772	HCC1954	chr3	57993772	57993772	T	G	.	Low confidence	Somatic, Heterozygous	.	upstream	FLNB	.	.	.	.	.	.	.	.	.	.	.	.	.	.	.	0.440052	.	.	GT:AD:DP:GQ:PL	9	11	20	0.55	9,11	0/1:9,11:20:50.20:50,0,138	24	3	27	0.111111	24,3	0/0:24,3:27:63.18:0,63,807	17.280000000000001	1	0.25	4	NA	47
HCC1954-chr3-57304273	HCC1954	chr3	57304273	57304273	T	G	.	Low confidence	Somatic, Heterozygous	.	UTR3	APPL1	.	.	.	.	.	.	.	.	.	.	.	.	.	.	.	2.435806	.	.	GT:AD:DP:GQ:PL	39	37	76	0.486842	39,37	0/1:39,37:76:99:126,0,1238	69	13	82	0.158537	69,13	0/0:69,13:83:97.01:0,97,2308	92.780000000000001	1	0.25	4	NA	159
HCC1954-chr3-47129781	HCC1954	chr3	47129781	47129781	-	A	PASS	High confidence	Somatic, Heterozygous	.	intronic	SETD2	.	.	.	.	.	.	.	.	.	.	.	.	.	.	.	.	.	.	GT:AD:DP:GQ:PL	6	8	14	0.571429	6,8	0/1:6,8:14:56.19:208,0,56	16	1	17	0.0588235	16,1	0/0:16,1:17:17.28:0,17,123	165.900000000000006	1	0.25	4	NA	31
HCC1954-chr3-43389767	HCC1954	chr3	43389767	43389767	G	T	.	Low confidence	Somatic, Heterozygous	.	exonic	SNRK	nonsynonymous SNV	SNRK:NM_001100594:exon6:c.G2016T:p.L672F,SNRK:NM_017719:exon7:c.G2016T:p.L672F	rs73831264	.	.	.	.	0.0082	.	1.000	0.000	N	1.39	0.602	L	0.334660	.	.	GT:AD:DP:GQ:PL	38	15	53	0.283019	38,15	0/1:38,15:53:99:102,0,1241	42	3	45	0.0666667	42,3	0/0:42,3:45:99:0,105,1210	68.560000000000002	1	0.25	4	1	98
HCC1954-chr3-41281414	HCC1954	chr3	41281414	41281414	T	A	.	Low confidence	Somatic, Heterozygous	.	UTR3	CTNNB1	.	.	.	.	.	.	.	.	.	.	.	.	.	.	.	-2.332863	.	.	GT:AD:DP:GQ:PL	29	4	33	0.121212	29,4	0/1:29,4:33:52.91:53,0,947	28	2	30	0.0666667	28,2	0/0:28,2:30:7.24:0,7,939	20.469999999999999	1	0.25	4	NA	64
HCC1954-chr3-38157998	HCC1954	chr3	38157998	38157998	T	G	.	Low confidence	Somatic, Heterozygous	.	exonic	DLEC1	nonsynonymous SNV	DLEC1:NM_007335:exon28:c.T3911G:p.V1304G,DLEC1:NM_007337:exon28:c.T3911G:p.V1304G	rs200307012	.	.	.	.	0.016	.	1.000	1.000	D	1.905	0.647	M	3.087605	Score=403;Name=lod=58	.	GT:AD:DP:GQ:PL	40	10	50	0.2	40,10	0/1:40,10:50:99:134,0,1152	49	13	62	0.209677	49,13	0/0:49,13:62:84.10:0,84,1582	100.609999999999999	1	0.25	4	NA	112
HCC1954-chr3-37408164	HCC1954	chr3	37408164	37408164	T	A	.	Low confidence	Somatic, Heterozygous	.	UTR3	GOLGA4	.	.	.	.	.	.	.	.	.	.	.	.	.	.	.	1.140485	Score=477;Name=lod=116	.	GT:AD:DP:GQ:PL	18	4	22	0.181818	18,4	0/1:18,4:22:66.12:66,0,637	39	0	39	0	39,0	0/0:39,0:39:99:0,111,1371	33.130000000000003	1	0.25	4	1	61
HCC1954-chr3-37408146	HCC1954	chr3	37408146	37408146	G	A	.	Low confidence	Somatic, Heterozygous	.	UTR3	GOLGA4	.	.	.	.	.	.	.	.	.	.	.	.	.	.	.	1.988062	Score=634;Name=lod=502	.	GT:AD:DP:GQ:PL	19	4	23	0.173913	19,4	0/1:19,4:24:69.16:69,0,546	35	0	35	0	35,0	0/0:35,0:35:93.27:0,93,1180	36.159999999999997	1	0.25	4	NA	59
HCC1954-chr3-2908637	HCC1954	chr3	2908637	2908637	A	T	.	Low confidence	Somatic, Heterozygous	.	intronic	CNTN4	.	.	.	.	.	.	.	.	.	.	.	.	.	.	.	2.775983	Score=441;Name=lod=83	.	GT:AD:DP:GQ:PL	52	8	60	0.133333	52,8	0/1:52,8:60:92.04:92,0,1772	54	0	54	0	54,0	0/0:54,0:55:99:0,163,2099	59.039999999999999	1	0.25	4	NA	115
HCC1954-chr3-188584192	HCC1954	chr3	188584192	188584192	A	C	.	Low confidence	Somatic, Heterozygous	.	intronic	LPP	.	.	rs201588536	.	.	.	.	.	.	.	.	.	.	.	.	0.301150	.	.	GT:AD:DP:GQ:PL	41	17	58	0.293103	41,17	0/1:41,17:58:48.53:49,0,1196	33	2	35	0.0571429	33,2	0/0:33,2:35:90.24:0,90,1092	15.640000000000001	1	0.25	4	NA	93
HCC1954-chr3-186519029	HCC1954	chr3	186519029	186519029	G	T	.	Low confidence	Somatic, Heterozygous	.	intronic	RFC4	.	.	.	.	.	.	.	.	.	.	.	.	.	.	.	0.005490	.	.	GT:AD:DP:GQ:PL	22	16	38	0.421053	22,16	0/1:22,16:38:99:123,0,547	36	0	36	0	36,0	0/0:36,0:36:96.27:0,96,1183	89.870000000000005	1	0.25	4	NA	74
HCC1954-chr3-186507790	HCC1954	chr3	186507790	186507790	T	A	.	Low confidence	Somatic, Heterozygous	.	exonic	RFC4	nonsynonymous SNV	RFC4:NM_002916:exon11:c.A1060T:p.T354S,RFC4:NM_181573:exon11:c.A1060T:p.T354S	.	ID=COSM13916;OCCURENCE=3(breast)	ID=COSM13916;OCCURENCE=3(breast)	ID=COSM13916;OCCURENCE=3(breast)	.	.	.	0.976	0.024	N	0.83	0.553	L	0.708955	Score=448;Name=lod=88	.	GT:AD:DP:GQ:PL	49	10	59	0.169492	49,10	0/1:49,10:59:99:142,0,1684	58	0	58	0	58,0	0/0:58,0:58:99:0,169,2167	109.390000000000001	1	0.25	4	NA	117
HCC1954-chr3-186015962	HCC1954	chr3	186015962	186015962	A	G	.	Low confidence	Somatic, Heterozygous	.	exonic	DGKG	synonymous SNV	DGKG:NM_001080744:exon4:c.T201C:p.L67L,DGKG:NM_001080745:exon4:c.T201C:p.L67L,DGKG:NM_001346:exon4:c.T201C:p.L67L	.	.	.	.	.	.	.	.	.	.	.	.	.	1.476058	Score=573;Name=lod=284	.	GT:AD:DP:GQ:PL	60	15	75	0.2	60,15	0/1:60,15:77:65.66:66,0,2097	67	3	70	0.0428571	67,3	0/0:67,3:70:99:0,184,2262	32.659999999999997	1	0.25	4	NA	147
HCC1954-chr3-178952085	HCC1954	chr3	178952085	178952085	A	G	PASS	High confidence	Somatic, Heterozygous	.	exonic	PIK3CA	nonsynonymous SNV	PIK3CA:NM_006218:exon21:c.A3140G:p.H1047R	.	ID=COSM94986,COSM775;OCCURENCE=3(salivary_gland),83(ovary),968(breast),8(NS),3(haematopoietic_and_lymphoid_tissue),22(stomach),2(kidney),7(soft_tissue),28(urinary_tract),4(pancreas),6(liver),3(oesophagus),8(gastrointestinal_tract_(site_indeterminate)),2(pituitary),6(skin),2(prostate),15(lung),3(cervix),8(thyroid),1(meninges),27(upper_aerodigestive_tract),240(large_intestine),15(central_nervous_sy…	ID=COSM94986,COSM775;OCCURENCE=3(salivary_gland),83(ovary),968(breast),8(NS),3(haematopoietic_and_lymphoid_tissue),22(stomach),2(kidney),7(soft_tissue),28(urinary_tract),4(pancreas),6(liver),3(oesophagus),8(gastrointestinal_tract_(site_indeterminate)),2(pituitary),6(skin),2(prostate),15(lung),3(cervix),8(thyroid),1(meninges),27(upper_aerodigestive_tract),240(large_intestine),15(central_nervous_sy…	.	OCCURRENCE=110;ID=TCGA-A2-A04W-01A-31D-A10Y-09,TCGA-A2-A0CP-01A-11W-A050-09,TCGA-A2-A0CS-01A-11D-A10Y-09,TCGA-A2-A0D3-01A-11D-A10Y-09,TCGA-A2-A0EN-01A-13D-A099-09,TCGA-A2-A0EQ-01A-11W-A050-09,TCGA-A2-A0EV-01A-11W-A050-09,TCGA-A2-A0T4-01A-31D-A099-09,TCGA-A2-A0YL-01A-21D-A10G-09,TCGA-A7-A0CG-01A-11W-A019-09,TCGA-A7-A0DB-01A-11W-A019-09,TCGA-A8-A06Q-01A-11W-A050-09,TCGA-A8-A07B-01A-11W-A019-09,TCGA…	0.025	.	1	1.0	D	0	0.481	N	2.506328	Score=779;Name=lod=1951	CLINSIG=other|other|other|other|other|other|other|other;CLNDBN=Breast_cancer\x2c_somatic|Ovarian_epithelial_cancer|Colorectal_cancer\x2c_somatic|Neoplasm_of_stomach|Hepatocellular_carcinoma\x2c_somatic|Non-small_cell_lung_cancer|Keratosis\x2c_seborrheic\x2c_somatic|Congenital_lipomatous_overgrowth\x2c_vascular_malformations\x2c_and_epidermal_nevi,Breast_cancer\x2c_somatic|Congenital_lipomatous_ov…	GT:AD:DP:GQ:PL	29	87	116	0.75	29,87	0/1:29,87:116:99:2750,0,744	89	0	89	0	89,0	0/0:89,0:89:99:0,256,3239	2716.960000000000036	1	0.25	4	1	205
HCC1954-chr3-160150187	HCC1954	chr3	160150187	160150187	T	G	.	Low confidence	Somatic, Heterozygous	.	exonic	SMC4	synonymous SNV	SMC4:NM_005496:exon21:c.T3414G:p.G1138G,SMC4:NM_001002800:exon22:c.T3414G:p.G1138G	.	.	.	.	.	.	.	.	.	.	.	.	.	1.164574	Score=600;Name=lod=365	.	GT:AD:DP:GQ:PL	34	12	46	0.26087	34,12	0/1:34,12:46:96.27:96,0,1103	46	4	50	0.08	46,4	0/0:46,4:50:99:0,132,1629	63.270000000000003	1	0.25	4	NA	96
HCC1954-chr3-130447530	HCC1954	chr3	130447530	130447530	-	A	PASS	Low confidence	Somatic, Heterozygous	.	splicing	PIK3R4(NM_014602:exon7:c.1586-2-&gt;T)	.	.	rs5852606	.	.	.	.	.	.	.	.	.	.	.	.	.	Score=622;Name=lod=450	.	GT:AD:DP:GQ:PL	14	6	20	0.3	14,6	0/1:14,6:20:23.66:104,0,24	18	4	22	0.181818	18,4	0/0:18,4:22:2.94:0,3,55	63.060000000000002	1	0.25	4	1	42
HCC1954-chr3-125314686	HCC1954	chr3	125314686	125314687	TT	-	.	Low confidence	Somatic, Heterozygous	.	upstream	OSBPL11	.	.	.	.	.	.	.	.	.	.	.	.	.	.	.	.	.	.	GT:AD:DP:GQ:PL	23	5	28	0.178571	23,5	0/1:23,5:26:60.90:61,0,138	18	2	20	0.1	18,2	0/0:18,2:21:3.45:0,3,152	20.050000000000001	1	0.25	4	1	58
HCC1954-chr3-122288487	HCC1954	chr3	122288487	122288487	A	G	.	Low confidence	Somatic, Heterozygous	.	exonic	DTX3L	synonymous SNV	DTX3L:NM_138287:exon3:c.A1551G:p.G517G	.	.	.	.	.	.	.	.	.	.	.	.	.	-0.084194	Score=304;Name=lod=23	.	GT:AD:DP:GQ:PL	73	39	112	0.348214	73,39	0/1:73,39:113:99:151,0,2191	97	4	101	0.039604	97,4	0/0:97,4:101:99:0,280,3487	118.200000000000003	1	0.25	4	NA	214
HCC1954-chr3-112998787	HCC1954	chr3	112998787	112998787	G	A	PASS	High confidence	Somatic, Heterozygous	.	exonic	BOC	nonsynonymous SNV	BOC:NM_033254:exon13:c.G2137A:p.V713M	rs367589886	ID=COSM32929;OCCURENCE=1(breast)	ID=COSM32929;OCCURENCE=1(breast)	ID=COSM32929;OCCURENCE=1(breast)	.	.	.	0.992	0.992	D	0.695	0.542	N	3.987442	Score=493;Name=lod=135	.	GT:AD:DP:GQ:PL	13	17	30	0.566667	13,17	0/1:13,17:30:99:527,0,423	34	0	34	0	34,0	0/0:34,0:34:93.26:0,93,1150	494.199999999999989	1	0.25	4	NA	64
HCC1954-chr22-43213807	HCC1954	chr22	43213807	43213807	T	C	PASS	High confidence	Somatic, Heterozygous	.	exonic	ARFGAP3	nonsynonymous SNV	ARFGAP3:NM_001142293:exon9:c.A737G:p.E246G,ARFGAP3:NM_014570:exon10:c.A869G:p.E290G	.	ID=COSM32956;OCCURENCE=2(breast),1(large_intestine)	ID=COSM32956;OCCURENCE=2(breast),1(large_intestine)	ID=COSM32956;OCCURENCE=2(breast),1(large_intestine)	.	.	.	1.000	0.000	N	2.89	0.732	M	2.956195	.	.	GT:AD:DP:GQ:PL	33	21	54	0.388889	33,21	0/1:33,21:54:99:603,0,1061	73	0	73	0	73,0	0/0:73,0:73:99:0,214,2744	570.450000000000045	1	0.25	4	NA	127
HCC1954-chr22-29183184	HCC1954	chr22	29183184	29183184	T	-	.	Low confidence	Somatic, Heterozygous	.	UTR3	CCDC117	.	.	rs201981028	.	.	.	.	.	.	.	.	.	.	.	.	.	.	.	GT:AD:DP:GQ:PL	40	10	50	0.2	40,10	0/1:40,10:46:68.88:69,0,750	27	2	29	0.0689655	27,2	0/0:27,2:28:22.73:0,23,520	26.859999999999999	1	0.25	4	NA	86
HCC1954-chr21-36421413	HCC1954	chr21	36421413	36421413	A	-	.	Low confidence	Somatic, Heterozygous	.	intronic	RUNX1	.	.	.	.	.	.	.	.	.	.	.	.	.	.	.	.	Score=484;Name=lod=124	.	GT:AD:DP:GQ:PL	9	5	14	0.357143	9,5	0/1:9,5:10:54.46:54,0,181	7	1	8	0.125	7,1	0/0:7,1:9:7.41:0,7,166	13.140000000000001	1	0.25	4	1	25
HCC1954-chr21-10935004	HCC1954	chr21	10935004	10935004	A	T	PASS	Low confidence	Somatic, Heterozygous	.	intronic	TPTE	.	.	rs6582917	.	.	.	.	0.14	.	.	.	.	.	.	.	-0.475082	.	.	GT:AD:DP:GQ:PL	26	16	42	0.380952	26,16	0/1:26,16:42:99:282,0,531	52	8	60	0.133333	52,8	0/0:52,8:60:27.36:0,27,993	248.610000000000014	1	0.25	4	1	102
HCC1954-chr21-10910291	HCC1954	chr21	10910291	10910291	C	T	.	Low confidence	Somatic, Heterozygous	.	intronic	TPTE	.	.	rs150480	.	.	.	.	.	0.58	.	.	.	.	.	.	0.298663	.	.	GT:AD:DP:GQ:PL	4	8	12	0.666667	4,8	0/1:4,8:12:85.63:86,0,117	58	8	66	0.121212	58,8	0/0:58,8:66:46.11:0,46,1866	52.619999999999997	1	0.25	4	1	78
HCC1954-chr20-8721024	HCC1954	chr20	8721024	8721024	A	C	.	Low confidence	Somatic, Heterozygous	.	exonic	PLCB1	nonsynonymous SNV	PLCB1:NM_015192:exon22:c.A2342C:p.N781T,PLCB1:NM_182734:exon22:c.A2342C:p.N781T	.	.	.	.	.	.	.	1.000	1.000	D	2.73	0.718	M	4.767430	Score=574;Name=lod=288	.	GT:AD:DP:GQ:PL	72	32	104	0.307692	72,32	0/1:72,32:106:79.67:80,0,2385	68	1	69	0.0144928	68,1	0/0:68,1:69:99:0,202,2601	46.670000000000002	1	0.25	4	NA	175
HCC1954-chr20-50713993	HCC1954	chr20	50713993	50713993	T	-	.	Low confidence	Somatic, Heterozygous	.	intronic	ZFP64	.	.	rs11309611	.	.	.	.	.	.	.	.	.	.	.	.	.	.	.	GT:AD:DP:GQ:PL	24	5	29	0.172414	24,5	0/1:24,5:25:55.43:55,0,90	23	1	24	0.0416667	23,1	0/0:23,1:24:20.22:0,20,175	13.609999999999999	1	0.25	4	1	59
HCC1954-chr20-49197771	HCC1954	chr20	49197771	49197771	A	T	PASS	High confidence	Somatic, Heterozygous	.	intronic	PTPN1	.	.	.	ID=COSN216275;OCCURENCE=1(pancreas)	.	.	.	.	.	.	.	.	.	.	.	1.113546	.	.	GT:AD:DP:GQ:PL	52	30	82	0.365854	52,30	0/1:52,30:82:99:884,0,1627	56	0	56	0	56,0	0/0:56,0:56:99:0,159,2017	850.710000000000036	1	0.25	4	NA	138
HCC1954-chr20-44469290	HCC1954	chr20	44469290	44469290	G	A	.	Low confidence	Somatic, Heterozygous	.	exonic	SNX21	nonsynonymous SNV	SNX21:NM_033421:exon4:c.G460A:p.A154T,SNX21:NM_152897:exon4:c.G460A:p.A154T	rs4638862	.	.	.	.	0.46	0.40	1.000	0.000	P	.	.	.	0.947087	Score=496;Name=lod=138	.	GT:AD:DP:GQ:PL	52	7	59	0.118644	52,7	0/1:52,7:60:83.98:84,0,1423	44	0	44	0	44,0	0/0:44,0:45:99:0,120,1397	50.979999999999997	1	0.25	4	1	105
HCC1954-chr20-42088845	HCC1954	chr20	42088845	42088845	C	A	.	Low confidence	Somatic, Heterozygous	.	exonic	SRSF6	nonsynonymous SNV	SRSF6:NM_006275:exon4:c.C554A:p.T185K	rs199953346	.	.	.	.	.	.	0.951	0.049	N	0.84	0.554	L	1.269820	Score=680;Name=lod=772	.	GT:AD:DP:GQ:PL	55	15	70	0.214286	55,15	0/1:55,15:70:66.75:67,0,857	75	1	76	0.0131579	75,1	0/0:75,1:76:99:0,108,1379	33.750000000000000	1	0.25	4	NA	146
HCC1954-chr20-39750581	HCC1954	chr20	39750581	39750581	A	G	.	Low confidence	Somatic, Heterozygous	.	intronic	TOP1	.	.	.	.	.	.	.	.	.	.	.	.	.	.	.	-0.834108	.	.	GT:AD:DP:GQ:PL	8	9	17	0.529412	8,9	0/1:8,9:17:44.91:45,0,166	24	1	25	0.04	24,1	0/0:24,1:25:63.18:0,63,753	12.180000000000000	1	0.25	4	NA	42
HCC1954-chr20-3565356	HCC1954	chr20	3565356	3565356	T	G	.	Low confidence	Somatic, Heterozygous	.	exonic	ATRN	nonsynonymous SNV	ATRN:NM_001207047:exon18:c.T2665G:p.C889G,ATRN:NM_139321:exon18:c.T3013G:p.C1005G,ATRN:NM_139322:exon18:c.T3013G:p.C1005G	rs200420767	.	.	.	.	0.0082	.	1	1.0	D	3.16	0.756	M	4.370179	Score=628;Name=lod=474	.	GT:AD:DP:GQ:PL	53	39	92	0.423913	53,39	0/1:53,39:92:99:222,0,1786	65	14	79	0.177215	65,14	0/0:65,14:79:99:0,186,2242	188.569999999999993	1	0.25	4	NA	171
HCC1954-chr20-33330882	HCC1954	chr20	33330882	33330882	G	A	PASS	High confidence	Somatic, Heterozygous	.	exonic	NCOA6	nonsynonymous SNV	NCOA6:NM_014071:exon11:c.C3178T:p.P1060S	.	ID=COSM22032;OCCURENCE=2(breast)	ID=COSM22032;OCCURENCE=2(breast)	ID=COSM22032;OCCURENCE=2(breast)	.	.	.	0.968	0.968	D	-0.205	0.464	N	-0.172940	Score=376;Name=lod=45	.	GT:AD:DP:GQ:PL	69	44	113	0.389381	69,44	0/1:69,44:113:99:1237,0,2273	97	0	97	0	97,0	0/0:97,0:97:99:0,283,3677	1204.069999999999936	1	0.25	4	NA	210
HCC1954-chr20-30137935	HCC1954	chr20	30137935	30137935	A	C	.	Low confidence	Somatic, Heterozygous	.	intronic	HM13	.	.	rs199852970	.	.	.	.	0.033	.	.	.	.	.	.	.	1.935883	.	.	GT:AD:DP:GQ:PL	42	17	59	0.288136	42,17	0/1:42,17:59:99:135,0,1374	49	7	56	0.125	49,7	0/0:49,7:57:99:0,120,1641	101.519999999999996	1	0.25	4	NA	116
HCC1954-chr2-95542476	HCC1954	chr2	95542476	95542476	C	T	.	Low confidence	Somatic, Heterozygous	.	exonic	TEKT4	nonsynonymous SNV	TEKT4:NM_144705:exon6:c.C1270T:p.R424C	rs1052809	ID=COSM1632161;OCCURENCE=1(liver)	.	.	.	.	.	1	1.0	D	1.87	0.644	L	2.033512	Score=578;Name=lod=299	.	GT:AD:DP:GQ:PL	81	71	152	0.467105	81,71	0/1:81,71:153:99:283,0,2492	73	59	132	0.44697	73,59	0/0:73,59:132:6.43:0,6,2312	250.189999999999998	1	0.25	4	1	285
HCC1954-chr2-47702452	HCC1954	chr2	47702452	47702452	T	-	.	Low confidence	Somatic, Heterozygous	.	intronic	MSH2	.	.	rs201305711	.	.	.	.	.	.	.	.	.	.	.	.	.	.	.	GT:AD:DP:GQ:PL	48	9	57	0.157895	48,9	0/1:48,9:50:78.69:79,0,248	49	2	51	0.0392157	49,2	0/0:49,2:53:22.67:0,23,277	36.659999999999997	1	0.25	4	1	120
HCC1954-chr2-32664586	HCC1954	chr2	32664586	32664586	A	G	.	Low confidence	Somatic, Heterozygous	.	exonic	BIRC6	synonymous SNV	BIRC6:NM_016252:exon16:c.A3642G:p.G1214G	rs201239607	.	.	.	.	.	.	.	.	.	.	.	.	1.065966	Score=529;Name=lod=188	.	GT:AD:DP:GQ:PL	64	33	97	0.340206	64,33	0/1:64,33:97:99:352,0,2172	99	11	110	0.1	99,11	0/0:99,11:111:99:0,225,3446	318.759999999999991	1	0.25	4	NA	208
HCC1954-chr2-26501528	HCC1954	chr2	26501528	26501528	T	G	.	Low confidence	Somatic, Heterozygous	.	exonic	HADHB	synonymous SNV	HADHB:NM_000183:exon8:c.T489G:p.G163G	rs202174966	.	.	.	.	.	.	.	.	.	.	.	.	1.039388	Score=491;Name=lod=132	.	GT:AD:DP:GQ:PL	71	35	106	0.330189	71,35	0/1:71,35:106:99:251,0,2391	93	12	105	0.114286	93,12	0/0:93,12:105:99:0,231,3312	218.020000000000010	1	0.25	4	NA	211
HCC1954-chr2-239974081	HCC1954	chr2	239974081	239974081	A	C	.	Low confidence	Somatic, Heterozygous	.	UTR3	HDAC4	.	.	.	.	.	.	.	.	.	.	.	.	.	.	.	2.637941	Score=601;Name=lod=371	.	GT:AD:DP:GQ:PL	27	15	42	0.357143	27,15	0/1:27,15:42:77.51:78,0,925	38	5	43	0.116279	38,5	0/0:38,5:43:99:0,111,1417	44.500000000000000	1	0.25	4	NA	85
HCC1954-chr2-238689253	HCC1954	chr2	238689253	238689253	T	G	.	Low confidence	Somatic, Heterozygous	.	UTR3	LRRFIP1	.	.	rs375463662	.	.	.	.	.	.	.	.	.	.	.	.	0.507880	.	.	GT:AD:DP:GQ:PL	64	19	83	0.228916	64,19	0/1:64,19:83:65.12:65,0,1903	93	11	104	0.105769	93,11	0/0:93,11:104:99:0,216,3266	32.119999999999997	1	0.25	4	NA	187
HCC1954-chr2-220083749	HCC1954	chr2	220083749	220083749	A	C	.	Low confidence	Somatic, Heterozygous	.	upstream;downstream	ABCB6;ATG9A	.	.	.	.	.	.	.	.	.	.	.	.	.	.	.	1.881510	Score=284;Name=lod=19	.	GT:AD:DP:GQ:PL	21	12	33	0.363636	21,12	0/1:21,12:33:50.49:50,0,576	43	4	47	0.0851064	43,4	0/0:43,4:47:98.63:0,99,1439	17.570000000000000	1	0.25	4	NA	80
HCC1954-chr2-212495398	HCC1954	chr2	212495398	212495398	C	A	PASS	Low confidence	Somatic, Heterozygous	.	intronic	ERBB4	.	.	.	.	.	.	.	.	.	.	.	.	.	.	.	-0.781730	.	.	GT:AD:DP:GQ:PL	2	6	8	0.75	2,6	0/1:2,6:8:57.21:127,0,57	4	1	5	0.2	4,1	0/0:4,1:5:12.03:0,12,142	94.599999999999994	1	0.25	4	NA	13
HCC1954-chr2-211421468	HCC1954	chr2	211421468	211421468	T	-	PASS	High confidence	Somatic, Heterozygous	Somatic	exonic	CPS1	frameshift deletion	CPS1:NM_001875:exon1:c.11delT:p.I4fs,CPS1:NM_001122633:exon2:c.29delT:p.I10fs	.	.	Yes	.	.	.	.	.	.	.	.	.	.	.	Score=529;Name=lod=188	.	GT:AD:DP:GQ:PL	43	11	54	0.203704	43,11	0/1:43,11:43:99:243,0,1513	62	0	62	0	62,0	0/0:62,0:62:99:0,184,2564	200.659999999999997	1	0.25	4	NA	116
HCC1954-chr2-191900999	HCC1954	chr2	191900999	191900999	T	G	.	Low confidence	Somatic, Heterozygous	.	exonic	STAT4	synonymous SNV	STAT4:NM_001243835:exon17:c.A1461C:p.P487P,STAT4:NM_003151:exon17:c.A1461C:p.P487P	rs77509921	.	.	.	.	.	.	.	.	.	.	.	.	1.030062	.	.	GT:AD:DP:GQ:PL	73	23	96	0.239583	73,23	0/1:73,23:96:99:167,0,2511	75	11	86	0.127907	75,11	0/0:75,11:86:99:0,153,2587	134.020000000000010	1	0.25	4	1	182
HCC1954-chr2-191840353	HCC1954	chr2	191840353	191840353	T	-	PASS	Low confidence	Somatic, Heterozygous	.	UTR3	STAT1	.	.	.	.	.	.	.	.	.	.	.	.	.	.	.	.	.	.	GT:AD:DP:GQ:PL	11	13	24	0.541667	11,13	0/1:11,13:11:99:184,0,168	17	2	19	0.105263	17,2	0/0:17,2:18:6.41:0,6,263	142.280000000000001	1	0.25	4	1	46
HCC1954-chr2-179666850	HCC1954	chr2	179666850	179666850	T	G	.	Low confidence	Somatic, Heterozygous	.	intronic	TTN	.	.	rs202157373	.	.	.	.	.	.	.	.	.	.	.	.	-0.188618	.	.	GT:AD:DP:GQ:PL	43	28	71	0.394366	43,28	0/1:43,28:72:62.72:63,0,1104	65	2	67	0.0298507	65,2	0/0:65,2:69:99:0,193,2419	29.719999999999999	1	0.25	4	NA	141
HCC1954-chr2-179646903	HCC1954	chr2	179646903	179646903	A	C	PASS	High confidence	Somatic, Heterozygous	.	intronic	TTN	.	.	.	ID=COSN216287;OCCURENCE=2(pancreas)	.	ID=COSN216287;OCCURENCE=2(pancreas)	.	.	.	.	.	.	.	.	.	0.829667	.	.	GT:AD:DP:GQ:PL	32	31	63	0.492063	32,31	0/1:32,31:63:99:955,0,1062	36	0	36	0	36,0	0/0:36,0:36:99:0,105,1368	921.570000000000050	1	0.25	4	NA	99
HCC1954-chr2-179577846	HCC1954	chr2	179577846	179577846	A	C	.	Low confidence	Somatic, Heterozygous	.	exonic	TTN	synonymous SNV	TTN:NM_133378:exon90:c.T23283G:p.G7761G,TTN:NM_001256850:exon91:c.T26064G:p.G8688G,TTN:NM_001267550:exon93:c.T27015G:p.G9005G	.	.	.	.	.	.	.	.	.	.	.	.	.	0.422343	Score=449;Name=lod=89	.	GT:AD:DP:GQ:PL	73	29	102	0.284314	73,29	0/1:73,29:102:99:188,0,2531	94	3	97	0.0309278	94,3	0/0:94,3:97:99:0,268,3392	154.909999999999997	1	0.25	4	NA	199
HCC1954-chr2-179548696	HCC1954	chr2	179548696	179548696	T	-	.	Low confidence	Somatic, Heterozygous	.	intronic	TTN	.	.	rs372078760	.	.	.	.	.	.	.	.	.	.	.	.	.	.	.	GT:AD:DP:GQ:PL	11	6	17	0.352941	11,6	0/1:11,6:14:52.31:52,0,154	12	2	14	0.142857	12,2	0/0:12,2:13:23.60:0,24,175	10.670000000000000	1	0.25	4	NA	36
HCC1954-chr2-179472353	HCC1954	chr2	179472353	179472353	T	C	.	Low confidence	Somatic, Heterozygous	.	exonic	TTN	nonsynonymous SNV	TTN:NM_003319:exon105:c.A25867G:p.K8623E,TTN:NM_133432:exon106:c.A26242G:p.K8748E,TTN:NM_133437:exon106:c.A26443G:p.K8815E,TTN:NM_133378:exon226:c.A45358G:p.K15120E,TTN:NM_001256850:exon227:c.A48139G:p.K16047E,TTN:NM_001267550:exon277:c.A53062G:p.K17688E	rs201675016	.	.	.	.	.	.	0.860	0.860	D	-1.16	0.381	N	1.798641	Score=574;Name=lod=288	.	GT:AD:DP:GQ:PL	56	29	85	0.341176	56,29	0/1:56,29:85:69.64:70,0,1912	87	5	92	0.0543478	87,5	0/0:87,5:92:99:0,250,3053	36.640000000000001	1	0.25	4	NA	177
HCC1954-chr2-179436669	HCC1954	chr2	179436669	179436669	A	C	.	Low confidence	Somatic, Heterozygous	.	exonic	TTN	synonymous SNV	TTN:NM_003319:exon154:c.T46995G:p.G15665G,TTN:NM_133432:exon155:c.T47370G:p.G15790G,TTN:NM_133437:exon155:c.T47571G:p.G15857G,TTN:NM_133378:exon275:c.T66486G:p.G22162G,TTN:NM_001256850:exon276:c.T69267G:p.G23089G,TTN:NM_001267550:exon326:c.T74190G:p.G24730G	rs201797603	ID=COSM1129446,COSM1129448,COSM1288731,COSM1129449,COSM1129450;OCCURENCE=3(autonomic_ganglia),1(prostate)	.	.	.	.	.	.	.	.	.	.	.	1.702464	Score=564;Name=lod=262	.	GT:AD:DP:GQ:PL	78	18	96	0.1875	78,18	0/1:78,18:96:52.69:53,0,2738	81	15	96	0.15625	81,15	0/0:81,15:96:99:0,232,2849	19.739999999999998	1	0.25	4	NA	192
HCC1954-chr2-179413028	HCC1954	chr2	179413028	179413028	C	A	.	Low confidence	Somatic, Heterozygous	.	exonic	TTN	nonsynonymous SNV	TTN:NM_003319:exon167:c.G66130T:p.V22044L,TTN:NM_133432:exon168:c.G66505T:p.V22169L,TTN:NM_133437:exon168:c.G66706T:p.V22236L,TTN:NM_133378:exon288:c.G85621T:p.V28541L,TTN:NM_001256850:exon289:c.G88402T:p.V29468L,TTN:NM_001267550:exon339:c.G93325T:p.V31109L	.	.	.	.	.	.	.	0.970	0.970	D	-0.37	0.449	N	1.494500	Score=657;Name=lod=624	.	GT:AD:DP:GQ:PL	88	18	106	0.169811	88,18	0/1:88,18:106:48.45:48,0,2947	116	0	116	0	116,0	0/0:116,0:117:99:0,316,3936	15.570000000000000	1	0.25	4	NA	223
HCC1954-chr2-17902277	HCC1954	chr2	17902277	17902277	G	A	.	Low confidence	Somatic, Heterozygous	.	exonic	SMC6	nonsynonymous SNV	SMC6:NM_024624:exon10:c.C875T:p.A292V,SMC6:NM_001142286:exon11:c.C875T:p.A292V	.	ID=COSM32926;OCCURENCE=2(breast)	ID=COSM32926;OCCURENCE=2(breast)	ID=COSM32926;OCCURENCE=2(breast)	.	.	.	0.964	0.036	N	0.345	0.511	N	3.074599	Score=363;Name=lod=40	.	GT:AD:DP:GQ:PL	60	12	72	0.166667	60,12	0/1:60,12:72:99:199,0,2108	59	0	59	0	59,0	0/0:59,0:59:99:0,162,2026	165.900000000000006	1	0.25	4	NA	131
HCC1954-chr2-16082180	HCC1954	chr2	16082180	16082180	C	G	.	Low confidence	Somatic, Heterozygous	.	UTR5	MYCN	.	.	.	.	.	.	.	.	.	.	.	.	.	.	.	2.034566	Score=714;Name=lod=1063	.	GT:AD:DP:GQ:PL	40	7	47	0.148936	40,7	0/1:40,7:47:45.54:46,0,1251	42	2	44	0.0454545	42,2	0/0:42,2:44:99:0,111,1257	12.770000000000000	1	0.25	4	NA	91
HCC1954-chr2-158156078	HCC1954	chr2	158156078	158156078	T	G	.	Low confidence	Somatic, Heterozygous	.	exonic	GALNT5	synonymous SNV	GALNT5:NM_014568:exon6:c.T2016G:p.G672G	rs201476728	.	.	.	.	.	.	.	.	.	.	.	.	1.221834	Score=678;Name=lod=756	.	GT:AD:DP:GQ:PL	39	29	68	0.426471	39,29	0/1:39,29:68:99:169,0,1194	54	13	67	0.19403	54,13	0/0:54,13:67:99:0,119,1912	136.300000000000011	1	0.25	4	NA	135
HCC1954-chr2-103324926	HCC1954	chr2	103324926	103324926	G	A	PASS	High confidence	Somatic, Heterozygous	.	exonic	SLC9A2	nonsynonymous SNV	SLC9A2:NM_003048:exon12:c.G2417A:p.R806Q	.	ID=COSM32927;OCCURENCE=1(breast)	ID=COSM32927;OCCURENCE=1(breast)	ID=COSM32927;OCCURENCE=1(breast)	.	.	.	1	0.0	N	0.695	0.542	N	2.091369	.	.	GT:AD:DP:GQ:PL	63	29	92	0.315217	63,29	0/1:63,29:92:99:783,0,1741	69	0	69	0	69,0	0/0:69,0:69:99:0,196,2446	750.309999999999945	1	0.25	4	NA	161
HCC1954-chr19-5206276	HCC1954	chr19	5206276	5206276	A	G	.	Low confidence	Somatic, Heterozygous	.	UTR3	PTPRS	.	.	rs200486129	.	.	.	.	.	.	.	.	.	.	.	.	-1.616446	.	.	GT:AD:DP:GQ:PL	0	2	2	1	0,2	0/1:0,2:2:0.97:67,6,0	5	0	5	0	5,0	0/0:5,0:5:15.05:0,15,188	30.340000000000000	1	0.25	4	NA	7
HCC1954-chr19-5206274	HCC1954	chr19	5206274	5206274	G	T	.	Low confidence	Somatic, Heterozygous	.	UTR3	PTPRS	.	.	rs139183127	.	.	.	.	.	.	.	.	.	.	.	.	-1.762982	.	.	GT:AD:DP:GQ:PL	0	2	2	1	0,2	0/1:0,2:2:0.97:68,6,0	5	0	5	0	5,0	0/0:5,0:5:15.05:0,15,200	31.030000000000001	1	0.25	4	1	7
HCC1954-chr19-5206273	HCC1954	chr19	5206273	5206273	T	A	.	Low confidence	Somatic, Heterozygous	.	UTR3	PTPRS	.	.	rs116644020	.	.	.	.	.	.	.	.	.	.	.	.	-1.646308	.	.	GT:AD:DP:GQ:PL	0	2	2	1	0,2	0/1:0,2:2:0.97:63,6,0	5	0	5	0	5,0	0/0:5,0:5:15.04:0,15,178	26.850000000000001	1	0.25	4	1	7
HCC1954-chr19-46376351	HCC1954	chr19	46376351	46376351	A	G	.	Low confidence	Somatic, Heterozygous	.	UTR3	FOXA3	.	.	rs183121927	.	.	.	.	.	.	.	.	.	.	.	.	1.481995	.	.	GT:AD:DP:GQ:PL	69	39	108	0.361111	69,39	0/1:69,39:108:99:191,0,2232	84	8	92	0.0869565	84,8	0/0:84,8:93:99:0,199,2761	158.120000000000005	1	0.25	4	NA	201
HCC1954-chr19-42906271	HCC1954	chr19	42906271	42906271	G	C	PASS	Low confidence	Somatic, Heterozygous	.	ncRNA_intronic	LOC100996307	.	.	rs35595562	.	.	.	.	0.0082	0.07	.	.	.	.	.	.	0.361700	.	.	GT:AD:DP:GQ:PL	3	7	10	0.7	3,7	0/1:3,7:10:50.64:181,0,51	4	2	6	0.333333	4,2	0/0:4,2:6:12.04:0,12,158	148.289999999999992	1	0.25	4	1	16
HCC1954-chr19-11123647	HCC1954	chr19	11123647	11123647	T	G	.	Low confidence	Somatic, Heterozygous	.	exonic	SMARCA4	nonsynonymous SNV	SMARCA4:NM_001128845:exon15:c.T2297G:p.V766G,SMARCA4:NM_001128846:exon15:c.T2297G:p.V766G,SMARCA4:NM_001128847:exon15:c.T2297G:p.V766G,SMARCA4:NM_001128848:exon15:c.T2297G:p.V766G,SMARCA4:NM_001128849:exon16:c.T2297G:p.V766G,SMARCA4:NM_003072:exon16:c.T2297G:p.V766G,SMARCA4:NM_001128844:exon17:c.T2297G:p.V766G	rs201128299	.	.	.	.	.	.	1	1.0	D	2.39	0.689	M	4.709111	Score=487;Name=lod=127	.	GT:AD:DP:GQ:PL	45	25	70	0.357143	45,25	0/1:45,25:70:99:119,0,1440	52	8	60	0.133333	52,8	0/0:52,8:60:99:0,147,1767	86.140000000000001	1	0.25	4	NA	130
HCC1954-chr18-59878477	HCC1954	chr18	59878477	59878477	T	G	.	Low confidence	Somatic, Heterozygous	.	splicing	KIAA1468(NM_020854:exon2:c.616+2T&gt;G)	.	.	rs75449685	.	.	.	.	.	.	1	1.0	D	.	.	.	4.133956	Score=656;Name=lod=619	.	GT:AD:DP:GQ:PL	21	7	28	0.25	21,7	0/1:21,7:28:99:118,0,730	32	4	36	0.111111	32,4	0/0:32,4:36:93.29:0,93,1176	85.409999999999997	1	0.25	4	1	64
HCC1954-chr18-59483497	HCC1954	chr18	59483497	59483497	G	A	PASS	High confidence	Somatic, Heterozygous	.	exonic	RNF152	nonsynonymous SNV	RNF152:NM_173557:exon2:c.C200T:p.S67L	.	ID=COSM27213;OCCURENCE=1(breast),1(endometrium)	ID=COSM27213;OCCURENCE=1(breast),1(endometrium)	ID=COSM27213;OCCURENCE=1(breast)	.	.	.	1	1.0	D	0.805	0.551	L	4.161084	Score=536;Name=lod=202	.	GT:AD:DP:GQ:PL	21	15	36	0.416667	21,15	0/1:21,15:36:99:428,0,518	32	0	32	0	32,0	0/0:32,0:32:81.25:0,81,1021	395.399999999999977	1	0.25	4	NA	68
HCC1954-chr18-56601783	HCC1954	chr18	56601783	56601783	C	T	PASS	High confidence	Somatic, Heterozygous	.	exonic	ZNF532	nonsynonymous SNV	ZNF532:NM_018181:exon5:c.C2465T:p.S822L	.	ID=COSM32954;OCCURENCE=2(breast)	ID=COSM32954;OCCURENCE=2(breast)	ID=COSM32954;OCCURENCE=2(breast)	.	.	.	1	1.0	D	1.755	0.634	L	5.268072	Score=707;Name=lod=999	.	GT:AD:DP:GQ:PL	83	27	110	0.245455	83,27	0/1:83,27:110:99:710,0,2547	109	1	110	0.00909091	109,1	0/0:109,1:110:99:0,292,3932	677.480000000000018	1	0.25	4	NA	220
HCC1954-chr18-48573269	HCC1954	chr18	48573269	48573269	T	-	.	Low confidence	Somatic, Heterozygous	.	intronic	SMAD4	.	.	.	.	.	.	.	.	.	.	.	.	.	.	.	.	.	.	GT:AD:DP:GQ:PL	31	8	39	0.205128	31,8	0/1:31,8:32:99:104,0,666	42	2	44	0.0454545	42,2	0/0:42,2:42:48.41:0,48,792	62.079999999999998	1	0.25	4	NA	84
HCC1954-chr18-43460113	HCC1954	chr18	43460113	43460113	C	T	.	Low confidence	Somatic, Heterozygous	.	exonic	EPG5	nonsynonymous SNV	EPG5:NM_020964:exon32:c.G5594A:p.C1865Y	.	ID=COSM33654;OCCURENCE=1(breast)	ID=COSM33654;OCCURENCE=1(breast)	ID=COSM33654;OCCURENCE=1(breast)	.	.	.	1	0.0	N	0	0.481	N	-0.364813	.	.	GT:AD:DP:GQ:PL	26	8	34	0.235294	26,8	0/1:26,8:34:99:189,0,875	24	0	24	0	24,0	0/0:24,0:24:54.15:0,54,669	156.219999999999999	1	0.25	4	NA	58
HCC1954-chr18-33573110	HCC1954	chr18	33573110	33573110	T	G	.	Low confidence	Somatic, Heterozygous	.	UTR3	RPRD1A	.	.	.	.	.	.	.	.	.	.	.	.	.	.	.	1.416633	Score=606;Name=lod=388	.	GT:AD:DP:GQ:PL	59	30	89	0.337079	59,30	0/1:59,30:89:44.69:45,0,1528	93	4	97	0.0412371	93,4	0/0:93,4:97:99:0,262,3296	11.980000000000000	1	0.25	4	NA	186
HCC1954-chr18-13681832	HCC1954	chr18	13681832	13681832	C	T	PASS	High confidence	Somatic, Heterozygous	.	exonic	FAM210A	nonsynonymous SNV	FAM210A:NM_152352:exon2:c.G245A:p.R82H,FAM210A:NM_001098801:exon3:c.G245A:p.R82H	rs116967198	ID=COSM32953;OCCURENCE=2(breast)	ID=COSM32953;OCCURENCE=2(breast)	ID=COSM32953;OCCURENCE=2(breast)	.	.	0.0005	1	0.0	N	-0.92	0.401	N	-0.578893	.	.	GT:AD:DP:GQ:PL	77	63	140	0.45	77,63	0/1:77,63:140:99:1950,0,2453	105	1	106	0.00943396	105,1	0/0:105,1:107:99:0,265,3594	1917.390000000000100	1	0.25	4	1	247
HCC1954-chr17-7578442	HCC1954	chr17	7578442	7578442	T	C	PASS	High confidence	Somatic, Homozygous	.	exonic	TP53	nonsynonymous SNV	TP53:NM_001126115:exon1:c.A92G:p.Y31C,TP53:NM_001126116:exon1:c.A92G:p.Y31C,TP53:NM_001126117:exon1:c.A92G:p.Y31C,TP53:NM_001126118:exon4:c.A371G:p.Y124C,TP53:NM_000546:exon5:c.A488G:p.Y163C,TP53:NM_001126112:exon5:c.A488G:p.Y163C,TP53:NM_001126113:exon5:c.A488G:p.Y163C,TP53:NM_001126114:exon5:c.A488G:p.Y163C	rs148924904	ID=COSM1649381,COSM129854,COSM129855,COSM10808,COSM129853,COSM129852;OCCURENCE=1(salivary_gland),14(ovary),21(breast),3(haematopoietic_and_lymphoid_tissue),4(stomach),2(soft_tissue),9(urinary_tract),2(pancreas),6(liver),7(oesophagus),1(prostate),27(lung),4(upper_aerodigestive_tract),10(large_intestine),5(central_nervous_system),1(biliary_tract),1(endometrium)	ID=COSM1649381,COSM129854,COSM129855,COSM10808,COSM129853,COSM129852;OCCURENCE=1(salivary_gland),14(ovary),21(breast),3(haematopoietic_and_lymphoid_tissue),4(stomach),2(soft_tissue),9(urinary_tract),2(pancreas),6(liver),7(oesophagus),1(prostate),27(lung),4(upper_aerodigestive_tract),10(large_intestine),5(central_nervous_system),1(biliary_tract),1(endometrium)	.	OCCURRENCE=2;ID=TCGA-EW-A1PB-01A-11D-A142-09,TCGA-A8-A08I-01A-11W-A019-09	.	.	1.000	1.000	D	2.14	0.667	M	2.567047	Score=471;Name=lod=109	.	GT:AD:DP:GQ:PL	2	50	52	0.961538	2,50	1/1:2,50:53:99:1818,115,0	48	0	48	0	48,0	0/0:48,0:48:99:0,138,1732	1777.359999999999900	2	0.5	4	1	101
HCC1954-chr17-7245790	HCC1954	chr17	7245790	7245790	A	G	PASS	High confidence	Somatic, Heterozygous	.	exonic	ACAP1	nonsynonymous SNV	ACAP1:NM_014716:exon5:c.A341G:p.K114R	.	ID=COSM32951;OCCURENCE=1(breast)	ID=COSM32951;OCCURENCE=1(breast)	ID=COSM32951;OCCURENCE=1(breast)	.	.	.	1	1.0	D	1.755	0.634	L	3.743097	Score=474;Name=lod=113	.	GT:AD:DP:GQ:PL	11	8	19	0.421053	11,8	0/1:11,8:19:99:258,0,374	30	0	30	0	30,0	0/0:30,0:30:87.27:0,87,1123	225.110000000000014	1	0.25	4	NA	49
HCC1954-chr17-55709769	HCC1954	chr17	55709769	55709769	T	G	.	Low confidence	Somatic, Heterozygous	.	UTR3	MSI2	.	.	.	.	.	.	.	.	.	.	.	.	.	.	.	0.902091	.	.	GT:AD:DP:GQ:PL	51	34	85	0.4	51,34	0/1:51,34:85:88.99:89,0,1389	68	11	79	0.139241	68,11	0/0:68,11:79:99:0,181,2244	55.979999999999997	1	0.25	4	NA	164
HCC1954-chr17-54912452	HCC1954	chr17	54912452	54912452	T	G	PASS	High confidence	Somatic, Homozygous	.	exonic	DGKE	nonsynonymous SNV	DGKE:NM_003647:exon2:c.T296G:p.L99R	.	ID=COSM22766;OCCURENCE=3(breast)	ID=COSM22766;OCCURENCE=3(breast)	ID=COSM22766;OCCURENCE=3(breast)	.	.	.	0.999	0.999	D	1.32	0.596	L	3.521501	Score=722;Name=lod=1150	.	GT:AD:DP:GQ:PL	2	67	69	0.971014	2,67	1/1:2,67:69:99:2099,113,0	71	0	71	0	71,0	0/0:71,0:71:99:0,211,2700	2057.909999999999854	2	0.5	4	NA	140
HCC1954-chr17-45214519	HCC1954	chr17	45214519	45214519	A	G	.	Low confidence	Somatic, Heterozygous	.	exonic	CDC27	nonsynonymous SNV	CDC27:NM_001114091:exon14:c.T1930C:p.W644R,CDC27:NM_001256:exon14:c.T1912C:p.W638R	rs74348171	ID=COSM249060,COSM249059;OCCURENCE=2(pancreas)	.	.	.	0.16	.	1	1.0	D	3.36	0.773	M	5.024717	Score=658;Name=lod=631	.	GT:AD:DP:GQ:PL	74	12	86	0.139535	74,12	0/1:74,12:86:99:134,0,2375	80	9	89	0.101124	80,9	0/0:80,9:89:2.49:1,0,2635	103.530000000000001	1	0.25	4	1	175
HCC1954-chr17-41622740	HCC1954	chr17	41622740	41622740	G	T	.	Low confidence	Somatic, Heterozygous	.	intronic	ETV4	.	.	rs2271959	.	.	.	.	0.13	0.26	.	.	.	.	.	.	0.444224	.	.	GT:AD:DP:GQ:PL	6	3	9	0.333333	6,3	0/1:6,3:9:81.58:82,0,212	3	0	3	0	3,0	0/0:3,0:3:9.03:0,9,120	48.920000000000002	1	0.25	4	1	12
HCC1954-chr17-38512948	HCC1954	chr17	38512948	38512948	A	C	.	Low confidence	Somatic, Heterozygous	.	UTR3	RARA	.	.	rs371896486	.	.	.	.	.	.	1.000	0.000	P	.	.	.	4.551035	Score=621;Name=lod=446	.	GT:AD:DP:GQ:PL	3	7	10	0.7	3,7	0/1:3,7:10:72.75:73,0,101	24	4	28	0.142857	24,4	0/0:24,4:28:54.16:0,54,655	39.750000000000000	1	0.25	4	NA	38
HCC1954-chr17-38465114	HCC1954	chr17	38465114	38465114	A	G	.	Low confidence	Somatic, Heterozygous	.	upstream	RARA	.	.	.	.	.	.	.	.	.	.	.	.	.	.	.	0.679209	.	.	GT:AD:DP:GQ:PL	45	26	71	0.366197	45,26	0/1:45,26:71:99:140,0,1509	59	3	62	0.0483871	59,3	0/0:59,3:62:99:0,159,1884	106.590000000000003	1	0.25	4	NA	133
HCC1954-chr17-29701106	HCC1954	chr17	29701106	29701106	C	A	.	Low confidence	Somatic, Heterozygous	.	exonic	NF1	nonsynonymous SNV	NF1:NM_000267:exon57:c.C8390A:p.A2797E,NF1:NM_001042492:exon58:c.C8453A:p.A2818E	rs200704523	.	.	.	.	.	.	1	1.0	D	0.895	0.559	L	4.533242	Score=705;Name=lod=973	.	GT:AD:DP:GQ:PL	63	22	85	0.258824	63,22	0/1:63,22:86:46.74:47,0,1911	64	6	70	0.0857143	64,6	0/0:64,6:70:99:0,144,1649	13.920000000000000	1	0.25	4	NA	156
HCC1954-chr17-11697016	HCC1954	chr17	11697016	11697016	A	-	PASS	Low confidence	Somatic, Heterozygous	.	intronic	DNAH9	.	.	.	.	.	.	.	.	.	.	.	.	.	.	.	.	.	.	GT:AD:DP:GQ:PL	21	10	31	0.322581	21,10	0/1:21,10:21:99:180,0,308	38	3	41	0.0731707	38,3	0/0:38,3:39:25.69:0,26,658	138.300000000000011	1	0.25	4	NA	73
HCC1954-chr17-11597143	HCC1954	chr17	11597143	11597143	G	T	.	Low confidence	Somatic, Heterozygous	.	intronic	DNAH9	.	.	.	.	.	.	.	.	.	.	.	.	.	.	.	0.280603	.	.	GT:AD:DP:GQ:PL	49	11	60	0.183333	49,11	0/1:49,11:60:99:194,0,1692	44	0	44	0	44,0	0/0:44,0:44:99:0,126,1664	161.379999999999995	1	0.25	4	NA	104
HCC1954-chr17-11556326	HCC1954	chr17	11556326	11556326	A	C	.	Low confidence	Somatic, Heterozygous	.	intronic	DNAH9	.	.	rs199517235	.	.	.	.	.	.	.	.	.	.	.	.	2.352903	.	.	GT:AD:DP:GQ:PL	54	32	86	0.372093	54,32	0/1:54,32:86:94.35:94,0,1786	85	8	93	0.0860215	85,8	0/0:85,8:93:99:0,247,3075	61.340000000000003	1	0.25	4	NA	179
HCC1954-chr16-79632509	HCC1954	chr16	79632509	79632509	T	G	.	Low confidence	Somatic, Heterozygous	.	UTR3	MAF	.	.	.	.	.	.	.	.	.	.	.	.	.	.	.	-1.557721	.	.	GT:AD:DP:GQ:PL	47	8	55	0.145455	47,8	0/1:47,8:55:72.45:72,0,1604	33	0	33	0	33,0	0/0:33,0:33:99:0,99,1227	39.450000000000003	1	0.25	4	NA	88
HCC1954-chr16-79632508	HCC1954	chr16	79632508	79632508	G	T	.	Low confidence	Somatic, Heterozygous	.	UTR3	MAF	.	.	.	.	.	.	.	.	.	.	.	.	.	.	.	-2.220048	.	.	GT:AD:DP:GQ:PL	48	7	55	0.127273	48,7	0/1:48,7:55:43.49:43,0,1633	33	1	34	0.0294118	33,1	0/0:33,1:34:63:0,63,1204	10.859999999999999	1	0.25	4	NA	89
HCC1954-chr16-77334215	HCC1954	chr16	77334215	77334215	T	G	.	Low confidence	Somatic, Heterozygous	.	exonic	ADAMTS18	nonsynonymous SNV	ADAMTS18:NM_199355:exon17:c.A2619C:p.R873S	rs200808026	.	.	.	.	.	.	1	0.0	N	1.09	0.576	L	0.116419	.	.	GT:AD:DP:GQ:PL	69	18	87	0.206897	69,18	0/1:69,18:87:99:167,0,2152	61	5	66	0.0757576	61,5	0/0:61,5:66:99:0,168,2057	134.229999999999990	1	0.25	4	NA	153
HCC1954-chr16-68868584	HCC1954	chr16	68868584	68868584	C	T	.	Low confidence	Somatic, Heterozygous	.	UTR3	CDH1	.	.	.	.	.	.	.	.	.	.	.	.	.	.	.	0.713416	.	.	GT:AD:DP:GQ:PL	79	24	103	0.23301	79,24	0/1:79,24:103:99:164,0,2474	108	0	108	0	108,0	0/0:108,0:108:99:0,298,3794	131.349999999999994	1	0.25	4	NA	211
HCC1954-chr16-68867864	HCC1954	chr16	68867864	68867864	T	-	.	Low confidence	Somatic, Heterozygous	.	UTR3	CDH1	.	.	rs113202135	.	.	.	.	.	.	.	.	.	.	.	.	.	.	.	GT:AD:DP:GQ:PL	40	10	50	0.2	40,10	0/1:40,10:41:67.73:68,0,645	44	5	49	0.102041	44,5	0/0:44,5:47:7.76:0,8,739	26.160000000000000	1	0.25	4	1	105
HCC1954-chr16-67218756	HCC1954	chr16	67218756	67218756	A	C	.	Low confidence	Somatic, Heterozygous	.	intronic	EXOC3L1	.	.	rs200200061	.	.	.	.	.	.	1.000	0.000	N	.	.	.	-2.474313	.	.	GT:AD:DP:GQ:PL	44	19	63	0.301587	44,19	0/1:44,19:63:99:111,0,1456	64	4	68	0.0588235	64,4	0/0:64,4:68:99:0,163,2207	77.540000000000006	1	0.25	4	NA	131
HCC1954-chr16-2120439	HCC1954	chr16	2120439	2120439	T	A	PASS	High confidence	Somatic, Heterozygous	.	intronic	TSC2	.	.	.	ID=COSN216256;OCCURENCE=2(pancreas)	.	ID=COSN216256;OCCURENCE=2(pancreas)	.	.	.	.	.	.	.	.	.	-0.897929	.	.	GT:AD:DP:GQ:PL	31	25	56	0.446429	31,25	0/1:31,25:56:99:751,0,999	67	0	67	0	67,0	0/0:67,0:67:99:0,187,2403	717.789999999999964	1	0.25	4	NA	123
HCC1954-chr15-99192763	HCC1954	chr15	99192763	99192763	T	C	.	Low confidence	Somatic, Heterozygous	.	UTR5	IGF1R	.	.	.	.	.	.	.	.	.	.	.	.	.	.	.	0.640148	Score=604;Name=lod=379	.	GT:AD:DP:GQ:PL	4	2	6	0.333333	4,2	0/1:4,2:6:54.45:54,0,124	6	0	6	0	6,0	0/0:6,0:6:9.03:0,9,120	21.829999999999998	1	0.25	4	NA	12
HCC1954-chr15-75130093	HCC1954	chr15	75130093	75130093	T	C	.	Low confidence	Somatic, Heterozygous	.	exonic	ULK3	nonsynonymous SNV	ULK3:NM_001099436:exon14:c.A1334G:p.K445R	rs12898397	.	.	.	.	.	0.40	0.999	0.001	P	1.79	0.637	L	2.939286	Score=535;Name=lod=200	.	GT:AD:DP:GQ:PL	39	7	46	0.152174	39,7	0/1:39,7:47:99:109,0,1127	36	0	36	0	36,0	0/0:36,0:36:99:0,102,1282	76.430000000000007	1	0.25	4	1	83
HCC1954-chr15-50902135	HCC1954	chr15	50902135	50902135	T	G	.	Low confidence	Somatic, Heterozygous	.	exonic	TRPM7	synonymous SNV	TRPM7:NM_017672:exon18:c.A2304C:p.P768P	.	.	.	.	.	.	.	.	.	.	.	.	.	0.819941	Score=684;Name=lod=806	.	GT:AD:DP:GQ:PL	55	12	67	0.179104	55,12	0/1:55,12:67:63.71:64,0,1907	65	8	73	0.109589	65,8	0/0:65,8:73:99:0,196,2425	30.710000000000001	1	0.25	4	NA	140
HCC1954-chr15-40914465	HCC1954	chr15	40914465	40914465	C	A	.	Low confidence	Somatic, Heterozygous	Wildtype	exonic	CASC5	nonsynonymous SNV	CASC5:NM_144508:exon10:c.C2003A:p.T668K,CASC5:NM_170589:exon11:c.C2081A:p.T694K	rs76545867	.	.	.	.	0.016	.	1	0.0	N	0.9	0.559	L	-0.227701	.	.	GT:AD:DP:GQ:PL	47	17	64	0.265625	47,17	0/1:47,17:64:99:237,0,1593	81	6	87	0.0689655	81,6	0/0:81,6:87:99:0,168,2643	204.330000000000013	1	0.25	4	1	151
HCC1954-chr15-28096549	HCC1954	chr15	28096549	28096549	C	T	.	Low confidence	Somatic, Heterozygous	.	exonic	OCA2	nonsynonymous SNV	OCA2:NM_000275:exon22:c.G2317A:p.A773T	.	ID=COSM32950;OCCURENCE=1(breast)	ID=COSM32950;OCCURENCE=1(breast)	ID=COSM32950;OCCURENCE=1(breast)	.	.	.	1	1.0	D	2.535	0.701	M	2.263312	Score=428;Name=lod=73	.	GT:AD:DP:GQ:PL	16	5	21	0.238095	16,5	0/1:16,5:21:99:103,0,538	24	0	24	0	24,0	0/0:24,0:24:57.17:0,57,688	70.340000000000003	1	0.25	4	NA	45
HCC1954-chr15-23811328	HCC1954	chr15	23811328	23811328	G	A	PASS	High confidence	Somatic, Heterozygous	.	exonic	MKRN3	synonymous SNV	MKRN3:NM_005664:exon1:c.G399A:p.S133S	.	.	.	.	.	.	.	.	.	.	.	.	.	0.629854	.	.	GT:AD:DP:GQ:PL	21	23	44	0.522727	21,23	0/1:21,23:44:99:714,0,619	28	0	28	0	28,0	0/0:28,0:28:81.14:0,81,911	681.159999999999968	1	0.25	4	NA	72
HCC1954-chr14-93799587	HCC1954	chr14	93799587	93799587	C	T	.	Low confidence	Somatic, Heterozygous	.	UTR5	UNC79	.	.	rs11628949	.	.	.	.	.	.	.	.	.	.	.	.	0.674907	.	.	GT:AD:DP:GQ:PL	14	6	20	0.3	14,6	0/1:14,6:20:99:124,0,407	14	1	15	0.0666667	14,1	0/0:14,1:15:2.09:0,2,406	92.239999999999995	1	0.25	4	1	35
HCC1954-chr14-92948965	HCC1954	chr14	92948965	92948965	T	G	.	Low confidence	Somatic, Heterozygous	.	intronic	SLC24A4	.	.	.	.	.	.	.	.	.	.	.	.	.	.	.	0.920081	.	.	GT:AD:DP:GQ:PL	12	12	24	0.5	12,12	0/1:12,12:24:99:131,0,388	22	3	25	0.12	22,3	0/0:22,3:25:63.17:0,63,761	97.500000000000000	1	0.25	4	NA	49
HCC1954-chr14-92506865	HCC1954	chr14	92506865	92506865	A	-	.	Low confidence	Somatic, Heterozygous	.	upstream	TRIP11	.	.	rs374785105	.	.	.	.	.	.	.	.	.	.	.	.	.	.	.	GT:AD:DP:GQ:PL	68	12	80	0.15	68,12	0/1:68,12:72:92.76:93,0,1302	62	3	65	0.0461538	62,3	0/0:62,3:62:64:0,64,1242	50.719999999999999	1	0.25	4	NA	155
HCC1954-chr14-88940031	HCC1954	chr14	88940031	88940031	G	T	.	Low confidence	Somatic, Heterozygous	.	exonic	PTPN21	nonsynonymous SNV	PTPN21:NM_007039:exon14:c.C2627A:p.T876N	.	.	.	.	.	.	.	1.000	0.000	N	2.095	0.663	M	0.746462	Score=321;Name=lod=27	.	GT:AD:DP:GQ:PL	82	21	103	0.203883	82,21	0/1:82,21:103:87.29:87,0,2390	108	0	108	0	108,0	0/0:108,0:108:99:0,295,3702	54.289999999999999	1	0.25	4	NA	211
HCC1954-chr14-73753878	HCC1954	chr14	73753878	73753878	T	G	.	Low confidence	Somatic, Heterozygous	.	exonic	NUMB	nonsynonymous SNV	NUMB:NM_001005745:exon8:c.A562C:p.T188P,NUMB:NM_003744:exon8:c.A562C:p.T188P,NUMB:NM_001005743:exon9:c.A595C:p.T199P,NUMB:NM_001005744:exon9:c.A595C:p.T199P	.	.	.	.	.	.	.	1	1.0	D	1.24	0.589	L	4.588393	Score=575;Name=lod=289	.	GT:AD:DP:GQ:PL	69	46	115	0.4	69,46	0/1:69,46:115:72.24:72,0,2282	110	3	113	0.0265487	110,3	0/0:110,3:114:99:0,296,3908	39.240000000000002	1	0.25	4	NA	229
HCC1954-chr14-64680582	HCC1954	chr14	64680582	64680582	A	C	.	Low confidence	Somatic, Heterozygous	.	intronic	SYNE2	.	.	.	.	.	.	.	.	.	.	.	.	.	.	.	-0.140138	.	.	GT:AD:DP:GQ:PL	64	33	97	0.340206	64,33	0/1:64,33:97:99:179,0,2146	115	5	120	0.0416667	115,5	0/0:115,5:120:99:0,328,4128	145.860000000000014	1	0.25	4	NA	217
HCC1954-chr14-64468726	HCC1954	chr14	64468726	64468726	A	C	.	Low confidence	Somatic, Heterozygous	.	exonic	SYNE2	nonsynonymous SNV	SYNE2:NM_015180:exon29:c.A3713C:p.D1238A,SYNE2:NM_182914:exon29:c.A3713C:p.D1238A	rs75997034	.	.	.	.	.	.	1.000	1.000	D	1.5	0.612	L	1.998071	.	.	GT:AD:DP:GQ:PL	22	25	47	0.531915	22,25	0/1:22,25:56:67.57:68,0,514	84	4	88	0.0454545	84,4	0/0:84,4:91:99:0,223,2685	34.570000000000000	1	0.25	4	1	147
HCC1954-chr14-64457079	HCC1954	chr14	64457079	64457079	G	A	PASS	Low confidence	Somatic, Heterozygous	.	intronic	SYNE2	.	.	rs1255907	.	.	.	.	.	0.52	.	.	.	.	.	.	0.427589	.	.	GT:AD:DP:GQ:PL	2	3	5	0.6	2,3	0/1:2,3:5:62.10:105,0,62	3	0	3	0	3,0	0/0:3,0:3:9.03:0,9,118	72.319999999999993	1	0.25	4	1	8
HCC1954-chr14-64319689	HCC1954	chr14	64319689	64319689	C	T	PASS	Low confidence	Somatic, Heterozygous	.	UTR5	SYNE2	.	.	rs143315154	.	.	.	.	.	0.03	.	.	.	.	.	.	2.270822	Score=460;Name=lod=99	.	GT:AD:DP:GQ:PL	4	3	7	0.428571	4,3	0/1:4,3:7:98.95:99,0,127	5	1	6	0.166667	5,1	0/0:5,1:6:15.05:0,15,193	66.040000000000006	1	0.25	4	1	13
HCC1954-chr14-61186690	HCC1954	chr14	61186690	61186690	C	T	.	Low confidence	Somatic, Heterozygous	.	exonic	SIX4	nonsynonymous SNV	SIX4:NM_017420:exon2:c.G1337A:p.G446D	.	ID=COSM32948;OCCURENCE=1(breast)	ID=COSM32948;OCCURENCE=1(breast)	ID=COSM32948;OCCURENCE=1(breast)	.	.	.	1	1.0	D	0.895	0.559	L	4.290354	Score=560;Name=lod=251	.	GT:AD:DP:GQ:PL	95	27	122	0.221311	95,27	0/1:95,27:122:99:570,0,3286	111	1	112	0.00892857	111,1	0/0:111,1:112:99:0,287,3970	537.090000000000032	1	0.25	4	NA	234
HCC1954-chr14-39722440	HCC1954	chr14	39722440	39722440	C	A	.	Low confidence	Somatic, Heterozygous	.	exonic	MIA2	nonsynonymous SNV	MIA2:NM_054024:exon6:c.C1952A:p.T651K	rs61735732	ID=COSM1369782;OCCURENCE=1(large_intestine)	.	.	.	.	0.05	1	0.0	N	.	.	.	1.174268	.	.	GT:AD:DP:GQ:PL	48	9	57	0.157895	48,9	0/1:48,9:57:42.82:43,0,1435	72	0	72	0	72,0	0/0:72,0:72:99:0,211,2640	10.250000000000000	1	0.25	4	1	129
HCC1954-chr14-35874191	HCC1954	chr14	35874191	35874191	A	G	.	Low confidence	Somatic, Heterozygous	.	upstream	NFKBIA	.	.	.	.	.	.	.	.	.	.	.	.	.	.	.	2.824537	Score=409;Name=lod=61	.	GT:AD:DP:GQ:PL	40	22	62	0.354839	40,22	0/1:40,22:62:67.45:67,0,1173	73	2	75	0.0266667	73,2	0/0:73,2:75:99:0,202,2437	34.450000000000003	1	0.25	4	NA	137
HCC1954-chr14-35874188	HCC1954	chr14	35874188	35874188	-	GGAA	PASS	High confidence	Somatic, Heterozygous	.	upstream	NFKBIA	.	.	.	.	.	.	.	.	.	.	.	.	.	.	.	.	Score=409;Name=lod=61	.	GT:AD:DP:GQ:PL	54	5	59	0.0847458	54,5	0/1:54,5:59:99:254,0,1663	73	0	73	0	73,0	0/0:73,0:73:99:0,187,3425	212.430000000000007	1	0.25	4	NA	132
HCC1954-chr14-35245395	HCC1954	chr14	35245395	35245395	C	A	.	Low confidence	Somatic, Heterozygous	.	exonic	BAZ1A	nonsynonymous SNV	BAZ1A:NM_182648:exon17:c.G2467T:p.V823L,BAZ1A:NM_013448:exon18:c.G2563T:p.V855L	.	.	.	.	.	.	.	1.000	1.000	D	1.5	0.612	L	1.895316	Score=671;Name=lod=713	.	GT:AD:DP:GQ:PL	87	27	114	0.236842	87,27	0/1:87,27:115:99:139,0,2764	108	0	108	0	108,0	0/0:108,0:108:99:0,310,3854	106.489999999999995	1	0.25	4	NA	223
HCC1954-chr14-35182630	HCC1954	chr14	35182630	35182630	T	C	PASS	High confidence	Somatic, Heterozygous	.	exonic	CFL2	nonsynonymous SNV	CFL2:NM_001243645:exon2:c.A90G:p.I30M,CFL2:NM_021914:exon2:c.A141G:p.I47M,CFL2:NM_138638:exon2:c.A141G:p.I47M	.	ID=COSM25439;OCCURENCE=3(breast)	ID=COSM25439;OCCURENCE=3(breast)	ID=COSM25439;OCCURENCE=3(breast)	.	.	.	1	1.0	D	3.72	0.804	H	2.913646	Score=602;Name=lod=374	.	GT:AD:DP:GQ:PL	63	59	122	0.483607	63,59	0/1:63,59:122:99:1922,0,1950	99	0	99	0	99,0	0/0:99,0:99:99:0,286,3680	1888.700000000000045	1	0.25	4	NA	221
HCC1954-chr14-24774267	HCC1954	chr14	24774267	24774267	G	A	PASS	High confidence	Somatic, Heterozygous	.	exonic	NOP9	nonsynonymous SNV	NOP9:NM_174913:exon10:c.G1877A:p.R626Q	rs374412139	ID=COSM32947;OCCURENCE=2(breast)	ID=COSM32947;OCCURENCE=2(breast)	ID=COSM32947;OCCURENCE=2(breast)	.	.	.	1	1.0	D	0.55	0.529	N	5.190819	Score=405;Name=lod=59	.	GT:AD:DP:GQ:PL	51	22	73	0.30137	51,22	0/1:51,22:73:99:668,0,1309	64	0	64	0	64,0	0/0:64,0:64:99:0,165,2069	634.610000000000014	1	0.25	4	NA	137
HCC1954-chr14-23289191	HCC1954	chr14	23289191	23289191	-	C	PASS	High confidence	Somatic, Heterozygous	.	upstream	SLC7A7	.	.	.	.	.	.	.	.	.	.	.	.	.	.	.	.	.	.	GT:AD:DP:GQ:PL	84	35	119	0.294118	84,35	0/1:84,35:119:99:804,0,1429	108	1	109	0.00917431	108,1	0/0:108,1:109:99:0,261,2364	761.570000000000050	1	0.25	4	NA	228
HCC1954-chr14-23243571	HCC1954	chr14	23243571	23243571	G	A	.	Low confidence	Somatic, Heterozygous	.	exonic	SLC7A7	nonsynonymous SNV	SLC7A7:NM_001126105:exon9:c.C1237T:p.P413S,SLC7A7:NM_001126106:exon9:c.C1237T:p.P413S	.	ID=COSM32946;OCCURENCE=2(breast)	ID=COSM32946;OCCURENCE=2(breast)	ID=COSM32946;OCCURENCE=2(breast)	.	.	.	1	1.0	D	3.05	0.746	M	4.711721	Score=462;Name=lod=101	.	GT:AD:DP:GQ:PL	71	21	92	0.228261	71,21	0/1:71,21:92:99:486,0,2298	63	0	63	0	63,0	0/0:63,0:63:99:0,190,2464	453.050000000000011	1	0.25	4	NA	155
HCC1954-chr14-21489051	HCC1954	chr14	21489051	21489051	A	C	.	Low confidence	Somatic, Heterozygous	.	intronic	NDRG2	.	.	.	.	.	.	.	.	.	.	.	.	.	.	.	3.895638	.	.	GT:AD:DP:GQ:PL	21	17	38	0.447368	21,17	0/1:21,17:38:99:103,0,612	23	1	24	0.0416667	23,1	0/0:23,1:24:66.19:0,66,819	70.030000000000001	1	0.25	4	NA	62
HCC1954-chr14-103805449	HCC1954	chr14	103805449	103805449	T	G	.	Low confidence	Somatic, Heterozygous	.	intronic	EIF5	.	.	.	.	.	.	.	.	.	.	.	.	.	.	.	0.697506	.	.	GT:AD:DP:GQ:PL	15	13	28	0.464286	15,13	0/1:15,13:28:67.32:67,0,426	23	8	31	0.258065	23,8	0/0:23,8:31:44.50:0,44,771	34.320000000000000	1	0.25	4	NA	59
HCC1954-chr13-98897264	HCC1954	chr13	98897264	98897264	T	C	.	Low confidence	Somatic, Heterozygous	.	UTR3	FARP1	.	.	rs200630911	.	.	.	.	.	.	.	.	.	.	.	.	2.915611	.	.	GT:AD:DP:GQ:PL	62	36	98	0.367347	62,36	0/1:62,36:98:99:111,0,2063	101	5	106	0.0471698	101,5	0/0:101,5:106:99:0,292,3644	77.709999999999994	1	0.25	4	NA	204
HCC1954-chr13-76334882	HCC1954	chr13	76334882	76334882	G	A	PASS	High confidence	Somatic, Heterozygous	.	UTR5	LMO7	.	.	.	ID=COSN216219;OCCURENCE=1(central_nervous_system)	.	.	.	.	.	0.923	0.077	N	.	.	.	2.961740	.	.	GT:AD:DP:GQ:PL	43	53	96	0.552083	43,53	0/1:43,53:96:99:1729,0,1348	87	0	87	0	87,0	0/0:87,0:87:99:0,241,3175	1696.150000000000091	1	0.25	4	NA	183
HCC1954-chr13-101727075	HCC1954	chr13	101727075	101727075	G	C	.	Low confidence	Somatic, Heterozygous	.	intronic	NALCN	.	.	.	.	.	.	.	.	.	.	.	.	.	.	.	-0.549238	.	.	GT:AD:DP:GQ:PL	11	3	14	0.214286	11,3	0/1:11,3:14:57.14:57,0,344	12	1	13	0.0769231	12,1	0/0:12,1:13:6.47:0,6,356	24.760000000000002	1	0.25	4	NA	27
HCC1954-chr13-101327452	HCC1954	chr13	101327452	101327452	C	T	.	Low confidence	Somatic, Homozygous	.	upstream	TMTC4	.	.	rs2791683	.	.	.	.	.	0.37	.	.	.	.	.	.	1.164089	.	.	GT:AD:DP:GQ:PL	0	2	2	1	0,2	1/1:0,2:2:6.02:74,6,0	1	0	1	0	1,0	0/0:1,0:1:3.01:0,3,38	39.600000000000001	2	0.5	4	1	3
HCC1954-chr13-101264696	HCC1954	chr13	101264696	101264696	T	C	.	Low confidence	Somatic, Heterozygous	.	exonic	TMTC4	nonsynonymous SNV	TMTC4:NM_001079669:exon16:c.A1963G:p.M655V,TMTC4:NM_032813:exon17:c.A2020G:p.M674V	rs144940475	ID=COSM32945;OCCURENCE=2(breast)	ID=COSM32945;OCCURENCE=2(breast)	ID=COSM32945;OCCURENCE=2(breast)	.	.	0.0005	1.000	1.000	D	0.85	0.555	L	1.879595	Score=489;Name=lod=129	.	GT:AD:DP:GQ:PL	80	22	102	0.215686	80,22	0/1:80,22:102:99:405,0,2734	91	0	91	0	91,0	0/0:91,0:91:99:0,268,3362	371.670000000000016	1	0.25	4	1	193
HCC1954-chr12-80900033	HCC1954	chr12	80900033	80900033	G	T	.	Low confidence	Somatic, Heterozygous	.	intronic	PTPRQ	.	.	.	.	.	.	.	.	.	.	.	.	.	.	.	0.131956	.	.	GT:AD:DP:GQ:PL	1	2	3	0.666667	1,2	0/1:1,2:3:22.53:58,0,23	2	0	2	0	2,0	0/0:2,0:2:6.02:0,6,71	26.079999999999998	1	0.25	4	NA	5
HCC1954-chr12-75444396	HCC1954	chr12	75444396	75444396	C	A	PASS	High confidence	Somatic, Heterozygous	.	exonic	KCNC2	synonymous SNV	KCNC2:NM_001260497:exon3:c.G1389T:p.L463L,KCNC2:NM_001260498:exon3:c.G1389T:p.L463L,KCNC2:NM_001260499:exon3:c.G1389T:p.L463L,KCNC2:NM_139136:exon3:c.G1389T:p.L463L,KCNC2:NM_139137:exon3:c.G1389T:p.L463L,KCNC2:NM_153748:exon3:c.G1389T:p.L463L	.	.	.	.	.	.	.	.	.	.	.	.	.	0.155929	Score=615;Name=lod=421	.	GT:AD:DP:GQ:PL	48	14	62	0.225806	48,14	0/1:48,14:62:99:350,0,1551	61	0	61	0	61,0	0/0:61,0:61:99:0,172,2235	317.089999999999975	1	0.25	4	NA	123
HCC1954-chr12-6122594	HCC1954	chr12	6122594	6122594	T	G	.	Low confidence	Somatic, Heterozygous	.	intronic	VWF	.	.	.	.	.	.	.	.	.	.	.	.	.	.	.	-0.318112	.	.	GT:AD:DP:GQ:PL	19	17	36	0.472222	19,17	0/1:19,17:36:81.48:81,0,541	29	0	29	0	29,0	0/0:29,0:29:78.24:0,78,988	48.479999999999997	1	0.25	4	NA	65
HCC1954-chr12-56825234	HCC1954	chr12	56825234	56825234	A	C	.	Low confidence	Somatic, Heterozygous	.	intronic	TIMELESS	.	.	.	.	.	.	.	.	.	.	.	.	.	.	.	0.144677	.	.	GT:AD:DP:GQ:PL	65	26	91	0.285714	65,26	0/1:65,26:91:65.16:65,0,2233	82	7	89	0.0786517	82,7	0/0:82,7:90:99:0,206,2794	32.159999999999997	1	0.25	4	NA	181
HCC1954-chr12-51733851	HCC1954	chr12	51733851	51733851	A	C	.	Low confidence	Somatic, Heterozygous	.	intronic	CELA1	.	.	rs201771389	.	.	.	.	.	.	.	.	.	.	.	.	-0.199673	.	.	GT:AD:DP:GQ:PL	17	13	30	0.433333	17,13	0/1:17,13:31:94.22:94,0,532	22	4	26	0.153846	22,4	0/0:22,4:26:66.16:0,66,766	61.219999999999999	1	0.25	4	NA	57
HCC1954-chr12-21791373	HCC1954	chr12	21791373	21791373	A	C	.	Low confidence	Somatic, Heterozygous	.	exonic	LDHB	synonymous SNV	LDHB:NM_001174097:exon6:c.T627G:p.G209G,LDHB:NM_002300:exon6:c.T627G:p.G209G	rs201960895	.	.	.	.	0.016	.	.	.	.	.	.	.	1.248159	.	.	GT:AD:DP:GQ:PL	22	4	26	0.153846	22,4	0/1:22,4:26:44.27:44,0,712	48	11	59	0.186441	48,11	0/0:48,11:59:99:0,141,1732	11.580000000000000	1	0.25	4	NA	85
HCC1954-chr12-15067493	HCC1954	chr12	15067493	15067494	TG	-	PASS	Low confidence	Somatic, Heterozygous	.	UTR3	ERP27	.	.	.	.	.	.	.	.	.	.	.	.	.	.	.	.	.	.	GT:AD:DP:GQ:PL	66	11	77	0.142857	66,11	0/1:66,11:66:99:202,0,1829	66	2	68	0.0294118	66,2	0/0:66,2:66:30.96:0,31,1524	160.379999999999995	1	0.25	4	1	146
HCC1954-chr12-122845698	HCC1954	chr12	122845698	122845698	C	A	.	Low confidence	Somatic, Heterozygous	.	exonic	CLIP1	nonsynonymous SNV	CLIP1:NM_001247997:exon5:c.G813T:p.L271F,CLIP1:NM_002956:exon5:c.G813T:p.L271F,CLIP1:NM_198240:exon5:c.G813T:p.L271F	rs79909185	.	.	.	.	0.14	.	1.000	1.000	D	3.415	0.778	M	3.497971	Score=565;Name=lod=264	.	GT:AD:DP:GQ:PL	31	7	38	0.184211	31,7	0/1:31,7:38:99:124,0,689	66	4	70	0.0571429	66,4	0/0:66,4:70:99:0,132,1901	90.909999999999997	1	0.25	4	1	108
HCC1954-chr12-122826085	HCC1954	chr12	122826085	122826085	G	A	PASS	High confidence	Somatic, Heterozygous	Somatic	exonic	CLIP1	stopgain SNV	CLIP1:NM_198240:exon9:c.C1528T:p.Q510X,CLIP1:NM_002956:exon10:c.C1633T:p.Q545X,CLIP1:NM_001247997:exon11:c.C1666T:p.Q556X	.	ID=COSM250136;OCCURENCE=1(breast)	ID=COSM250136;OCCURENCE=1(breast)	ID=COSM250136;OCCURENCE=1(breast)	.	.	.	1	1	A	.	.	.	7.111672	Score=503;Name=lod=148	.	GT:AD:DP:GQ:PL	88	26	114	0.22807	88,26	0/1:88,26:114:99:624,0,3098	97	0	97	0	97,0	0/0:97,0:97:99:0,280,3589	591.379999999999995	1	0.25	4	NA	211
HCC1954-chr12-122812693	HCC1954	chr12	122812693	122812693	G	T	.	Low confidence	Somatic, Heterozygous	.	exonic	CLIP1	nonsynonymous SNV	CLIP1:NM_198240:exon15:c.C2912A:p.T971K,CLIP1:NM_002956:exon16:c.C3017A:p.T1006K,CLIP1:NM_001247997:exon17:c.C3050A:p.T1017K	rs77289752	.	.	.	.	.	.	1	0.0	N	0.405	0.516	N	-0.984294	.	.	GT:AD:DP:GQ:PL	68	11	79	0.139241	68,11	0/1:68,11:80:47.05:47,0,2320	99	5	104	0.0480769	99,5	0/0:99,5:104:99:0,261,3530	14.220000000000001	1	0.25	4	1	184
HCC1954-chr12-108154299	HCC1954	chr12	108154299	108154299	G	T	.	Low confidence	Somatic, Heterozygous	.	UTR5	PRDM4	.	.	.	.	.	.	.	.	.	.	.	.	.	.	.	1.531268	.	.	GT:AD:DP:GQ:PL	48	20	68	0.294118	48,20	0/1:48,20:68:86.16:86,0,1466	76	2	78	0.025641	76,2	0/0:76,2:78:99:0,211,2700	53.159999999999997	1	0.25	4	NA	146
HCC1954-chr11-78052986	HCC1954	chr11	78052986	78052986	A	C	.	Low confidence	Somatic, Heterozygous	.	intronic	GAB2	.	.	.	.	.	.	.	.	.	.	.	.	.	.	.	0.078093	.	.	GT:AD:DP:GQ:PL	66	31	97	0.319588	66,31	0/1:66,31:97:99:157,0,2174	68	15	83	0.180723	68,15	0/0:68,15:83:99:0,199,2487	124.359999999999999	1	0.25	4	NA	180
HCC1954-chr11-68505707	HCC1954	chr11	68505707	68505707	A	C	.	Low confidence	Somatic, Heterozygous	.	UTR3	MTL5	.	.	.	.	.	.	.	.	.	.	.	.	.	.	.	0.517666	.	.	GT:AD:DP:GQ:PL	70	20	90	0.222222	70,20	0/1:70,20:90:91.37:91,0,2437	73	14	87	0.16092	73,14	0/0:73,14:87:99:0,154,2537	58.369999999999997	1	0.25	4	NA	178
HCC1954-chr11-67200072	HCC1954	chr11	67200072	67200072	T	G	.	Low confidence	Somatic, Heterozygous	.	exonic	RPS6KB2	synonymous SNV	RPS6KB2:NM_003952:exon6:c.T459G:p.G153G	rs200291926	ID=COSM289552,COSM289553;OCCURENCE=1(large_intestine)	.	.	.	.	.	1	1.0	D	.	.	.	2.417666	Score=583;Name=lod=313	.	GT:AD:DP:GQ:PL	34	15	49	0.306122	34,15	0/1:34,15:50:58.21:58,0,1007	45	3	48	0.0625	45,3	0/0:45,3:48:99:0,117,1414	25.219999999999999	1	0.25	4	NA	98
HCC1954-chr11-48189153	HCC1954	chr11	48189153	48189153	-	T	.	Low confidence	Somatic, Heterozygous	.	UTR3	PTPRJ	.	.	.	.	.	.	.	.	.	.	.	.	.	.	.	.	Score=317;Name=lod=26	.	GT:AD:DP:GQ:PL	59	9	68	0.132353	59,9	0/1:59,9:69:99:119,0,671	66	3	69	0.0434783	66,3	0/0:66,3:69:59.32:0,59,802	77.439999999999998	1	0.25	4	NA	145
HCC1954-chr11-48153218	HCC1954	chr11	48153218	48153218	C	A	.	Low confidence	Somatic, Heterozygous	.	UTR3	PTPRJ	.	.	.	.	.	.	.	.	.	.	.	.	.	.	.	0.523967	.	.	GT:AD:DP:GQ:PL	57	19	76	0.25	57,19	0/1:57,19:77:99:117,0,1690	93	0	93	0	93,0	0/0:93,0:93:99:0,265,3198	84.159999999999997	1	0.25	4	NA	170
HCC1954-chr11-3793069	HCC1954	chr11	3793069	3793069	A	G	.	Low confidence	Somatic, Heterozygous	.	exonic	NUP98	synonymous SNV	NUP98:NM_005387:exon7:c.T693C:p.S231S,NUP98:NM_016320:exon7:c.T693C:p.S231S,NUP98:NM_139131:exon7:c.T693C:p.S231S,NUP98:NM_139132:exon7:c.T693C:p.S231S	rs202133026	.	.	.	.	.	.	.	.	.	.	.	.	1.506342	Score=490;Name=lod=131	.	GT:AD:DP:GQ:PL	33	14	47	0.297872	33,14	0/1:33,14:47:81.55:82,0,722	78	8	86	0.0930233	78,8	0/0:78,8:86:99:0,173,2414	48.549999999999997	1	0.25	4	NA	133
HCC1954-chr11-14300892	HCC1954	chr11	14300892	14300892	G	C	PASS	High confidence	Somatic, Heterozygous	.	exonic	RRAS2	synonymous SNV	RRAS2:NM_001102669:exon6:c.C375G:p.V125V,RRAS2:NM_001177314:exon6:c.C501G:p.V167V,RRAS2:NM_001177315:exon6:c.C375G:p.V125V,RRAS2:NM_012250:exon6:c.C606G:p.V202V	.	ID=COSM14298;OCCURENCE=2(breast)	ID=COSM14298;OCCURENCE=2(breast)	ID=COSM14298;OCCURENCE=2(breast)	.	.	.	.	.	.	.	.	.	-0.031370	Score=629;Name=lod=480	.	GT:AD:DP:GQ:PL	63	49	112	0.4375	63,49	0/1:63,49:112:99:955,0,489	115	0	115	0	115,0	0/0:115,0:115:99:0,168,1765	921.850000000000023	1	0.25	4	NA	227
HCC1954-chr11-125891141	HCC1954	chr11	125891141	125891141	A	C	.	Low confidence	Somatic, Heterozygous	.	splicing	CDON(NM_016952:exon4:c.349+2T&gt;G,NM_001243597:exon4:c.349+2T&gt;G)	.	.	rs77161002	.	.	.	.	.	.	1	1.0	D	.	.	.	1.578365	Score=385;Name=lod=49	.	GT:AD:DP:GQ:PL	35	10	45	0.222222	35,10	0/1:35,10:45:75.56:76,0,1205	59	8	67	0.119403	59,8	0/0:59,8:67:87.61:0,88,1964	42.560000000000002	1	0.25	4	1	112
HCC1954-chr11-123504353	HCC1954	chr11	123504353	123504353	T	G	.	Low confidence	Somatic, Heterozygous	.	UTR3	SCN3B	.	.	.	.	.	.	.	.	.	.	.	.	.	.	.	-0.186831	.	.	GT:AD:DP:GQ:PL	93	34	127	0.267717	93,34	0/1:93,34:127:99:122,0,3113	113	7	120	0.0583333	113,7	0/0:113,7:120:99:0,337,4184	89.040000000000006	1	0.25	4	NA	247
HCC1954-chr11-121031148	HCC1954	chr11	121031148	121031148	C	A	.	Low confidence	Somatic, Heterozygous	.	intronic	TECTA	.	.	.	.	.	.	.	.	.	.	.	.	.	.	.	1.902150	.	.	GT:AD:DP:GQ:PL	54	21	75	0.28	54,21	0/1:54,21:75:91.11:91,0,1519	89	1	90	0.0111111	89,1	0/0:89,1:90:99:0,229,2900	58.109999999999999	1	0.25	4	NA	165
HCC1954-chr11-118754472	HCC1954	chr11	118754472	118754472	A	-	.	Low confidence	Somatic, Heterozygous	.	upstream	CXCR5	.	.	rs111867939	.	.	.	.	.	.	.	.	.	.	.	.	.	Score=470;Name=lod=108	.	GT:AD:DP:GQ:PL	24	7	31	0.225806	24,7	0/1:24,7:27:86.22:86,0,325	40	4	44	0.0909091	40,4	0/0:40,4:40:15.47:0,15,599	44.259999999999998	1	0.25	4	1	81
HCC1954-chr11-108559664	HCC1954	chr11	108559664	108559664	A	C	.	Low confidence	Somatic, Heterozygous	.	exonic	DDX10	nonsynonymous SNV	DDX10:NM_004398:exon7:c.A850C:p.T284P	rs74689490	.	.	.	.	.	.	1	1.0	D	3.535	0.788	H	4.178409	Score=567;Name=lod=268	.	GT:AD:DP:GQ:PL	56	21	77	0.272727	56,21	0/1:56,21:77:99:210,0,1944	78	9	87	0.103448	78,9	0/0:78,9:88:99:0,216,2873	177.219999999999999	1	0.25	4	1	165
HCC1954-chr11-108114749	HCC1954	chr11	108114749	108114749	G	A	.	Low confidence	Somatic, Heterozygous	.	exonic	ATM	nonsynonymous SNV	ATM:NM_000051:exon6:c.G566A:p.R189K	rs79075295	ID=COSM304070;OCCURENCE=1(central_nervous_system)	.	ID=COSM304070;OCCURENCE=1(central_nervous_system)	.	.	.	0.997	0.997	D	2.175	0.670	M	5.267708	Score=552;Name=lod=233	.	GT:AD:DP:GQ:PL	17	8	25	0.32	17,8	0/1:17,8:25:97.71:98,0,558	44	5	49	0.102041	44,5	0/0:44,5:49:99:0,117,1316	64.709999999999994	1	0.25	4	1	74
HCC1954-chr11-108114662	HCC1954	chr11	108114662	108114662	T	-	.	Low confidence	Somatic, Heterozygous	.	intronic	ATM	.	.	.	.	.	.	.	.	.	.	.	.	.	.	.	.	.	.	GT:AD:DP:GQ:PL	4	6	10	0.6	4,6	0/1:4,6:5:81.77:82,0,87	12	2	14	0.142857	12,2	0/0:12,2:12:0.45:0,0,251	41.770000000000003	1	0.25	4	NA	25
HCC1954-chr11-108093448	HCC1954	chr11	108093448	108093448	A	C	.	Low confidence	Somatic, Heterozygous	.	upstream	ATM,NPAT	.	.	.	.	.	.	.	.	.	.	.	.	.	.	.	2.540755	Score=464;Name=lod=103	.	GT:AD:DP:GQ:PL	8	5	13	0.384615	8,5	0/1:8,5:13:53.52:54,0,254	22	0	22	0	22,0	0/0:22,0:22:60.16:0,60,734	20.559999999999999	1	0.25	4	NA	35
HCC1954-chr11-100908680	HCC1954	chr11	100908680	100908680	T	G	.	Low confidence	Somatic, Heterozygous	.	UTR3	PGR	.	.	.	.	.	.	.	.	.	.	.	.	.	.	.	0.422522	.	.	GT:AD:DP:GQ:PL	65	43	108	0.398148	65,43	0/1:65,43:108:99:99,0,2145	71	4	75	0.0533333	71,4	0/0:71,4:75:99:0,196,2494	66.019999999999996	1	0.25	4	NA	183
HCC1954-chr10-97174382	HCC1954	chr10	97174382	97174382	C	T	PASS	High confidence	Somatic, Heterozygous	.	exonic	SORBS1	nonsynonymous SNV	SORBS1:NM_001034954:exon7:c.G679A:p.A227T,SORBS1:NM_001034955:exon7:c.G679A:p.A227T,SORBS1:NM_001034956:exon7:c.G472A:p.A158T,SORBS1:NM_015385:exon8:c.G583A:p.A195T	.	ID=COSM33611;OCCURENCE=1(breast)	ID=COSM33611;OCCURENCE=1(breast)	ID=COSM33611;OCCURENCE=1(breast)	.	.	.	1.000	0.000	N	0.55	0.529	N	-2.110166	.	.	GT:AD:DP:GQ:PL	26	13	39	0.333333	26,13	0/1:26,13:40:99:392,0,701	54	0	54	0	54,0	0/0:54,0:54:99:0,138,1600	359.459999999999980	1	0.25	4	NA	94
HCC1954-chr10-7247750	HCC1954	chr10	7247750	7247750	-	C	.	Low confidence	Somatic, Heterozygous	.	intronic	SFMBT2	.	.	.	.	.	.	.	.	.	.	.	.	.	.	.	.	.	.	GT:AD:DP:GQ:PL	17	5	22	0.227273	17,5	0/1:17,5:22:84.90:85,0,403	25	0	25	0	25,0	0/0:25,0:25:63.10:0,63,608	42.859999999999999	1	0.25	4	NA	47
HCC1954-chr10-71974301	HCC1954	chr10	71974301	71974301	A	C	.	Low confidence	Somatic, Heterozygous	.	exonic	PPA1	nonsynonymous SNV	PPA1:NM_021129:exon5:c.T339G:p.C113W	.	.	.	.	.	.	.	1	1.0	D	3.61	0.795	H	2.459011	Score=448;Name=lod=88	.	GT:AD:DP:GQ:PL	57	22	79	0.278481	57,22	0/1:57,22:79:64.38:64,0,1449	87	9	96	0.09375	87,9	0/0:87,9:96:99:0,139,1956	31.379999999999999	1	0.25	4	NA	175
HCC1954-chr10-518430	HCC1954	chr10	518430	518430	G	A	PASS	High confidence	Somatic, Heterozygous	Somatic	exonic	DIP2C	nonsynonymous SNV	DIP2C:NM_014974:exon3:c.C217T:p.R73C	.	ID=COSM250134;OCCURENCE=1(breast),1(endometrium)	ID=COSM250134;OCCURENCE=1(breast),1(endometrium)	ID=COSM250134;OCCURENCE=1(breast),1(endometrium)	.	.	.	1	1.0	D	1.845	0.641	L	2.679419	Score=445;Name=lod=86	.	GT:AD:DP:GQ:PL	37	34	71	0.478873	37,34	0/1:37,34:72:99:1004,0,964	75	0	75	0	75,0	0/0:75,0:75:99:0,205,2588	971.460000000000036	1	0.25	4	NA	147
HCC1954-chr10-37422905	HCC1954	chr10	37422905	37422905	C	G	PASS	High confidence	Somatic, Heterozygous	.	exonic	ANKRD30A	nonsynonymous SNV	ANKRD30A:NM_052997:exon5:c.C511G:p.Q171E	.	ID=COSM32942;OCCURENCE=1(breast)	ID=COSM32942;OCCURENCE=1(breast)	ID=COSM32942;OCCURENCE=1(breast)	.	.	.	1	0.0	N	1.445	0.607	L	1.359101	.	.	GT:AD:DP:GQ:PL	72	40	112	0.357143	72,40	0/1:72,40:112:99:1127,0,2480	111	1	112	0.00892857	111,1	0/0:111,1:112:99:0,322,4112	1094.119999999999891	1	0.25	4	NA	224
HCC1954-chr10-127511756	HCC1954	chr10	127511756	127511756	C	T	PASS	Low confidence	Somatic, Heterozygous	.	UTR5	UROS	.	.	rs4256900	.	.	.	.	.	0.37	.	.	.	.	.	.	1.004032	.	.	GT:AD:DP:GQ:PL	1	4	5	0.8	1,4	0/1:1,4:5:27.98:85,0,28	4	0	4	0	4,0	0/0:4,0:4:9.03:0,9,117	52.590000000000003	1	0.25	4	1	9
HCC1954-chr10-124339105	HCC1954	chr10	124339105	124339105	A	G	.	Low confidence	Somatic, Heterozygous	.	exonic	DMBT1	nonsynonymous SNV	DMBT1:NM_004406:exon10:c.A691G:p.S231G,DMBT1:NM_007329:exon10:c.A691G:p.S231G,DMBT1:NM_017579:exon10:c.A691G:p.S231G	.	.	.	.	.	.	.	1	0.0	N	0	0.481	N	-0.401337	.	.	GT:AD:DP:GQ:PL	70	10	80	0.125	70,10	0/1:70,10:80:99:143,0,2193	80	7	87	0.0804598	80,7	0/0:80,7:87:37.47:0,37,2415	109.719999999999999	1	0.25	4	NA	167
HCC1954-chr10-124339104	HCC1954	chr10	124339104	124339104	C	T	.	Low confidence	Somatic, Heterozygous	.	exonic	DMBT1	synonymous SNV	DMBT1:NM_004406:exon10:c.C690T:p.S230S,DMBT1:NM_007329:exon10:c.C690T:p.S230S,DMBT1:NM_017579:exon10:c.C690T:p.S230S	.	.	.	.	.	.	.	.	.	.	.	.	.	-0.148247	.	.	GT:AD:DP:GQ:PL	71	9	80	0.1125	71,9	0/1:71,9:80:81.84:82,0,2266	81	5	86	0.0581395	81,5	0/0:81,5:86:99:0,123,2601	48.840000000000003	1	0.25	4	NA	166
HCC1954-chr10-124335955	HCC1954	chr10	124335955	124335955	T	C	.	Low confidence	Somatic, Heterozygous	.	exonic	DMBT1	synonymous SNV	DMBT1:NM_004406:exon7:c.T324C:p.D108D,DMBT1:NM_007329:exon7:c.T324C:p.D108D,DMBT1:NM_017579:exon7:c.T324C:p.D108D	.	.	.	.	.	.	.	.	.	.	.	.	.	-1.025462	.	.	GT:AD:DP:GQ:PL	61	10	71	0.140845	61,10	0/1:61,10:72:80.91:81,0,1927	65	3	68	0.0441176	65,3	0/0:65,3:68:99:0,159,2151	47.909999999999997	1	0.25	4	NA	140
HCC1954-chr10-124335954	HCC1954	chr10	124335954	124335954	A	G	.	Low confidence	Somatic, Heterozygous	.	exonic	DMBT1	nonsynonymous SNV	DMBT1:NM_004406:exon7:c.A323G:p.D108G,DMBT1:NM_007329:exon7:c.A323G:p.D108G,DMBT1:NM_017579:exon7:c.A323G:p.D108G	.	.	.	.	.	.	.	1	0.0	N	-1.315	0.367	N	-1.989772	.	.	GT:AD:DP:GQ:PL	60	12	72	0.166667	60,12	0/1:60,12:72:99:129,0,1768	64	4	68	0.0588235	64,4	0/0:64,4:68:76.82:0,77,2104	96.159999999999997	1	0.25	4	NA	140
HCC1954-chr10-116418162	HCC1954	chr10	116418162	116418162	A	C	PASS	Low confidence	Somatic, Heterozygous	.	intronic	ABLIM1	.	.	.	.	.	.	.	.	.	.	.	.	.	.	.	0.709854	.	.	GT:AD:DP:GQ:PL	18	12	30	0.4	18,12	0/1:18,12:31:99:243,0,546	25	5	30	0.166667	25,5	0/0:25,5:30:66.20:0,66,811	210.229999999999990	1	0.25	4	NA	61
HCC1954-chr10-116228048	HCC1954	chr10	116228048	116228048	G	T	PASS	Low confidence	Somatic, Heterozygous	.	intronic	ABLIM1	.	.	rs1815248	.	.	.	.	.	0.33	.	.	.	.	.	.	-0.980640	.	.	GT:AD:DP:GQ:PL	2	4	6	0.666667	2,4	0/1:2,4:6:61.98:115,0,62	1	0	1	0	1,0	0/0:1,0:1:3.01:0,3,40	83.489999999999995	1	0.25	4	1	7
HCC1954-chr10-114133704	HCC1954	chr10	114133704	114133704	T	-	.	Low confidence	Somatic, Heterozygous	.	upstream	ACSL5	.	.	.	.	.	.	.	.	.	.	.	.	.	.	.	.	.	.	GT:AD:DP:GQ:PL	57	11	68	0.161765	57,11	0/1:57,11:58:70.26:70,0,1224	59	4	63	0.0634921	59,4	0/0:59,4:59:81.07:0,81,1066	28.230000000000000	1	0.25	4	1	138
HCC1954-chr10-112658018	HCC1954	chr10	112658018	112658018	-	T	PASS	High confidence	Somatic, Heterozygous	Somatic	UTR3	PDCD4	.	.	.	.	.	.	.	.	.	.	.	.	.	.	.	.	.	.	GT:AD:DP:GQ:PL	16	5	21	0.238095	16,5	0/1:16,5:21:99:102,0,272	35	0	35	0	35,0	0/0:35,0:35:80.84:0,81,663	59.810000000000002	1	0.25	4	1	58
HCC1954-chr10-101502946	HCC1954	chr10	101502946	101502946	C	T	PASS	High confidence	Somatic, Heterozygous	.	exonic	CUTC	nonsynonymous SNV	CUTC:NM_015960:exon4:c.C230T:p.P77L	.	ID=COSM32943;OCCURENCE=2(breast),2(large_intestine)	ID=COSM32943;OCCURENCE=2(breast),2(large_intestine)	ID=COSM32943;OCCURENCE=2(breast),2(large_intestine)	.	.	.	1	1.0	D	2.84	0.728	M	5.430617	Score=728;Name=lod=1208	.	GT:AD:DP:GQ:PL	57	31	88	0.352273	57,31	0/1:57,31:88:99:929,0,1964	99	0	99	0	99,0	0/0:99,0:99:99:0,289,3788	895.690000000000055	1	0.25	4	NA	187
HCC1954-chr10-101492241	HCC1954	chr10	101492241	101492241	G	A	PASS	Low confidence	Somatic, Heterozygous	Germline	UTR5	COX15	.	.	rs2231675	.	.	.	.	.	0.52	.	.	.	.	.	.	0.932337	.	.	GT:AD:DP:GQ:PL	2	3	5	0.6	2,3	0/1:2,3:5:64.96:105,0,65	2	0	2	0	2,0	0/0:2,0:2:6.02:0,6,80	72.640000000000001	1	0.25	4	1	7
HCC1954-chr1-60339836	HCC1954	chr1	60339836	60339836	A	C	.	Low confidence	Somatic, Heterozygous	.	UTR3	HOOK1	.	.	.	.	.	.	.	.	.	.	.	.	.	.	.	2.225570	.	.	GT:AD:DP:GQ:PL	20	12	32	0.375	20,12	0/1:20,12:32:51.75:52,0,617	33	3	36	0.0833333	33,3	0/0:33,3:36:99:0,99,1247	18.809999999999999	1	0.25	4	NA	68
HCC1954-chr1-55680449	HCC1954	chr1	55680449	55680449	T	G	.	Low confidence	Somatic, Heterozygous	.	intronic	USP24	.	.	.	.	.	.	.	.	.	.	.	.	.	.	.	0.992004	.	.	GT:AD:DP:GQ:PL	0	2	2	1	0,2	0/1:0,2:2:0.97:55,6,0	4	0	4	0	4,0	0/0:4,0:4:9.02:0,9,99	19.100000000000001	1	0.25	4	NA	6
HCC1954-chr1-39945661	HCC1954	chr1	39945661	39945661	A	C	.	Low confidence	Somatic, Heterozygous	.	exonic	MACF1	nonsynonymous SNV	MACF1:NM_012090:exon93:c.A15886C:p.T5296P	rs202091916	ID=COSM1286045,COSM1286044;OCCURENCE=1(liver),1(autonomic_ganglia)	.	.	.	0.0082	.	1	1.0	D	1.32	0.596	L	3.106331	Score=517;Name=lod=169	.	GT:AD:DP:GQ:PL	58	11	69	0.15942	58,11	0/1:58,11:69:54.13:54,0,1922	83	12	95	0.126316	83,12	0/0:83,12:95:99:0,148,2833	21.160000000000000	1	0.25	4	NA	164
HCC1954-chr1-39934315	HCC1954	chr1	39934315	39934315	T	G	.	Low confidence	Somatic, Heterozygous	.	exonic	MACF1	nonsynonymous SNV	MACF1:NM_012090:exon92:c.T15605G:p.V5202G	rs200234738	.	.	.	.	.	.	1	1.0	D	2.265	0.678	M	5.011142	Score=582;Name=lod=310	.	GT:AD:DP:GQ:PL	45	17	62	0.274194	45,17	0/1:45,17:62:49.06:49,0,1359	80	8	88	0.0909091	80,8	0/0:80,8:88:99:0,232,2884	16.160000000000000	1	0.25	4	NA	150
HCC1954-chr1-36226206	HCC1954	chr1	36226206	36226206	T	C	PASS	High confidence	Somatic, Heterozygous	.	exonic	CLSPN	nonsynonymous SNV	CLSPN:NM_001190481:exon8:c.A1316G:p.H439R,CLSPN:NM_022111:exon8:c.A1316G:p.H439R	.	ID=COSM21709,COSM1342202;OCCURENCE=3(breast),5(large_intestine)	ID=COSM21709,COSM1342202;OCCURENCE=3(breast),5(large_intestine)	.	.	.	.	1	0.0	N	0	0.481	N	-0.707595	.	.	GT:AD:DP:GQ:PL	103	35	138	0.253623	103,35	0/1:103,35:138:99:873,0,3568	130	0	130	0	130,0	0/0:130,0:130:99:0,376,4761	839.539999999999964	1	0.25	4	NA	268
HCC1954-chr1-32280622	HCC1954	chr1	32280622	32280622	G	A	.	Low confidence	Somatic, Heterozygous	Somatic	exonic	SPOCD1	nonsynonymous SNV	SPOCD1:NM_144569:exon2:c.C313T:p.P105S	.	.	.	.	.	.	.	1	0.0	N	0	0.481	N	1.829558	.	.	GT:AD:DP:GQ:PL	21	7	28	0.25	21,7	0/1:21,7:30:99:138,0,647	25	0	25	0	25,0	0/0:25,0:25:69.22:0,69,859	105.469999999999999	1	0.25	4	NA	55
HCC1954-chr1-32264060	HCC1954	chr1	32264060	32264060	G	A	PASS	High confidence	Somatic, Heterozygous	.	exonic	SPOCD1	nonsynonymous SNV	SPOCD1:NM_144569:exon8:c.C2011T:p.R671W	.	ID=COSM32922;OCCURENCE=1(breast)	ID=COSM32922;OCCURENCE=1(breast)	ID=COSM32922;OCCURENCE=1(breast)	.	.	.	1	1.0	D	2.88	0.731	M	4.040979	Score=520;Name=lod=173	.	GT:AD:DP:GQ:PL	34	18	52	0.346154	34,18	0/1:34,18:52:99:556,0,1062	49	0	49	0	49,0	0/0:49,0:49:99:0,135,1604	522.879999999999995	1	0.25	4	NA	101
HCC1954-chr1-23696630	HCC1954	chr1	23696630	23696630	A	C	.	Low confidence	Somatic, Heterozygous	.	ncRNA_exonic	C1orf213	.	.	.	.	.	.	.	.	.	.	.	.	.	.	.	0.779487	.	.	GT:AD:DP:GQ:PL	54	10	64	0.15625	54,10	0/1:54,10:64:69.10:69,0,1862	74	12	86	0.139535	74,12	0/0:74,12:87:99:0,131,2600	36.100000000000001	1	0.25	4	NA	152
HCC1954-chr1-23688882	HCC1954	chr1	23688882	23688882	C	T	.	Low confidence	Somatic, Heterozygous	.	exonic	ZNF436	synonymous SNV	ZNF436:NM_030634:exon3:c.G993A:p.E331E,ZNF436:NM_001077195:exon4:c.G993A:p.E331E	.	.	.	.	.	.	.	.	.	.	.	.	.	0.025457	Score=410;Name=lod=62	.	GT:AD:DP:GQ:PL	95	22	117	0.188034	95,22	0/1:95,22:117:88.06:88,0,2699	110	3	113	0.0265487	110,3	0/0:110,3:114:99:0,304,3767	55.049999999999997	1	0.25	4	NA	231
HCC1954-chr1-23688072	HCC1954	chr1	23688072	23688072	G	C	.	Low confidence	Somatic, Heterozygous	.	UTR3	ZNF436	.	.	.	.	.	.	.	.	.	.	.	.	.	.	.	0.335268	Score=259;Name=lod=15	.	GT:AD:DP:GQ:PL	73	38	111	0.342342	73,38	0/1:73,38:111:99:120,0,2172	124	2	126	0.015873	124,2	0/0:124,2:126:99:0,346,4052	87.400000000000006	1	0.25	4	NA	237
HCC1954-chr1-231413267	HCC1954	chr1	231413267	231413267	A	C	.	Low confidence	Somatic, Heterozygous	.	exonic	GNPAT	nonsynonymous SNV	GNPAT:NM_014236:exon16:c.A2022C:p.K674N	rs201974896	.	.	.	.	.	.	1.000	1.000	D	1.845	0.641	L	2.823246	Score=336;Name=lod=31	.	GT:AD:DP:GQ:PL	55	34	89	0.382022	55,34	0/1:55,34:90:99:210,0,1830	62	4	66	0.0606061	62,4	0/0:62,4:66:99:0,181,2303	177.189999999999998	1	0.25	4	NA	156
HCC1954-chr1-231299194	HCC1954	chr1	231299194	231299194	C	T	.	Low confidence	Somatic, Heterozygous	.	exonic	TRIM67	nonsynonymous SNV	TRIM67:NM_001004342:exon1:c.C479T:p.P160L	.	.	.	.	.	.	.	1	1.0	D	2.525	0.701	M	4.757755	Score=654;Name=lod=606	.	GT:AD:DP:GQ:PL	23	3	26	0.115385	23,3	0/1:23,3:27:46.93:47,0,659	16	0	16	0	16,0	0/0:16,0:16:39.12:0,39,473	14.100000000000000	1	0.25	4	NA	43
HCC1954-chr1-231131566	HCC1954	chr1	231131566	231131566	-	A	PASS	High confidence	Somatic, Heterozygous	Somatic	exonic	ARV1	frameshift insertion	ARV1:NM_022786:exon4:c.510dupA:p.A170fs	.	ID=COSM1473597;OCCURENCE=1(breast)	Yes	.	OCCURRENCE=1;ID=TCGA-D8-A27K-01A-11D-A16D-09	.	.	.	.	.	.	.	.	.	.	.	GT:AD:DP:GQ:PL	58	39	97	0.402062	58,39	0/1:58,39:97:99:986,0,1031	66	1	67	0.0149254	66,1	0/0:66,1:67:99:0,119,1241	943.519999999999982	1	0.25	4	NA	165
HCC1954-chr1-228543815	HCC1954	chr1	228543815	228543815	T	G	.	Low confidence	Somatic, Heterozygous	.	intronic	OBSCN	.	.	.	.	.	.	.	.	.	.	.	.	.	.	.	1.740482	.	.	GT:AD:DP:GQ:PL	39	26	65	0.4	39,26	0/1:39,26:65:99:108,0,1004	64	5	69	0.0724638	64,5	0/0:64,5:69:99:0,187,2318	75.239999999999995	1	0.25	4	NA	134
HCC1954-chr1-21932618	HCC1954	chr1	21932618	21932618	T	G	.	Low confidence	Somatic, Heterozygous	.	exonic	RAP1GAP	nonsynonymous SNV	RAP1GAP:NM_001145658:exon18:c.A1561C:p.T521P,RAP1GAP:NM_002885:exon18:c.A1369C:p.T457P,RAP1GAP:NM_001145657:exon19:c.A1369C:p.T457P	rs200868082	.	.	.	.	.	.	0.665	0.335	N	1.67	0.626	L	3.295077	Score=504;Name=lod=149	.	GT:AD:DP:GQ:PL	12	10	22	0.454545	12,10	0/1:12,10:22:93.21:93,0,300	22	3	25	0.12	22,3	0/0:22,3:26:31.63:0,32,696	60.210000000000001	1	0.25	4	NA	48
HCC1954-chr1-200377254	HCC1954	chr1	200377254	200377254	A	G	PASS	High confidence	Somatic, Heterozygous	.	exonic	ZNF281	nonsynonymous SNV	ZNF281:NM_012482:exon2:c.T1580C:p.I527T	.	ID=COSM32924;OCCURENCE=2(breast)	ID=COSM32924;OCCURENCE=2(breast)	ID=COSM32924;OCCURENCE=2(breast)	.	.	.	0.816	0.816	D	0.345	0.511	N	-1.745765	Score=650;Name=lod=582	.	GT:AD:DP:GQ:PL	14	97	111	0.873874	14,97	0/1:14,97:111:99:3489,0,155	84	0	84	0	84,0	0/0:84,0:85:99:0,250,3143	3821	1	0.25	4	NA	196
HCC1954-chr1-196712538	HCC1954	chr1	196712538	196712538	C	A	.	Low confidence	Somatic, Heterozygous	.	intronic	CFH	.	.	.	.	.	.	.	.	.	.	.	.	.	.	.	-0.171471	.	.	GT:AD:DP:GQ:PL	26	5	31	0.16129	26,5	0/1:26,5:31:99:105,0,914	19	0	19	0	19,0	0/0:19,0:19:57.18:0,57,743	72.310000000000002	1	0.25	4	NA	50
HCC1954-chr1-18957298	HCC1954	chr1	18957298	18957300	CCT	-	.	Low confidence	Somatic, Heterozygous	.	upstream	PAX7	.	.	.	.	.	.	.	.	.	.	.	.	.	.	.	.	Score=333;Name=lod=30	.	GT:AD:DP:GQ:PL	64	7	71	0.0985915	64,7	0/1:64,7:62:99:124,0,1876	66	1	67	0.0149254	66,1	0/0:66,1:66:82.08:0,82,2161	82.450000000000003	1	0.25	4	1	138
HCC1954-chr1-157485258	HCC1954	chr1	157485258	157485258	A	C	.	Low confidence	Somatic, Heterozygous	.	UTR3	FCRL5	.	.	.	.	.	.	.	.	.	.	.	.	.	.	.	0.044460	.	.	GT:AD:DP:GQ:PL	59	21	80	0.2625	59,21	0/1:59,21:80:68.02:68,0,1972	46	3	49	0.0612245	46,3	0/0:46,3:50:99:0,108,1566	35.020000000000003	1	0.25	4	NA	130
HCC1954-chr1-155252157	HCC1954	chr1	155252157	155252157	T	G	.	Low confidence	Somatic, Heterozygous	.	intronic	HCN3	.	.	.	.	.	.	.	.	.	.	.	.	.	.	.	1.273504	.	.	GT:AD:DP:GQ:PL	18	6	24	0.25	18,6	0/1:18,6:24:47.44:47,0,602	17	23	40	0.575	17,23	0/0:17,23:40:51.13:0,51,598	14.600000000000000	1	0.25	4	NA	64
HCC1954-chr1-154580806	HCC1954	chr1	154580806	154580806	T	-	.	Low confidence	Somatic, Heterozygous	.	intronic	ADAR	.	.	.	.	.	.	.	.	.	.	.	.	.	.	.	.	.	.	GT:AD:DP:GQ:PL	58	11	69	0.15942	58,11	0/1:58,11:61:53.35:53,0,701	34	5	39	0.128205	34,5	0/0:34,5:37:8.33:0,8,353	11.990000000000000	1	0.25	4	NA	115
HCC1954-chr1-153651270	HCC1954	chr1	153651270	153651271	TC	-	PASS	High confidence	Somatic, Heterozygous	.	UTR5	NPR1	.	.	rs72446315	.	.	.	.	.	.	.	.	.	.	.	.	.	.	.	GT:AD:DP:GQ:PL	30	6	36	0.166667	30,6	0/1:30,6:29:99:183,0,141	23	0	23	0	23,0	0/0:23,0:23:1.56:1,0,0	144.599999999999994	1	0.25	4	1	59
HCC1937-chrX-99664018	HCC1937	chrX	99664018	99664018	G	A	.	Low confidence	Somatic, Homozygous	.	UTR5	PCDH19	.	.	rs111823340	.	.	.	.	.	0.38	.	.	.	.	.	.	0.130243	.	.	GT:AD:DP:GQ:PL	0	2	2	1	0,2	1/1:0,2:2:6.02:79,6,0	4	0	4	0	4,0	0/0:4,0:4:3.01:0,3,40	43.820000000000000	2	0.5	4	1	6
HCC1937-chrX-9915920	HCC1937	chrX	9915920	9915920	G	T	PASS	High confidence	Somatic, Heterozygous	Somatic	UTR3	SHROOM2	.	.	rs886129	.	.	.	.	.	0.49	.	.	.	.	.	.	0.177666	.	.	GT:AD:DP:GQ:PL	49	22	71	0.309859	49,22	0/1:49,22:72:99:499,0,1655	46	1	47	0.0212766	46,1	0/0:46,1:47:92.42:0,92,1658	465.879999999999995	1	0.25	4	1	119
HCC1937-chrX-9915165	HCC1937	chrX	9915165	9915165	C	T	PASS	High confidence	Somatic, Heterozygous	Somatic	UTR3	SHROOM2	.	.	rs886128	.	.	.	.	.	0.50	.	.	.	.	.	.	1.576905	.	.	GT:AD:DP:GQ:PL	49	25	74	0.337838	49,25	0/1:49,25:75:99:724,0,1647	48	0	48	0	48,0	0/0:48,0:48:99:0,138,1806	691.269999999999982	1	0.25	4	1	123
HCC1937-chrX-9914947	HCC1937	chrX	9914947	9914947	G	C	PASS	High confidence	Somatic, Heterozygous	Somatic	exonic	SHROOM2	nonsynonymous SNV	SHROOM2:NM_001649:exon10:c.G4821C:p.L1607F	rs2073942	.	.	.	.	0.18	0.50	0.0	1	P	0.83	0.553	L	0.860544	.	.	GT:AD:DP:GQ:PL	34	15	49	0.306122	34,15	0/1:34,15:49:99:347,0,1127	23	0	23	0	23,0	0/0:23,0:23:51.17:0,51,674	314.319999999999993	1	0.25	4	1	72
HCC1937-chrX-9914667	HCC1937	chrX	9914667	9914667	A	G	.	Low confidence	Somatic, Heterozygous	.	intronic	SHROOM2	.	.	rs2073941	.	.	.	.	0.15	0.43	.	.	.	.	.	.	-0.512355	.	.	GT:AD:DP:GQ:PL	16	4	20	0.2	16,4	0/1:16,4:20:98.37:98,0,413	18	0	18	0	18,0	0/0:18,0:18:54.16:0,54,697	65.370000000000005	1	0.25	4	1	38
HCC1937-chrX-86877348	HCC1937	chrX	86877348	86877348	G	T	PASS	High confidence	Somatic, Homozygous	.	exonic	KLHL4	synonymous SNV	KLHL4:NM_019117:exon5:c.G1062T:p.G354G,KLHL4:NM_057162:exon5:c.G1062T:p.G354G	rs2273050	.	.	.	.	0.20	0.19	.	.	.	.	.	.	0.413628	.	.	GT:AD:DP:GQ:PL	0	40	40	1	0,40	1/1:0,40:41:99:1325,111,0	42	0	42	0	42,0	0/0:42,0:42:99:0,117,1447	1283.849999999999909	2	0.5	4	1	83
HCC1937-chrX-86772478	HCC1937	chrX	86772478	86772478	C	T	PASS	High confidence	Somatic, Homozygous	.	upstream	KLHL4	.	.	rs5969229	.	.	.	.	.	0.36	.	.	.	.	.	.	-1.106772	.	.	GT:AD:DP:GQ:PL	0	22	22	1	0,22	1/1:0,22:22:66.16:782,66,0	30	1	31	0.0322581	30,1	0/0:30,1:31:50.28:0,50,1072	740.840000000000032	2	0.5	4	1	53
HCC1937-chrX-76938153	HCC1937	chrX	76938153	76938153	G	C	PASS	High confidence	Somatic, Homozygous	Somatic	exonic	ATRX	nonsynonymous SNV	ATRX:NM_138270:exon8:c.C2481G:p.H827Q,ATRX:NM_000489:exon9:c.C2595G:p.H865Q	rs61752455	.	.	.	.	.	0.0030	1.000	0.000	N	0.205	0.499	N	-2.104831	.	.	GT:AD:DP:GQ:PL	0	37	37	1	0,37	1/1:0,37:37:99:1330,105,0	72	1	73	0.0136986	72,1	0/0:72,1:73:99:0,171,2606	1289.329999999999927	2	0.5	4	1	110
HCC1937-chrX-69504079	HCC1937	chrX	69504079	69504079	T	G	.	Low confidence	Somatic, Heterozygous	.	intronic	RAB41	.	.	rs374849793	.	.	.	.	.	.	.	.	.	.	.	.	-0.263386	.	.	GT:AD:DP:GQ:PL	14	4	18	0.222222	14,4	0/1:14,4:18:99:110,0,338	25	0	25	0	25,0	0/0:25,0:25:72.21:0,72,910	76.920000000000002	1	0.25	4	NA	44
HCC1937-chrX-69504073	HCC1937	chrX	69504073	69504073	T	C	PASS	High confidence	Somatic, Heterozygous	.	intronic	RAB41	.	.	rs2275412	.	.	.	.	.	0.73	.	.	.	.	.	.	-1.120067	.	.	GT:AD:DP:GQ:PL	3	14	17	0.823529	3,14	0/1:3,14:17:71.87:373,0,72	22	0	22	0	22,0	0/0:22,0:22:63.20:0,63,817	340.110000000000014	1	0.25	4	1	39
HCC1937-chrX-69502479	HCC1937	chrX	69502479	69502479	A	G	PASS	High confidence	Somatic, Homozygous	.	intronic	RAB41	.	.	rs1626469	.	.	.	.	.	0.95	.	.	.	.	.	.	-0.122433	.	.	GT:AD:DP:GQ:PL	1	22	23	0.956522	1,22	1/1:1,22:23:63.17:773,63,0	21	0	21	0	21,0	0/0:21,0:22:63.19:0,63,810	731.970000000000027	2	0.5	4	1	45
HCC1937-chrX-69502054	HCC1937	chrX	69502054	69502054	A	G	PASS	High confidence	Somatic, Homozygous	Somatic	UTR5	RAB41	.	.	rs5936549	.	.	.	.	0.86	0.81	.	.	.	.	.	.	-0.542697	.	.	GT:AD:DP:GQ:PL	0	30	30	1	0,30	1/1:0,30:30:72.22:901,72,0	50	1	51	0.0196078	50,1	0/0:50,1:51:98.41:0,98,1703	860.139999999999986	2	0.5	4	1	81
HCC1937-chrX-67937976	HCC1937	chrX	67937976	67937976	G	A	PASS	High confidence	Somatic, Homozygous	Somatic	exonic	STARD8	nonsynonymous SNV	STARD8:NM_001142504:exon5:c.G980A:p.R327Q,STARD8:NM_014725:exon5:c.G980A:p.R327Q,STARD8:NM_001142503:exon6:c.G1220A:p.R407Q	rs55962426	.	.	.	.	0.090	0.04	0.000	1.000	P	-1.065	0.389	N	-0.955804	Score=405;Name=lod=59	.	GT:AD:DP:GQ:PL	0	30	30	1	0,30	1/1:0,30:30:75.20:895,75,0	33	0	33	0	33,0	0/0:33,0:34:90.27:0,90,1127	854.019999999999982	2	0.5	4	1	64
HCC1937-chrX-63548773	HCC1937	chrX	63548773	63548773	C	T	PASS	High confidence	Somatic, Heterozygous	.	exonic	MTMR8	nonsynonymous SNV	MTMR8:NM_017677:exon12:c.G1360A:p.E454K	.	ID=COSM33057;OCCURENCE=1(breast)	ID=COSM33057;OCCURENCE=1(breast)	ID=COSM33057;OCCURENCE=1(breast)	.	.	.	1	1.0	D	1.775	0.635	L	2.730236	Score=391;Name=lod=52	.	GT:AD:DP:GQ:PL	11	9	20	0.45	11,9	0/1:11,9:20:99:250,0,370	19	0	19	0	19,0	0/0:19,0:19:54.17:0,54,698	216.590000000000003	1	0.25	4	NA	39
HCC1937-chrX-63490954	HCC1937	chrX	63490954	63490954	C	T	PASS	High confidence	Somatic, Heterozygous	Somatic	splicing	MTMR8(NM_017677:exon14:c.1482-1G&gt;A)	.	.	.	.	.	.	.	.	.	1	1.0	D	.	.	.	2.398490	Score=352;Name=lod=36	.	GT:AD:DP:GQ:PL	21	15	36	0.416667	21,15	0/1:21,15:36:99:404,0,593	28	0	28	0	28,0	0/0:28,0:28:78.25:0,78,1017	370.610000000000014	1	0.25	4	NA	64
HCC1937-chrX-54840013	HCC1937	chrX	54840013	54840013	C	T	PASS	High confidence	Somatic, Heterozygous	.	intronic	MAGED2	.	.	rs763183	.	.	.	.	.	0.49	.	.	.	.	.	.	-0.023853	.	.	GT:AD:DP:GQ:PL	11	14	25	0.56	11,14	0/1:11,14:25:99:419,0,355	18	0	18	0	18,0	0/0:18,0:18:54.17:0,54,697	385.550000000000011	1	0.25	4	1	43
HCC1937-chrX-54838077	HCC1937	chrX	54838077	54838077	C	T	PASS	High confidence	Somatic, Heterozygous	Somatic	exonic	MAGED2	synonymous SNV	MAGED2:NM_014599:exon6:c.C981T:p.S327S,MAGED2:NM_177433:exon6:c.C981T:p.S327S,MAGED2:NM_201222:exon6:c.C981T:p.S327S	rs2071932	.	.	.	.	0.30	0.47	.	.	.	.	.	.	0.477404	Score=517;Name=lod=168	.	GT:AD:DP:GQ:PL	31	26	57	0.45614	31,26	0/1:31,26:57:99:740,0,825	34	0	34	0	34,0	0/0:34,0:34:93.30:0,93,1215	707.470000000000027	1	0.25	4	1	91
HCC1937-chrX-54837340	HCC1937	chrX	54837340	54837340	C	T	PASS	High confidence	Somatic, Heterozygous	.	exonic	MAGED2	synonymous SNV	MAGED2:NM_014599:exon4:c.C624T:p.A208A,MAGED2:NM_177433:exon4:c.C624T:p.A208A,MAGED2:NM_201222:exon4:c.C624T:p.A208A	rs1043044	.	.	.	.	0.34	0.49	.	.	.	.	.	.	1.643788	Score=596;Name=lod=351	.	GT:AD:DP:GQ:PL	9	9	18	0.5	9,9	0/1:9,9:18:99:296,0,186	17	0	17	0	17,0	0/0:17,0:17:48.15:0,48,626	262.870000000000005	1	0.25	4	1	35
HCC1937-chrX-54836505	HCC1937	chrX	54836505	54836505	A	G	PASS	High confidence	Somatic, Heterozygous	.	exonic	MAGED2	synonymous SNV	MAGED2:NM_014599:exon3:c.A396G:p.T132T,MAGED2:NM_177433:exon3:c.A396G:p.T132T,MAGED2:NM_201222:exon3:c.A396G:p.T132T	rs1043034	.	.	.	.	0.37	0.54	.	.	.	.	.	.	-0.583621	.	.	GT:AD:DP:GQ:PL	13	7	20	0.35	13,7	0/1:13,7:20:99:197,0,358	15	1	16	0.0625	15,1	0/0:15,1:16:8.68:0,9,460	164.659999999999997	1	0.25	4	1	36
HCC1937-chrX-54836361	HCC1937	chrX	54836361	54836361	A	G	.	Low confidence	Somatic, Heterozygous	.	exonic	MAGED2	synonymous SNV	MAGED2:NM_014599:exon3:c.A252G:p.S84S,MAGED2:NM_177433:exon3:c.A252G:p.S84S,MAGED2:NM_201222:exon3:c.A252G:p.S84S	rs1043031	ID=COSM1468701;OCCURENCE=1(large_intestine)	.	.	.	0.24	0.45	.	.	.	.	.	.	0.127631	.	.	GT:AD:DP:GQ:PL	2	2	4	0.5	2,2	0/1:2,2:4:53.72:54,0,62	7	0	7	0	7,0	0/0:7,0:7:15.04:0,15,172	20.840000000000000	1	0.25	4	1	11
HCC1937-chrX-53421668	HCC1937	chrX	53421668	53421668	C	A	PASS	Low confidence	Somatic, Heterozygous	.	intronic	SMC1A	.	.	.	.	.	.	.	.	.	.	.	.	.	.	.	0.493802	.	.	GT:AD:DP:GQ:PL	8	6	14	0.428571	8,6	0/1:8,6:14:99:157,0,204	3	0	3	0	3,0	0/0:3,0:3:3.01:0,3,38	124.980000000000004	1	0.25	4	NA	17
HCC1937-chrX-49079098	HCC1937	chrX	49079098	49079098	A	C	.	Low confidence	Somatic, Heterozygous	.	intronic	CACNA1F	.	.	.	.	.	.	.	.	.	.	.	.	.	.	.	1.697725	.	.	GT:AD:DP:GQ:PL	38	21	59	0.355932	38,21	0/1:38,21:59:99:116,0,1156	42	4	46	0.0869565	42,4	0/0:42,4:46:99:0,117,1482	82.909999999999997	1	0.25	4	NA	105
HCC1937-chrX-44966806	HCC1937	chrX	44966806	44966806	T	-	PASS	High confidence	Somatic, Heterozygous	.	intronic	KDM6A	.	.	rs11343829	.	.	.	.	.	0.15	.	.	.	.	.	.	.	.	.	GT:AD:DP:GQ:PL	27	23	50	0.46	27,23	0/1:27,23:27:99:649,0,1027	39	0	39	0	39,0	0/0:39,0:39:99:0,105,1518	606.629999999999995	1	0.25	4	1	89
HCC1937-chrX-44966795	HCC1937	chrX	44966795	44966795	T	C	PASS	High confidence	Somatic, Heterozygous	.	intronic	KDM6A	.	.	rs5952682	.	.	.	.	0.041	0.20	.	.	.	.	.	.	-0.111231	.	.	GT:AD:DP:GQ:PL	30	25	55	0.454545	30,25	0/1:30,25:55:99:747,0,935	38	0	38	0	38,0	0/0:38,0:38:99:0,108,1380	714.159999999999968	1	0.25	4	1	93
HCC1937-chrX-44918222	HCC1937	chrX	44918222	44918222	T	-	.	Low confidence	Somatic, Heterozygous	.	intronic	KDM6A	.	.	.	.	.	.	.	.	.	.	.	.	.	.	.	.	.	.	GT:AD:DP:GQ:PL	14	7	21	0.333333	14,7	0/1:14,7:14:66.14:66,0,302	18	2	20	0.1	18,2	0/0:18,2:18:3.87:0,4,319	25.160000000000000	1	0.25	4	NA	41
HCC1937-chrX-44913052	HCC1937	chrX	44913052	44913052	T	A	.	Low confidence	Somatic, Heterozygous	.	intronic	KDM6A	.	.	rs5952285	.	.	.	.	0.0082	0.20	.	.	.	.	.	.	0.386499	Score=243;Name=lod=13	.	GT:AD:DP:GQ:PL	10	3	13	0.230769	10,3	0/1:10,3:13:69.64:70,0,324	13	0	13	0	13,0	0/0:13,0:13:36.11:0,36,465	36.640000000000001	1	0.25	4	1	26
HCC1937-chrX-43604841	HCC1937	chrX	43604841	43604841	A	G	PASS	High confidence	Somatic, Heterozygous	Somatic	UTR3	MAOA	.	.	rs3027407	.	.	.	.	.	0.60	.	.	.	.	.	.	0.885063	.	.	GT:AD:DP:GQ:PL	7	10	17	0.588235	7,10	0/1:7,10:17:99:324,0,229	18	0	18	0	18,0	0/0:18,0:18:51.15:0,51,651	290.810000000000002	1	0.25	4	1	35
HCC1937-chrX-43603391	HCC1937	chrX	43603391	43603391	T	C	PASS	High confidence	Somatic, Heterozygous	.	exonic	MAOA	synonymous SNV	MAOA:NM_000240:exon14:c.T1410C:p.D470D,MAOA:NM_001270458:exon15:c.T1011C:p.D337D	rs1137070	.	.	.	.	0.64	0.60	.	.	.	.	.	.	-0.659815	.	.	GT:AD:DP:GQ:PL	39	44	83	0.53012	39,44	0/1:39,44:83:99:1256,0,1006	59	0	59	0	59,0	0/0:59,0:59:99:0,165,2048	1223.190000000000055	1	0.25	4	1	142
HCC1937-chrX-43595428	HCC1937	chrX	43595428	43595428	A	G	PASS	High confidence	Somatic, Heterozygous	.	intronic	MAOA	.	.	rs2235186	.	.	.	.	.	0.67	.	.	.	.	.	.	0.065363	.	.	GT:AD:DP:GQ:PL	4	7	11	0.636364	4,7	0/1:4,7:11:99:242,0,124	14	0	14	0	14,0	0/0:14,0:14:42.13:0,42,539	209.370000000000005	1	0.25	4	1	25
HCC1937-chrX-43591036	HCC1937	chrX	43591036	43591036	G	T	PASS	High confidence	Somatic, Heterozygous	.	exonic	MAOA	synonymous SNV	MAOA:NM_000240:exon8:c.G891T:p.R297R,MAOA:NM_001270458:exon9:c.G492T:p.R164R	rs6323	.	.	.	.	0.66	0.67	.	.	.	.	.	.	1.003912	Score=521;Name=lod=174	.	GT:AD:DP:GQ:PL	28	23	51	0.45098	28,23	0/1:28,23:51:99:653,0,842	33	1	34	0.0294118	33,1	0/0:33,1:34:59.27:0,59,1155	620.129999999999995	1	0.25	4	1	85
HCC1937-chrX-40573157	HCC1937	chrX	40573157	40573157	G	A	PASS	High confidence	Somatic, Heterozygous	Somatic	exonic	MED14	synonymous SNV	MED14:NM_004229:exon5:c.C525T:p.D175D	rs6520683	.	.	.	.	0.23	0.28	.	.	.	.	.	.	2.089045	Score=670;Name=lod=707	.	GT:AD:DP:GQ:PL	25	21	46	0.456522	25,21	0/1:25,21:48:99:550,0,544	66	0	66	0	66,0	0/0:66,0:66:99:0,190,2400	517.490000000000009	1	0.25	4	1	114
HCC1937-chrX-40571413	HCC1937	chrX	40571413	40571413	T	C	PASS	High confidence	Somatic, Heterozygous	.	intronic	MED14	.	.	rs4827226	ID=COSN168732;OCCURENCE=1(large_intestine)	.	ID=COSN168732;OCCURENCE=1(large_intestine)	.	.	0.38	.	.	.	.	.	.	0.574027	.	.	GT:AD:DP:GQ:PL	9	18	27	0.666667	9,18	0/1:9,18:27:99:515,0,148	23	0	23	0	23,0	0/0:23,0:23:66.17:0,66,797	482.439999999999998	1	0.25	4	1	50
HCC1937-chrX-40556492	HCC1937	chrX	40556492	40556492	C	G	PASS	Low confidence	Somatic, Heterozygous	.	intronic	MED14	.	.	rs5918029	.	.	.	.	.	0.88	.	.	.	.	.	.	0.522706	.	.	GT:AD:DP:GQ:PL	7	9	16	0.5625	7,9	0/1:7,9:16:99:262,0,197	9	0	9	0	9,0	0/0:9,0:9:24.08:0,24,316	229.180000000000007	1	0.25	4	1	25
HCC1937-chrX-35821789	HCC1937	chrX	35821789	35821789	T	G	PASS	High confidence	Somatic, Heterozygous	Somatic	UTR3	MAGEB16	.	.	rs1571472	.	.	.	.	.	0.61	.	.	.	.	.	.	-0.829860	.	.	GT:AD:DP:GQ:PL	8	5	13	0.384615	8,5	0/1:8,5:13:99:161,0,236	17	0	17	0	17,0	0/0:17,0:17:51.13:0,51,633	127.909999999999997	1	0.25	4	1	30
HCC1937-chrX-35821763	HCC1937	chrX	35821763	35821763	G	A	PASS	High confidence	Somatic, Heterozygous	Somatic	UTR3	MAGEB16	.	.	rs1571471	.	.	.	.	.	0.61	.	.	.	.	.	.	-0.835312	.	.	GT:AD:DP:GQ:PL	10	14	24	0.583333	10,14	0/1:10,14:24:99:451,0,310	26	0	26	0	26,0	0/0:26,0:26:75.24:0,75,989	417.879999999999995	1	0.25	4	1	50
HCC1937-chrX-35821558	HCC1937	chrX	35821558	35821558	G	A	PASS	High confidence	Somatic, Heterozygous	Somatic	UTR3	MAGEB16	.	.	rs2149701	.	.	.	.	.	0.61	.	.	.	.	.	.	-0.717645	.	.	GT:AD:DP:GQ:PL	20	20	40	0.5	20,20	0/1:20,20:40:99:587,0,601	42	0	42	0	42,0	0/0:42,0:42:99:0,126,1640	554	1	0.25	4	1	82
HCC1937-chrX-35821464	HCC1937	chrX	35821464	35821464	A	G	PASS	High confidence	Somatic, Heterozygous	.	UTR3	MAGEB16	.	.	rs4829162	.	.	.	.	.	0.61	.	.	.	.	.	.	-0.070931	.	.	GT:AD:DP:GQ:PL	19	22	41	0.536585	19,22	0/1:19,22:41:99:617,0,548	35	1	36	0.0277778	35,1	0/0:35,1:36:99:0,99,1214	584.200000000000045	1	0.25	4	1	77
HCC1937-chrX-35821308	HCC1937	chrX	35821308	35821308	C	T	PASS	High confidence	Somatic, Heterozygous	Somatic	UTR3	MAGEB16	.	.	rs4829394	.	.	.	.	0.19	0.61	.	.	.	.	.	.	0.227859	.	.	GT:AD:DP:GQ:PL	23	29	52	0.557692	23,29	0/1:23,29:53:99:899,0,543	46	1	47	0.0212766	46,1	0/0:46,1:47:93.89:0,94,1560	865.639999999999986	1	0.25	4	1	100
HCC1937-chrX-35821302	HCC1937	chrX	35821302	35821302	C	G	PASS	High confidence	Somatic, Heterozygous	Somatic	UTR3	MAGEB16	.	.	rs4829393	.	.	.	.	0.19	0.61	.	.	.	.	.	.	0.376448	.	.	GT:AD:DP:GQ:PL	20	32	52	0.615385	20,32	0/1:20,32:52:99:1026,0,389	42	1	43	0.0232558	42,1	0/0:42,1:43:76.69:0,77,1318	992.980000000000018	1	0.25	4	1	95
HCC1937-chrX-35821127	HCC1937	chrX	35821127	35821127	C	T	PASS	High confidence	Somatic, Heterozygous	Somatic	exonic	MAGEB16	stopgain SNV	MAGEB16:NM_001099921:exon2:c.C814T:p.R272X	rs4829392	.	.	.	.	0.53	0.61	1.000	0.000	P	.	.	.	3.060037	.	.	GT:AD:DP:GQ:PL	28	30	58	0.517241	28,30	0/1:28,30:58:99:842,0,755	56	0	56	0	56,0	0/0:56,0:56:99:0,156,1912	808.970000000000027	1	0.25	4	1	114
HCC1937-chrX-35821056	HCC1937	chrX	35821056	35821056	T	A	PASS	High confidence	Somatic, Heterozygous	Somatic	exonic	MAGEB16	nonsynonymous SNV	MAGEB16:NM_001099921:exon2:c.T743A:p.M248K	rs4829391	.	.	.	.	0.57	0.54	0.0	1	P	-3.54	0.174	N	-1.583330	.	.	GT:AD:DP:GQ:PL	27	27	54	0.5	27,27	0/1:27,27:54:99:886,0,617	43	0	43	0	43,0	0/0:43,0:43:99:0,120,1485	853.059999999999945	1	0.25	4	1	97
HCC1937-chrX-35821055	HCC1937	chrX	35821055	35821055	A	G	PASS	High confidence	Somatic, Heterozygous	Somatic	exonic	MAGEB16	nonsynonymous SNV	MAGEB16:NM_001099921:exon2:c.A742G:p.M248V	rs4829390	.	.	.	.	0.57	0.55	0.0	1	P	-0.55	0.434	N	0.001860	.	.	GT:AD:DP:GQ:PL	26	26	52	0.5	26,26	0/1:26,26:52:99:836,0,702	42	0	42	0	42,0	0/0:42,0:42:99:0,117,1493	803.350000000000023	1	0.25	4	1	94
HCC1937-chrX-35820795	HCC1937	chrX	35820795	35820795	A	G	PASS	High confidence	Somatic, Heterozygous	.	exonic	MAGEB16	nonsynonymous SNV	MAGEB16:NM_001099921:exon2:c.A482G:p.H161R	rs5973488	ID=COSM150777;OCCURENCE=1(stomach)	.	.	.	0.60	0.61	0.0	1	P	0.205	0.499	N	-0.556608	.	.	GT:AD:DP:GQ:PL	24	23	47	0.489362	24,23	0/1:24,23:47:99:683,0,707	39	0	39	0	39,0	0/0:39,0:41:99:0,105,1387	649.690000000000055	1	0.25	4	1	88
HCC1937-chrX-35820696	HCC1937	chrX	35820696	35820696	G	A	PASS	High confidence	Somatic, Heterozygous	.	exonic	MAGEB16	nonsynonymous SNV	MAGEB16:NM_001099921:exon2:c.G383A:p.C128Y	rs1410962	.	.	.	.	0.56	0.61	0.0	1	P	-3.09	0.213	N	-1.966782	.	.	GT:AD:DP:GQ:PL	25	22	47	0.468085	25,22	0/1:25,22:47:99:585,0,663	49	0	49	0	49,0	0/0:49,0:49:99:0,138,1768	552.070000000000050	1	0.25	4	1	96
HCC1937-chrX-35820425	HCC1937	chrX	35820425	35820425	C	T	PASS	High confidence	Somatic, Heterozygous	Somatic	exonic	MAGEB16	nonsynonymous SNV	MAGEB16:NM_001099921:exon2:c.C112T:p.L38F	rs1410961	.	.	.	.	0.58	0.61	0.0	1	P	0	0.481	N	-0.761910	.	.	GT:AD:DP:GQ:PL	41	37	78	0.474359	41,37	0/1:41,37:78:99:1092,0,1189	50	1	51	0.0196078	50,1	0/0:50,1:51:97.64:0,98,1704	1059.170000000000073	1	0.25	4	1	129
HCC1937-chrX-35820265	HCC1937	chrX	35820265	35820265	C	T	PASS	High confidence	Somatic, Heterozygous	Somatic	UTR5	MAGEB16	.	.	rs5928990	.	.	.	.	0.60	0.53	.	.	.	.	.	.	-0.554138	.	.	GT:AD:DP:GQ:PL	47	45	92	0.48913	47,45	0/1:47,45:92:99:1273,0,1329	75	0	75	0	75,0	0/0:75,0:75:99:0,214,2712	1240.079999999999927	1	0.25	4	1	167
HCC1937-chrX-21874560	HCC1937	chrX	21874560	21874560	C	T	PASS	High confidence	Somatic, Heterozygous	Somatic	UTR5	YY2	.	.	rs730678	.	.	.	.	.	0.25	.	.	.	.	.	.	0.631504	.	.	GT:AD:DP:GQ:PL	27	30	57	0.526316	27,30	0/1:27,30:57:99:889,0,780	34	0	34	0	34,0	0/0:34,0:34:96.30:0,96,1238	856.279999999999973	1	0.25	4	1	91
HCC1937-chrX-17819728	HCC1937	chrX	17819728	17819728	T	C	PASS	High confidence	Somatic, Heterozygous	.	exonic	RAI2	nonsynonymous SNV	RAI2:NM_021785:exon2:c.A403G:p.N135D,RAI2:NM_001172732:exon3:c.A253G:p.N85D,RAI2:NM_001172739:exon3:c.A403G:p.N135D,RAI2:NM_001172743:exon3:c.A403G:p.N135D	.	ID=COSM25570;OCCURENCE=1(breast)	ID=COSM25570;OCCURENCE=1(breast)	ID=COSM25570;OCCURENCE=1(breast)	.	.	.	0.999	0.999	D	0.695	0.542	N	2.897110	Score=559;Name=lod=249	.	GT:AD:DP:GQ:PL	25	24	49	0.489796	25,24	0/1:25,24:49:99:647,0,576	37	0	37	0	37,0	0/0:37,0:37:93.30:0,93,1222	613.840000000000032	1	0.25	4	NA	86
HCC1937-chrX-153171993	HCC1937	chrX	153171993	153171993	A	G	PASS	High confidence	Somatic, Homozygous	Somatic	exonic	AVPR2	synonymous SNV	AVPR2:NM_000054:exon3:c.A927G:p.L309L	rs5201	.	.	.	.	0.36	0.60	1.0	0.000	P	.	.	.	0.131710	Score=595;Name=lod=348	.	GT:AD:DP:GQ:PL	0	30	30	1	0,30	1/1:0,30:30:78.24:987,78,0	35	0	35	0	35,0	0/0:35,0:35:96.31:0,96,1235	945.990000000000009	2	0.5	4	1	65
HCC1937-chrX-153167690	HCC1937	chrX	153167690	153167690	A	G	PASS	High confidence	Somatic, Homozygous	.	intergenic	L1CAM(dist=26291),AVPR2(dist=2839)	.	.	rs4898458	.	.	.	.	.	0.56	.	.	.	.	.	.	-0.041205	.	.	GT:AD:DP:GQ:PL	0	20	20	1	0,20	1/1:0,20:20:57.15:712,57,0	31	0	31	0	31,0	0/0:31,0:31:90.28:0,90,1160	670.879999999999995	2	0.5	4	1	51
HCC1937-chrX-152937546	HCC1937	chrX	152937546	152937546	C	T	PASS	Low confidence	Somatic, Homozygous	.	intronic	PNCK	.	.	rs200709145	.	.	.	.	.	0.0030	.	.	.	.	.	.	-0.850676	.	.	GT:AD:DP:GQ:PL	0	7	7	1	0,7	1/1:0,7:8:21.07:280,21,0	8	0	8	0	8,0	0/0:8,0:8:24.08:0,24,315	239.490000000000009	2	0.5	4	NA	16
HCC1937-chrX-150909307	HCC1937	chrX	150909307	150909307	G	T	PASS	High confidence	Somatic, Homozygous	.	exonic	CNGA2	nonsynonymous SNV	CNGA2:NM_005140:exon5:c.G416T:p.W139L	rs35350051	ID=COSM1179851;OCCURENCE=1(prostate)	.	ID=COSM1179851;OCCURENCE=1(prostate)	.	0.16	0.12	0.512	0.488	P	-0.175	0.466	N	-0.547556	Score=497;Name=lod=139	.	GT:AD:DP:GQ:PL	0	21	21	1	0,21	1/1:0,21:21:60.17:737,60,0	39	0	39	0	39,0	0/0:39,0:39:99:0,111,1408	696.080000000000041	2	0.5	4	1	60
HCC1937-chrX-141293361	HCC1937	chrX	141293361	141293361	G	A	PASS	High confidence	Somatic, Homozygous	.	upstream	MAGEC2	.	.	rs2233058	.	.	.	.	.	0.42	.	.	.	.	.	.	-0.751380	.	.	GT:AD:DP:GQ:PL	0	40	40	1	0,40	1/1:0,40:42:99:1171,105,0	48	1	49	0.0204082	48,1	0/0:48,1:50:99:0,123,1522	1130.559999999999945	2	0.5	4	1	92
HCC1937-chrX-141293039	HCC1937	chrX	141293039	141293039	T	C	PASS	High confidence	Somatic, Homozygous	.	UTR5	MAGEC2	.	.	rs11095951	.	.	.	.	.	0.66	.	.	.	.	.	.	-0.167634	.	.	GT:AD:DP:GQ:PL	0	21	21	1	0,21	1/1:0,21:21:60.16:759,60,0	36	1	37	0.027027	36,1	0/0:36,1:38:56.27:0,56,1141	718.679999999999950	2	0.5	4	1	59
HCC1937-chrX-141290865	HCC1937	chrX	141290865	141290865	C	T	PASS	High confidence	Somatic, Homozygous	.	exonic	MAGEC2	synonymous SNV	MAGEC2:NM_016249:exon3:c.G909A:p.P303P	rs3765272	.	.	.	.	0.72	0.73	.	.	.	.	.	.	0.111151	.	.	GT:AD:DP:GQ:PL	0	39	39	1	0,39	1/1:0,39:39:99:1385,114,0	34	0	34	0	34,0	0/0:34,0:34:99:0,99,1240	1344.440000000000055	2	0.5	4	1	73
HCC1937-chrX-136652813	HCC1937	chrX	136652813	136652813	A	G	PASS	High confidence	Somatic, Homozygous	Somatic	UTR3	ZIC3	.	.	.	.	.	.	.	.	.	.	.	.	.	.	.	1.178750	Score=831;Name=lod=3166	.	GT:AD:DP:GQ:PL	0	63	63	1	0,63	1/1:0,63:63:99:2360,187,0	47	0	47	0	47,0	0/0:47,0:47:99:0,132,1726	2319.670000000000073	2	0.5	4	NA	110
HCC1937-chrX-136652179	HCC1937	chrX	136652179	136652179	A	C	.	Low confidence	Somatic, Heterozygous	.	exonic	ZIC3	nonsynonymous SNV	ZIC3:NM_003413:exon3:c.A1354C:p.T452P	rs199708513	ID=COSM1490539;OCCURENCE=2(breast)	.	.	OCCURRENCE=2;ID=TCGA-A7-A26J-01A-11D-A167-09,TCGA-D8-A1JF-01A-11D-A13L-09	.	.	1	1.0	D	-0.345	0.451	N	0.727996	Score=757;Name=lod=1590	.	GT:AD:DP:GQ:PL	42	16	58	0.275862	42,16	0/1:42,16:58:45.17:45,0,1302	43	8	51	0.156863	43,8	0/0:43,8:52:78.77:0,79,1397	12.430000000000000	1	0.25	4	NA	110
HCC1937-chrX-13645076	HCC1937	chrX	13645076	13645076	C	A	PASS	High confidence	Somatic, Heterozygous	.	intronic	EGFL6	.	.	rs55648038	.	.	.	.	.	0	.	.	.	.	.	.	0.143370	.	.	GT:AD:DP:GQ:PL	15	16	31	0.516129	15,16	0/1:15,16:31:99:447,0,406	25	0	25	0	25,0	0/0:25,0:25:75.24:0,75,979	413.500000000000000	1	0.25	4	1	56
HCC1937-chrX-135593337	HCC1937	chrX	135593337	135593337	G	C	PASS	High confidence	Somatic, Homozygous	.	exonic	HTATSF1	nonsynonymous SNV	HTATSF1:NM_014500:exon9:c.G1433C:p.G478A,HTATSF1:NM_001163280:exon10:c.G1433C:p.G478A	rs2071913	ID=COSM25488;OCCURENCE=1(breast)	ID=COSM25488;OCCURENCE=1(breast)	ID=COSM25488;OCCURENCE=1(breast)	.	.	0.03	0.0	1	P	0	0.481	N	-0.849764	.	.	GT:AD:DP:GQ:PL	0	43	43	1	0,43	1/1:0,43:43:99:1608,126,0	22	0	22	0	22,0	0/0:22,0:22:63.19:0,63,804	1567.220000000000027	2	0.5	4	1	65
HCC1937-chrX-135581801	HCC1937	chrX	135581801	135581801	C	T	.	Low confidence	Somatic, Heterozygous	.	exonic	HTATSF1	synonymous SNV	HTATSF1:NM_014500:exon2:c.C231T:p.F77F,HTATSF1:NM_001163280:exon3:c.C231T:p.F77F	.	.	.	.	.	.	.	.	.	.	.	.	.	1.216035	Score=487;Name=lod=127	.	GT:AD:DP:GQ:PL	71	34	105	0.32381	71,34	0/1:71,34:105:99:282,0,2296	58	2	60	0.0333333	58,2	0/0:58,2:60:99:0,162,2079	248.939999999999998	1	0.25	4	NA	165
HCC1937-chrX-134031081	HCC1937	chrX	134031081	134031081	T	C	PASS	High confidence	Somatic, Homozygous	.	intronic	MOSPD1	.	.	rs183317027	ID=COSN168810;OCCURENCE=1(large_intestine)	.	ID=COSN168810;OCCURENCE=1(large_intestine)	.	.	0.0036	.	.	.	.	.	.	-0.191190	.	.	GT:AD:DP:GQ:PL	0	45	45	1	0,45	1/1:0,45:45:99:1671,132,0	19	0	19	0	19,0	0/0:19,0:19:48.14:0,48,592	1629.940000000000055	2	0.5	4	NA	64
HCC1937-chrX-123630812	HCC1937	chrX	123630812	123630812	C	A	PASS	Low confidence	Somatic, Homozygous	.	intronic	TENM1	.	.	rs73215108	.	.	.	.	0.098	0.09	.	.	.	.	.	.	1.327195	Score=251;Name=lod=14	.	GT:AD:DP:GQ:PL	0	21	21	1	0,21	1/1:0,21:21:63.16:718,63,0	9	0	9	0	9,0	0/0:9,0:9:27.08:0,27,339	677.370000000000005	2	0.5	4	1	30
HCC1937-chrX-123540315	HCC1937	chrX	123540315	123540315	G	T	PASS	High confidence	Somatic, Homozygous	.	exonic	TENM1	synonymous SNV	TENM1:NM_014253:exon25:c.C4986A:p.T1662T,TENM1:NM_001163278:exon26:c.C5007A:p.T1669T,TENM1:NM_001163279:exon26:c.C5004A:p.T1668T	rs960869	.	.	.	.	0.38	0.40	.	.	.	.	.	.	0.320623	Score=469;Name=lod=107	.	GT:AD:DP:GQ:PL	1	60	61	0.983607	1,60	1/1:1,60:61:99:1898,141,0	30	0	30	0	30,0	0/0:30,0:30:84.27:0,84,1089	1856.900000000000091	2	0.5	4	1	91
HCC1937-chrX-123526031	HCC1937	chrX	123526031	123526031	T	C	PASS	High confidence	Somatic, Homozygous	.	exonic	TENM1	synonymous SNV	TENM1:NM_014253:exon27:c.A5538G:p.S1846S,TENM1:NM_001163278:exon28:c.A5559G:p.S1853S,TENM1:NM_001163279:exon28:c.A5556G:p.S1852S	rs2076165	.	.	.	.	0.082	0.19	.	.	.	.	.	.	1.157459	Score=366;Name=lod=41	.	GT:AD:DP:GQ:PL	0	83	83	1	0,83	1/1:0,83:83:99:3055,241,0	37	0	37	0	37,0	0/0:37,0:37:99:0,102,1335	3014.010000000000218	2	0.5	4	1	120
HCC1937-chrX-123518055	HCC1937	chrX	123518055	123518055	C	G	PASS	High confidence	Somatic, Heterozygous	.	exonic	TENM1	nonsynonymous SNV	TENM1:NM_014253:exon29:c.G6705C:p.Q2235H,TENM1:NM_001163278:exon30:c.G6726C:p.Q2242H,TENM1:NM_001163279:exon30:c.G6723C:p.Q2241H	.	ID=COSM33058;OCCURENCE=1(breast)	ID=COSM33058;OCCURENCE=1(breast)	ID=COSM33058;OCCURENCE=1(breast)	.	.	.	0.950	0.050	N	0.345	0.511	N	0.803192	Score=565;Name=lod=264	.	GT:AD:DP:GQ:PL	30	35	65	0.538462	30,35	0/1:30,35:66:99:1020,0,881	27	0	27	0	27,0	0/0:27,0:27:75.25:0,75,992	987	1	0.25	4	NA	93
HCC1937-chrX-123514006	HCC1937	chrX	123514006	123514006	G	A	PASS	High confidence	Somatic, Homozygous	Somatic	UTR3	TENM1	.	.	rs6648597	.	.	.	.	.	0.33	.	.	.	.	.	.	-2.182737	.	.	GT:AD:DP:GQ:PL	0	87	87	1	0,87	1/1:0,87:87:99:2910,244,0	51	1	52	0.0192308	51,1	0/0:51,1:52:99:0,113,1777	2869.300000000000182	2	0.5	4	1	139
HCC1937-chrX-118108785	HCC1937	chrX	118108785	118108785	T	C	PASS	Low confidence	Somatic, Homozygous	.	exonic	LONRF3	synonymous SNV	LONRF3:NM_001031855:exon1:c.T42C:p.A14A,LONRF3:NM_024778:exon1:c.T42C:p.A14A	rs3813933	.	.	.	.	0.40	0.52	.	.	.	.	.	.	-0.036064	.	.	GT:AD:DP:GQ:PL	0	21	21	1	0,21	1/1:0,21:21:51.16:644,51,0	36	2	38	0.0526316	36,2	0/0:36,2:38:64.53:0,65,1248	602.840000000000032	2	0.5	4	1	59
HCC1937-chrX-114874753	HCC1937	chrX	114874753	114874753	A	G	PASS	High confidence	Somatic, Homozygous	Somatic	exonic	PLS3	nonsynonymous SNV	PLS3:NM_001136025:exon9:c.A925G:p.I309V,PLS3:NM_001172335:exon9:c.A844G:p.I282V,PLS3:NM_005032:exon9:c.A925G:p.I309V	rs140968059	.	.	.	.	.	0.0012	1	1.0	D	1.395	0.602	L	2.368277	Score=631;Name=lod=490	.	GT:AD:DP:GQ:PL	0	46	46	1	0,46	1/1:0,46:46:99:1554,129,0	42	0	42	0	42,0	0/0:42,0:42:99:0,123,1586	1513.130000000000109	2	0.5	4	1	88
HCC1937-chrX-108708552	HCC1937	chrX	108708552	108708552	A	G	PASS	High confidence	Somatic, Homozygous	Somatic	exonic	GUCY2F	nonsynonymous SNV	GUCY2F:NM_001522:exon3:c.T851C:p.L284P	rs12008095	.	.	.	.	0.29	0.19	1.000	0.000	P	2.455	0.694	M	3.579314	Score=593;Name=lod=344	.	GT:AD:DP:GQ:PL	0	37	37	1	0,37	1/1:0,37:37:99:1356,108,0	72	1	73	0.0136986	72,1	0/0:72,1:73:99:0,175,2669	1315.660000000000082	2	0.5	4	1	110
HCC1937-chrX-100548243	HCC1937	chrX	100548243	100548243	G	A	PASS	High confidence	Somatic, Homozygous	.	upstream	TAF7L	.	.	rs187782398	.	.	.	.	.	0.0006	.	.	.	.	.	.	-0.697883	.	.	GT:AD:DP:GQ:PL	0	17	17	1	0,17	1/1:0,17:17:51.15:620,51,0	28	0	28	0	28,0	0/0:28,0:28:81.24:0,81,995	579.259999999999991	2	0.5	4	NA	45
HCC1937-chrX-100531072	HCC1937	chrX	100531072	100531072	T	C	PASS	High confidence	Somatic, Homozygous	.	exonic	TAF7L	synonymous SNV	TAF7L:NM_001168474:exon11:c.A942G:p.K314K,TAF7L:NM_024885:exon11:c.A1200G:p.K400K	.	ID=COSM25490;OCCURENCE=1(breast),1(large_intestine)	ID=COSM25490;OCCURENCE=1(breast),1(large_intestine)	ID=COSM25490;OCCURENCE=1(breast),1(large_intestine)	.	.	.	.	.	.	.	.	.	-0.275819	.	.	GT:AD:DP:GQ:PL	0	23	23	1	0,23	1/1:0,23:23:69.23:915,69,0	40	0	40	0	40,0	0/0:40,0:40:99:0,114,1479	873.909999999999968	2	0.5	4	NA	63
HCC1937-chr9-95847083	HCC1937	chr9	95847083	95847083	A	C	.	Low confidence	Somatic, Heterozygous	.	UTR3	SUSD3	.	.	.	.	.	.	.	.	.	.	.	.	.	.	.	0.544070	.	.	GT:AD:DP:GQ:PL	60	23	83	0.277108	60,23	0/1:60,23:83:61.13:61,0,1616	61	3	64	0.046875	61,3	0/0:61,3:64:99:0,132,2154	28.140000000000001	1	0.25	4	NA	147
HCC1937-chr9-85615928	HCC1937	chr9	85615928	85615928	C	A	.	Low confidence	Somatic, Heterozygous	.	exonic	RASEF	nonsynonymous SNV	RASEF:NM_152573:exon10:c.G1320T:p.L440F	.	.	.	.	.	.	.	1	1.0	D	1.87	0.644	L	3.760639	Score=551;Name=lod=232	.	GT:AD:DP:GQ:PL	62	21	83	0.253012	62,21	0/1:62,21:83:95.12:95,0,1418	66	0	66	0	66,0	0/0:66,0:66:99:0,175,2147	62.119999999999997	1	0.25	4	NA	149
HCC1937-chr9-85607967	HCC1937	chr9	85607967	85607967	C	A	PASS	High confidence	Somatic, Heterozygous	.	intronic	RASEF	.	.	.	.	.	.	.	.	.	.	.	.	.	.	.	-0.042379	.	.	GT:AD:DP:GQ:PL	9	9	18	0.5	9,9	0/1:9,9:18:99:258,0,307	24	0	24	0	24,0	0/0:24,0:24:69.17:0,69,830	224.520000000000010	1	0.25	4	NA	42
HCC1937-chr9-8341280	HCC1937	chr9	8341280	8341280	-	A	PASS	High confidence	Somatic, Heterozygous	.	intronic	PTPRD	.	.	.	.	.	.	.	.	.	.	.	.	.	.	.	.	.	.	GT:AD:DP:GQ:PL	16	12	28	0.428571	16,12	0/1:16,12:28:48.58:224,0,49	28	0	28	0	28,0	0/0:28,0:28:52.71:0,53,378	181.789999999999992	1	0.25	4	NA	57
HCC1937-chr9-8338847	HCC1937	chr9	8338847	8338847	C	G	.	Low confidence	Somatic, Heterozygous	.	intronic	PTPRD	.	.	.	.	.	.	.	.	.	.	.	.	.	.	.	-0.399901	.	.	GT:AD:DP:GQ:PL	5	3	8	0.375	5,3	0/1:5,3:8:85:85,0,92	24	2	26	0.0769231	24,2	0/0:24,2:26:4.63:0,5,819	52.899999999999999	1	0.25	4	NA	34
HCC1937-chr9-8338846	HCC1937	chr9	8338846	8338846	C	A	.	Low confidence	Somatic, Heterozygous	.	intronic	PTPRD	.	.	.	.	.	.	.	.	.	.	.	.	.	.	.	-0.528164	.	.	GT:AD:DP:GQ:PL	6	2	8	0.25	6,2	0/1:6,2:8:49.39:49,0,114	24	2	26	0.0769231	24,2	0/0:24,2:26:13.24:0,13,864	16.620000000000001	1	0.25	4	NA	34
HCC1937-chr9-5070104	HCC1937	chr9	5070104	5070104	C	T	PASS	High confidence	Somatic, Heterozygous	.	intronic	JAK2	.	.	.	.	.	.	.	.	.	.	.	.	.	.	.	-0.713935	.	.	GT:AD:DP:GQ:PL	17	8	25	0.32	17,8	0/1:17,8:25:99:214,0,547	37	0	37	0	37,0	0/0:37,0:37:99:0,111,1447	181.430000000000007	1	0.25	4	NA	62
HCC1937-chr9-21975370	HCC1937	chr9	21975370	21975370	C	T	.	Low confidence	Somatic, Heterozygous	.	intronic	CDKN2A	.	.	.	.	.	.	.	.	.	.	.	.	.	.	.	0.720945	.	.	GT:AD:DP:GQ:PL	23	7	30	0.233333	23,7	0/1:23,7:30:44.85:45,0,713	39	1	40	0.025	39,1	0/0:39,1:40:99:0,105,1335	12.119999999999999	1	0.25	4	NA	70
HCC1937-chr9-139753561	HCC1937	chr9	139753561	139753561	G	T	.	Low confidence	Somatic, Heterozygous	.	exonic	MAMDC4	nonsynonymous SNV	MAMDC4:NM_206920:exon24:c.G3061T:p.V1021L	.	.	.	.	.	.	.	1.000	0.000	N	-0.005	0.481	N	0.985632	.	.	GT:AD:DP:GQ:PL	10	5	15	0.333333	10,5	0/1:10,5:15:61.70:62,0,180	13	0	13	0	13,0	0/0:13,0:13:36.11:0,36,445	28.699999999999999	1	0.25	4	NA	28
HCC1937-chr9-139412570	HCC1937	chr9	139412570	139412570	C	T	PASS	Low confidence	Somatic, Heterozygous	.	intronic	NOTCH1	.	.	.	.	.	.	.	.	.	.	.	.	.	.	.	-0.507859	.	.	GT:AD:DP:GQ:PL	3	6	9	0.666667	3,6	0/1:3,6:10:58.95:163,0,59	4	0	4	0	4,0	0/0:4,0:4:12.04:0,12,160	130.180000000000007	1	0.25	4	NA	14
HCC1937-chr9-136672493	HCC1937	chr9	136672493	136672493	A	G	PASS	Low confidence	Somatic, Homozygous	.	intronic	VAV2	.	.	rs2510246	.	.	.	.	.	0.35	.	.	.	.	.	.	-0.543080	.	.	GT:AD:DP:GQ:PL	0	7	7	1	0,7	1/1:0,7:7:18.06:234,18,0	3	0	3	0	3,0	0/0:3,0:4:9.02:0,9,105	194.909999999999997	2	0.5	4	1	11
HCC1937-chr9-134025997	HCC1937	chr9	134025997	134025997	C	T	.	Low confidence	Somatic, Heterozygous	.	intronic	NUP214	.	.	.	.	.	.	.	.	.	.	.	.	.	.	.	2.030051	.	.	GT:AD:DP:GQ:PL	64	21	85	0.247059	64,21	0/1:64,21:85:47.22:47,0,1926	92	0	92	0	92,0	0/0:92,0:92:99:0,247,3176	14.380000000000001	1	0.25	4	NA	177
HCC1937-chr9-119625881	HCC1937	chr9	119625881	119625881	A	C	.	Low confidence	Somatic, Heterozygous	.	exonic	ASTN2	nonsynonymous SNV	ASTN2:NM_014010:exon10:c.T1868G:p.V623G	rs201177429	.	.	.	.	.	.	1	1.0	D	0	0.481	N	3.376454	Score=539;Name=lod=206	.	GT:AD:DP:GQ:PL	71	25	96	0.260417	71,25	0/1:71,25:96:81.36:81,0,2278	62	7	69	0.101449	62,7	0/0:62,7:69:99:0,134,2084	48.359999999999999	1	0.25	4	NA	165
HCC1937-chr9-111658847	HCC1937	chr9	111658847	111658847	C	G	PASS	High confidence	Somatic, Heterozygous	.	exonic	IKBKAP	nonsynonymous SNV	IKBKAP:NM_003640:exon25:c.G2665C:p.E889Q	.	ID=COSM33033;OCCURENCE=1(breast)	ID=COSM33033;OCCURENCE=1(breast)	ID=COSM33033;OCCURENCE=1(breast)	.	.	.	1.000	1.000	D	1.015	0.569	L	3.742030	Score=641;Name=lod=539	.	GT:AD:DP:GQ:PL	64	45	109	0.412844	64,45	0/1:64,45:110:99:1398,0,2088	76	0	76	0	76,0	0/0:76,0:76:99:0,226,2859	1365.210000000000036	1	0.25	4	NA	186
HCC1937-chr9-107690709	HCC1937	chr9	107690709	107690709	C	G	PASS	Low confidence	Somatic, Heterozygous	.	upstream	ABCA1	.	.	rs1800976	.	.	.	.	.	0.48	.	.	.	.	.	.	0.165816	.	.	GT:AD:DP:GQ:PL	4	4	8	0.5	4,4	0/1:4,4:8:98.26:128,0,98	4	0	4	0	4,0	0/0:4,0:4:12.03:0,12,146	94.780000000000001	1	0.25	4	1	12
HCC1937-chr9-107556793	HCC1937	chr9	107556793	107556793	T	A	.	Low confidence	Somatic, Heterozygous	.	splicing	ABCA1(NM_005502:exon41:c.5383-2A&gt;T)	.	.	.	ID=COSM249750;OCCURENCE=1(kidney),1(lung)	.	.	.	.	.	1	1.0	D	.	.	.	4.651157	Score=665;Name=lod=671	.	GT:AD:DP:GQ:PL	32	4	36	0.111111	32,4	0/1:32,4:36:66.23:66,0,705	25	1	26	0.0384615	25,1	0/0:25,1:26:39.57:0,40,789	33.240000000000002	1	0.25	4	NA	62
HCC1937-chr9-106896874	HCC1937	chr9	106896874	106896874	-	ATATTATAA	PASS	High confidence	Somatic, Heterozygous	.	intronic	SMC2	.	.	rs11281153	.	.	.	.	.	.	.	.	.	.	.	.	.	.	.	GT:AD:DP:GQ:PL	44	7	51	0.137255	44,7	0/1:44,7:52:99:152,0,2608	39	0	39	0	39,0	0/0:39,0:39:63.13:0,63,1692	110.340000000000003	1	0.25	4	1	91
HCC1937-chr8-99171743	HCC1937	chr8	99171743	99171743	T	C	.	Low confidence	Somatic, Heterozygous	.	UTR3	POP1	.	.	rs200799750	.	.	.	.	.	.	.	.	.	.	.	.	0.285271	.	.	GT:AD:DP:GQ:PL	22	24	46	0.521739	22,24	0/1:22,24:46:85.17:85,0,604	31	1	32	0.03125	31,1	0/0:31,1:32:69.18:0,69,801	52.170000000000002	1	0.25	4	NA	78
HCC1937-chr8-92971722	HCC1937	chr8	92971722	92971722	A	G	PASS	Low confidence	Somatic, Heterozygous	.	UTR3	RUNX1T1	.	.	.	.	.	.	.	.	.	.	.	.	.	.	.	-0.054993	.	.	GT:AD:DP:GQ:PL	5	6	11	0.545455	5,6	0/1:5,6:11:99:107,0,137	3	1	4	0.25	3,1	0/0:3,1:4:9.02:0,9,100	74.439999999999998	1	0.25	4	NA	15
HCC1937-chr8-92971720	HCC1937	chr8	92971720	92971720	A	G	.	Low confidence	Somatic, Heterozygous	.	UTR3	RUNX1T1	.	.	rs144645714	.	.	.	.	.	0.26	.	.	.	.	.	.	0.131568	.	.	GT:AD:DP:GQ:PL	5	7	12	0.583333	5,7	0/1:5,7:12:88.29:88,0,148	4	1	5	0.2	4,1	0/0:4,1:5:9.02:0,9,100	55.640000000000001	1	0.25	4	1	17
HCC1937-chr8-92971678	HCC1937	chr8	92971678	92971678	G	A	.	Low confidence	Somatic, Heterozygous	.	UTR3	RUNX1T1	.	.	rs371437375	.	.	.	.	.	.	.	.	.	.	.	.	-1.275156	.	.	GT:AD:DP:GQ:PL	17	9	26	0.346154	17,9	0/1:17,9:26:99:140,0,430	9	0	9	0	9,0	0/0:9,0:9:21.04:0,21,256	106.609999999999999	1	0.25	4	NA	35
HCC1937-chr8-92971676	HCC1937	chr8	92971676	92971676	G	A	PASS	Low confidence	Somatic, Heterozygous	.	UTR3	RUNX1T1	.	.	rs2920469	.	.	.	.	.	0.19	.	.	.	.	.	.	-1.671792	.	.	GT:AD:DP:GQ:PL	16	12	28	0.428571	16,12	0/1:16,12:29:99:204,0,456	9	2	11	0.181818	9,2	0/0:9,2:11:24.06:0,24,303	171.090000000000003	1	0.25	4	1	40
HCC1937-chr8-23174425	HCC1937	chr8	23174425	23174425	T	C	PASS	Low confidence	Somatic, Homozygous	.	intronic	LOXL2	.	.	rs3824213	.	.	.	.	0.39	0.73	.	.	.	.	.	.	0.379144	.	.	GT:AD:DP:GQ:PL	0	6	6	1	0,6	1/1:0,6:6:18.06:236,18,0	3	1	4	0.25	3,1	0/0:3,1:4:9.03:0,9,120	196.969999999999999	2	0.5	4	1	10
HCC1937-chr8-142437934	HCC1937	chr8	142437934	142437934	C	T	.	Low confidence	Somatic, Homozygous	.	intronic	PTP4A3	.	.	rs7465654	.	.	.	.	0.0082	0.18	.	.	.	.	.	.	-0.125679	.	.	GT:AD:DP:GQ:PL	0	3	3	1	0,3	1/1:0,3:3:6.02:73,6,0	1	0	1	0	1,0	0/0:1,0:1:3.01:0,3,36	38.350000000000001	2	0.5	4	1	4
HCC1937-chr8-13162416	HCC1937	chr8	13162416	13162416	C	A	.	Low confidence	Somatic, Heterozygous	.	UTR3	DLC1	.	.	.	.	.	.	.	.	.	.	.	.	.	.	.	0.074392	.	.	GT:AD:DP:GQ:PL	15	5	20	0.25	15,5	0/1:15,5:20:45.10:45,0,506	31	0	31	0	31,0	0/0:31,0:31:90.29:0,90,1176	12.359999999999999	1	0.25	4	NA	51
HCC1937-chr8-100832282	HCC1937	chr8	100832282	100832282	C	G	PASS	High confidence	Somatic, Heterozygous	.	exonic	VPS13B	nonsynonymous SNV	VPS13B:NM_017890:exon49:c.C9001G:p.L3001V,VPS13B:NM_152564:exon49:c.C8926G:p.L2976V	.	ID=COSM33031;OCCURENCE=1(breast)	ID=COSM33031;OCCURENCE=1(breast)	ID=COSM33031;OCCURENCE=1(breast)	.	.	.	1	1.0	D	0.975	0.566	L	4.091767	Score=618;Name=lod=434	.	GT:AD:DP:GQ:PL	76	32	108	0.296296	76,32	0/1:76,32:108:99:777,0,2602	71	0	71	0	71,0	0/0:71,0:71:99:0,205,2656	743.700000000000045	1	0.25	4	NA	179
HCC1937-chr8-100148991	HCC1937	chr8	100148991	100148991	C	T	.	Low confidence	Somatic, Heterozygous	.	intronic	VPS13B	.	.	.	.	.	.	.	.	.	.	.	.	.	.	.	3.371678	Score=272;Name=lod=17	.	GT:AD:DP:GQ:PL	88	22	110	0.2	88,22	0/1:88,22:110:99:116,0,2788	80	0	80	0	80,0	0/0:80,0:80:99:0,235,3010	83.040000000000006	1	0.25	4	NA	190
HCC1937-chr7-83824340	HCC1937	chr7	83824340	83824340	A	G	.	Low confidence	Somatic, Heterozygous	.	upstream	SEMA3A	.	.	rs200443702	.	.	.	.	.	.	.	.	.	.	.	.	-0.042479	Score=645;Name=lod=560	.	GT:AD:DP:GQ:PL	15	3	18	0.166667	15,3	0/1:15,3:18:69.04:69,0,436	18	1	19	0.0526316	18,1	0/0:18,1:19:14.72:0,15,557	36.130000000000003	1	0.25	4	NA	37
HCC1937-chr7-76131564	HCC1937	chr7	76131564	76131564	G	A	.	Low confidence	Somatic, Heterozygous	.	intronic	DTX2	.	.	rs73703179	.	.	.	.	.	.	.	.	.	.	.	.	-0.212214	.	.	GT:AD:DP:GQ:PL	43	11	54	0.203704	43,11	0/1:43,11:54:99:112,0,894	54	6	60	0.1	54,6	0/0:54,6:60:19.71:0,20,1277	78.799999999999997	1	0.25	4	1	114
HCC1937-chr7-76112183	HCC1937	chr7	76112183	76112183	C	T	.	Low confidence	Somatic, Heterozygous	.	exonic	DTX2	synonymous SNV	DTX2:NM_001102596:exon2:c.C627T:p.P209P,DTX2:NM_001102595:exon3:c.C627T:p.P209P,DTX2:NM_001102594:exon4:c.C627T:p.P209P,DTX2:NM_020892:exon5:c.C627T:p.P209P	.	.	.	.	.	.	.	.	.	.	.	.	.	1.431637	Score=524;Name=lod=180	.	GT:AD:DP:GQ:PL	10	9	19	0.473684	10,9	0/1:10,9:19:61.95:62,0,125	32	16	48	0.333333	32,16	0/0:32,16:48:2.89:0,3,639	30.230000000000000	1	0.25	4	1	67
HCC1937-chr7-43519364	HCC1937	chr7	43519364	43519364	C	G	PASS	High confidence	Somatic, Heterozygous	.	intronic	HECW1	.	.	.	.	.	.	.	.	.	.	.	.	.	.	.	0.552684	.	.	GT:AD:DP:GQ:PL	31	34	65	0.523077	31,34	0/1:31,34:65:99:1035,0,802	91	0	91	0	91,0	0/0:91,0:91:99:0,262,3290	1001.690000000000055	1	0.25	4	NA	156
HCC1937-chr7-27159583	HCC1937	chr7	27159583	27159583	A	C	.	Low confidence	Somatic, Heterozygous	.	intronic	HOXA3	.	.	.	.	.	.	.	.	.	.	.	.	.	.	.	4.060212	.	.	GT:AD:DP:GQ:PL	5	11	16	0.6875	5,11	0/1:5,11:16:63.63:64,0,171	9	0	9	0	9,0	0/0:9,0:9:27.08:0,27,341	30.629999999999999	1	0.25	4	NA	25
HCC1937-chr7-157387928	HCC1937	chr7	157387928	157387928	A	C	.	Low confidence	Somatic, Heterozygous	.	splicing	PTPRN2(NM_002847:exon18:c.2496+2T&gt;G,NM_130843:exon17:c.2409+2T&gt;G,NM_130842:exon17:c.2445+2T&gt;G)	.	.	.	.	.	.	.	.	.	1	1.0	D	.	.	.	3.612224	Score=514;Name=lod=164	.	GT:AD:DP:GQ:PL	18	6	24	0.25	18,6	0/1:18,6:25:45.46:45,0,541	24	0	24	0	24,0	0/0:24,0:24:66.21:0,66,866	12.690000000000000	1	0.25	4	NA	49
HCC1937-chr7-14775823	HCC1937	chr7	14775823	14775823	G	C	.	Low confidence	Somatic, Heterozygous	.	intronic	DGKB	.	.	rs56288033	.	.	.	.	.	.	.	.	.	.	.	.	1.102461	.	.	GT:AD:DP:GQ:PL	16	5	21	0.238095	16,5	0/1:16,5:21:99:128,0,571	24	3	27	0.111111	24,3	0/0:24,3:27:12.23:0,12,834	95.209999999999994	1	0.25	4	1	49
HCC1937-chr7-143039081	HCC1937	chr7	143039081	143039081	G	A	PASS	High confidence	Somatic, Heterozygous	.	exonic	CLCN1	nonsynonymous SNV	CLCN1:NM_000083:exon15:c.G1642A:p.E548K	.	ID=COSM33030;OCCURENCE=1(breast),2(endometrium)	ID=COSM33030;OCCURENCE=1(breast),2(endometrium)	ID=COSM33030;OCCURENCE=1(breast)	.	.	.	1	1.0	D	4	0.829	H	5.906373	Score=550;Name=lod=230	.	GT:AD:DP:GQ:PL	60	32	92	0.347826	60,32	0/1:60,32:92:99:756,0,1939	91	0	91	0	91,0	0/0:91,0:91:99:0,259,3144	723.379999999999995	1	0.25	4	NA	183
HCC1937-chr7-138252385	HCC1937	chr7	138252385	138252385	C	A	.	Low confidence	Somatic, Heterozygous	Wildtype	exonic	TRIM24	nonsynonymous SNV	TRIM24:NM_003852:exon10:c.C1588A:p.Q530K,TRIM24:NM_015905:exon10:c.C1690A:p.Q564K	rs79325894	.	.	.	.	0.0082	.	0.991	0.991	D	1.5	0.612	L	3.216691	Score=521;Name=lod=175	.	GT:AD:DP:GQ:PL	17	12	29	0.413793	17,12	0/1:17,12:30:99:179,0,447	59	0	59	0	59,0	0/0:59,0:60:99:0,168,2050	145.539999999999992	1	0.25	4	1	90
HCC1937-chr7-121651695	HCC1937	chr7	121651695	121651695	T	G	.	Low confidence	Somatic, Heterozygous	.	exonic	PTPRZ1	synonymous SNV	PTPRZ1:NM_002851:exon12:c.T2595G:p.G865G	.	.	.	.	.	.	.	.	.	.	.	.	.	0.436757	Score=669;Name=lod=701	.	GT:AD:DP:GQ:PL	52	14	66	0.212121	52,14	0/1:52,14:67:58.82:59,0,1548	89	8	97	0.0824742	89,8	0/0:89,8:98:99:0,262,3259	25.829999999999998	1	0.25	4	NA	165
HCC1937-chr7-111979925	HCC1937	chr7	111979925	111979925	A	T	PASS	High confidence	Somatic, Heterozygous	.	exonic	ZNF277	nonsynonymous SNV	ZNF277:NM_021994:exon10:c.A994T:p.I332L	.	ID=COSM33029;OCCURENCE=1(breast)	ID=COSM33029;OCCURENCE=1(breast)	ID=COSM33029;OCCURENCE=1(breast)	.	.	.	1	1.0	D	0.295	0.507	N	1.355924	Score=566;Name=lod=266	.	GT:AD:DP:GQ:PL	20	32	52	0.615385	20,32	0/1:20,32:52:99:1005,0,572	83	0	83	0	83,0	0/0:83,0:83:99:0,250,3189	972.029999999999973	1	0.25	4	NA	135
HCC1937-chr7-107875144	HCC1937	chr7	107875144	107875144	A	-	PASS	High confidence	Somatic, Heterozygous	.	intronic	NRCAM	.	.	.	.	.	.	.	.	.	.	.	.	.	.	.	.	.	.	GT:AD:DP:GQ:PL	21	12	33	0.363636	21,12	0/1:21,12:22:99:180,0,298	40	1	41	0.0243902	40,1	0/0:40,1:41:65.38:0,65,872	137.810000000000002	1	0.25	4	NA	76
HCC1937-chr6-7247099	HCC1937	chr6	7247099	7247099	C	G	PASS	High confidence	Somatic, Heterozygous	.	exonic	RREB1	synonymous SNV	RREB1:NM_001003698:exon11:c.C4251G:p.R1417R,RREB1:NM_001168344:exon11:c.C4251G:p.R1417R,RREB1:NM_001003699:exon12:c.C4416G:p.R1472R	.	ID=COSM51008;OCCURENCE=1(breast)	ID=COSM51008;OCCURENCE=1(breast)	ID=COSM51008;OCCURENCE=1(breast)	.	.	.	.	.	.	.	.	.	0.132184	.	.	GT:AD:DP:GQ:PL	5	7	12	0.583333	5,7	0/1:5,7:12:99:207,0,162	10	0	10	0	10,0	0/0:10,0:10:30.09:0,30,372	173.930000000000007	1	0.25	4	NA	22
HCC1937-chr6-70831844	HCC1937	chr6	70831844	70831844	C	T	.	Low confidence	Somatic, Heterozygous	.	intronic	COL19A1	.	.	rs199682251	.	.	.	.	.	.	.	.	.	.	.	.	2.959223	.	.	GT:AD:DP:GQ:PL	20	4	24	0.166667	20,4	0/1:20,4:24:49.76:50,0,633	18	0	18	0	18,0	0/0:18,0:18:54.13:0,54,638	16.850000000000001	1	0.25	4	NA	42
HCC1937-chr6-64290633	HCC1937	chr6	64290633	64290633	-	T	.	Low confidence	Somatic, Heterozygous	.	UTR3	PTP4A1	.	.	rs113906878	.	.	.	.	.	.	.	.	.	.	.	.	.	.	.	GT:AD:DP:GQ:PL	49	8	57	0.140351	49,8	0/1:49,8:57:54.41:54,0,330	54	4	58	0.0689655	54,4	0/0:54,4:58:19.76:0,20,401	12.640000000000001	1	0.25	4	1	126
HCC1937-chr6-43583450	HCC1937	chr6	43583450	43583450	G	A	PASS	Low confidence	Somatic, Heterozygous	.	UTR3	POLH	.	.	rs9333560	.	.	.	.	.	0.01	.	.	.	.	.	.	-0.734428	.	.	GT:AD:DP:GQ:PL	5	6	11	0.545455	5,6	0/1:5,6:11:99:176,0,150	5	0	5	0	5,0	0/0:5,0:5:12.04:0,12,151	143.210000000000008	1	0.25	4	1	16
HCC1937-chr6-36341294	HCC1937	chr6	36341294	36341294	C	T	PASS	Low confidence	Somatic, Heterozygous	.	exonic	ETV7	synonymous SNV	ETV7:NM_001207036:exon3:c.G204A:p.G68G,ETV7:NM_001207039:exon3:c.G204A:p.G68G,ETV7:NM_001207040:exon3:c.G126A:p.G42G,ETV7:NM_001207035:exon4:c.G369A:p.G123G,ETV7:NM_001207037:exon4:c.G192A:p.G64G,ETV7:NM_001207038:exon4:c.G369A:p.G123G,ETV7:NM_016135:exon4:c.G369A:p.G123G	rs3213530	.	.	.	.	0.074	0.22	.	.	.	.	.	.	0.381443	.	.	GT:AD:DP:GQ:PL	6	3	9	0.333333	6,3	0/1:6,3:9:97.63:98,0,102	8	0	8	0	8,0	0/0:8,0:8:18.05:0,18,225	64.670000000000002	1	0.25	4	1	17
HCC1937-chr6-36106760	HCC1937	chr6	36106760	36106760	G	T	PASS	High confidence	Somatic, Heterozygous	.	exonic	MAPK13	stopgain SNV	MAPK13:NM_002754:exon11:c.G946T:p.E316X	.	ID=COSM608;OCCURENCE=2(breast)	ID=COSM608;OCCURENCE=2(breast)	ID=COSM608;OCCURENCE=2(breast)	.	.	.	1	1.0	D	.	.	.	6.936779	Score=414;Name=lod=64	.	GT:AD:DP:GQ:PL	35	17	52	0.326923	35,17	0/1:35,17:52:99:450,0,950	61	0	61	0	61,0	0/0:61,0:61:99:0,162,2059	417.100000000000023	1	0.25	4	NA	113
HCC1937-chr6-30670630	HCC1937	chr6	30670630	30670630	G	A	PASS	High confidence	Somatic, Heterozygous	Somatic	exonic	MDC1	nonsynonymous SNV	MDC1:NM_014641:exon13:c.C5890T:p.P1964S	.	.	.	.	.	.	.	0.868	0.868	D	1.23	0.588	L	1.483612	Score=383;Name=lod=48	.	GT:AD:DP:GQ:PL	30	64	94	0.680851	30,64	0/1:30,64:94:99:1987,0,682	107	0	107	0	107,0	0/0:107,0:107:99:0,316,4130	1954.170000000000073	1	0.25	4	NA	201
HCC1937-chr6-152485361	HCC1937	chr6	152485361	152485361	G	T	.	Low confidence	Somatic, Heterozygous	.	exonic	SYNE1	synonymous SNV	SYNE1:NM_033071:exon130:c.C23514A:p.A7838A,SYNE1:NM_182961:exon131:c.C23727A:p.A7909A	rs200146485	.	.	.	.	.	.	.	.	.	.	.	.	1.404035	Score=575;Name=lod=290	.	GT:AD:DP:GQ:PL	31	10	41	0.243902	31,10	0/1:31,10:41:99:116,0,923	69	2	71	0.028169	69,2	0/0:69,2:71:99:0,177,2140	83.390000000000001	1	0.25	4	NA	112
HCC1937-chr6-133782271	HCC1937	chr6	133782271	133782271	C	A	.	Low confidence	Somatic, Heterozygous	.	exonic	EYA4	stopgain SNV	EYA4:NM_172103:exon6:c.C321A:p.Y107X,EYA4:NM_004100:exon7:c.C390A:p.Y130X,EYA4:NM_172105:exon7:c.C390A:p.Y130X	rs200471957	.	.	.	.	0.0082	.	1	1	A	.	.	.	7.756653	Score=572;Name=lod=282	.	GT:AD:DP:GQ:PL	55	19	74	0.256757	55,19	0/1:55,19:74:89.33:89,0,1560	78	2	80	0.025	78,2	0/0:78,2:80:99:0,193,2699	56.329999999999998	1	0.25	4	NA	154
HCC1937-chr6-129513846	HCC1937	chr6	129513846	129513846	T	G	.	Low confidence	Somatic, Heterozygous	.	exonic	LAMA2	nonsynonymous SNV	LAMA2:NM_000426:exon12:c.T1630G:p.Y544D,LAMA2:NM_001079823:exon12:c.T1630G:p.Y544D	rs200939383	.	.	.	.	.	.	1.000	1.000	D	2.045	0.659	M	3.770789	Score=487;Name=lod=127	.	GT:AD:DP:GQ:PL	36	24	60	0.4	36,24	0/1:36,24:60:66.47:66,0,911	49	7	56	0.125	49,7	0/0:49,7:56:99:0,138,1660	33.469999999999999	1	0.25	4	NA	116
HCC1937-chr6-109001341	HCC1937	chr6	109001341	109001341	A	C	PASS	High confidence	Somatic, Heterozygous	Somatic	UTR3	FOXO3	.	.	.	.	.	.	.	.	.	.	.	.	.	.	.	1.262062	.	.	GT:AD:DP:GQ:PL	83	29	112	0.258929	83,29	0/1:83,29:114:99:676,0,2213	122	0	122	0	122,0	0/0:122,0:124:99:0,349,4028	643.110000000000014	1	0.25	4	NA	238
HCC1937-chr5-67589188	HCC1937	chr5	67589188	67589188	C	T	.	Low confidence	Somatic, Heterozygous	.	exonic	PIK3R1	synonymous SNV	PIK3R1:NM_001242466:exon3:c.C87T:p.F29F,PIK3R1:NM_181504:exon4:c.C366T:p.F122F,PIK3R1:NM_181524:exon4:c.C276T:p.F92F,PIK3R1:NM_181523:exon10:c.C1176T:p.F392F	rs3730090	.	.	.	.	0.057	0.31	.	.	.	.	.	.	1.155659	Score=741;Name=lod=1365	.	GT:AD:DP:GQ:PL	39	17	56	0.303571	39,17	0/1:39,17:56:99:187,0,1068	93	2	95	0.0210526	93,2	0/0:93,2:95:99:0,199,3002	153.870000000000005	1	0.25	4	1	151
HCC1937-chr5-67584357	HCC1937	chr5	67584357	67584357	A	G	PASS	Low confidence	Somatic, Homozygous	Germline	UTR5	PIK3R1	.	.	rs2888323	.	.	.	.	.	0.26	.	.	.	.	.	.	1.079921	.	.	GT:AD:DP:GQ:PL	0	8	8	1	0,8	1/1:0,8:8:21.06:263,21,0	1	1	2	0.5	1,1	0/0:1,1:2:3.01:0,3,40	225.569999999999993	2	0.5	4	1	10
HCC1937-chr5-65892243	HCC1937	chr5	65892243	65892243	C	T	.	Low confidence	Somatic, Heterozygous	.	UTR5	MAST4	.	.	rs4700137	.	.	.	.	.	0.58	.	.	.	.	.	.	-0.213857	.	.	GT:AD:DP:GQ:PL	0	2	2	1	0,2	0/1:0,2:2:0.97:66,6,0	1	0	1	0	1,0	0/0:1,0:1:3.01:0,3,40	31	1	0.25	4	1	3
HCC1937-chr5-40762005	HCC1937	chr5	40762005	40762005	G	A	.	Low confidence	Somatic, Heterozygous	.	UTR3	PRKAA1	.	.	.	.	.	.	.	.	.	.	.	.	.	.	.	0.370206	.	.	GT:AD:DP:GQ:PL	58	8	66	0.121212	58,8	0/1:58,8:66:99:103,0,2007	48	0	48	0	48,0	0/0:48,0:48:99:0,144,1909	70.219999999999999	1	0.25	4	NA	114
HCC1937-chr5-35875611	HCC1937	chr5	35875611	35875611	C	G	PASS	High confidence	Somatic, Heterozygous	.	intronic	IL7R	.	.	.	ID=COSM33027;OCCURENCE=1(breast)	ID=COSM33027;OCCURENCE=1(breast)	ID=COSM33027;OCCURENCE=1(breast)	.	.	.	1	1.0	D	.	.	.	1.720441	Score=391;Name=lod=52	.	GT:AD:DP:GQ:PL	51	45	96	0.46875	51,45	0/1:51,45:96:99:1451,0,1593	55	0	55	0	55,0	0/0:55,0:55:99:0,157,2040	1418.319999999999936	1	0.25	4	NA	151
HCC1937-chr5-24511654	HCC1937	chr5	24511654	24511654	C	G	.	Low confidence	Somatic, Heterozygous	.	intronic	CDH10	.	.	rs7443837	.	.	.	.	.	.	.	.	.	.	.	.	-1.249943	.	.	GT:AD:DP:GQ:PL	10	4	14	0.285714	10,4	0/1:10,4:14:60.18:60,0,317	3	1	4	0.25	3,1	0/0:3,1:4:6.02:0,6,77	27.850000000000001	1	0.25	4	1	18
HCC1937-chr5-179306250	HCC1937	chr5	179306250	179306250	G	A	.	Low confidence	Somatic, Heterozygous	.	intronic	TBC1D9B	.	.	.	.	.	.	.	.	.	.	.	.	.	.	.	-0.262623	.	.	GT:AD:DP:GQ:PL	11	2	13	0.153846	11,2	0/1:11,2:13:46.91:47,0,309	12	0	12	0	12,0	0/0:12,0:12:30.10:0,30,397	14.080000000000000	1	0.25	4	NA	25
HCC1937-chr5-176894756	HCC1937	chr5	176894756	176894756	C	T	PASS	Low confidence	Somatic, Homozygous	.	exonic	DBN1	synonymous SNV	DBN1:NM_004395:exon4:c.G318A:p.A106A,DBN1:NM_080881:exon5:c.G324A:p.A108A	rs2545794	.	.	.	.	0.14	0.39	.	.	.	.	.	.	2.239552	.	.	GT:AD:DP:GQ:PL	0	8	8	1	0,8	1/1:0,8:8:15.04:180,15,0	2	0	2	0	2,0	0/0:2,0:2:6.02:0,6,80	141.129999999999995	2	0.5	4	1	10
HCC1937-chr5-170239959	HCC1937	chr5	170239959	170239959	G	A	PASS	High confidence	Somatic, Heterozygous	Somatic	UTR3	GABRP	.	.	.	.	.	.	.	.	.	.	.	.	.	.	.	0.317546	.	.	GT:AD:DP:GQ:PL	64	50	114	0.438596	64,50	0/1:64,50:114:99:1517,0,2074	86	0	86	0	86,0	0/0:86,0:86:99:0,250,3222	1483.549999999999955	1	0.25	4	NA	200
HCC1937-chr5-170222264	HCC1937	chr5	170222264	170222264	T	G	.	Low confidence	Somatic, Heterozygous	.	exonic	GABRP	nonsynonymous SNV	GABRP:NM_014211:exon5:c.T293G:p.V98G	.	ID=COSM1582650;OCCURENCE=1(stomach)	.	.	.	.	.	1	1.0	D	1.75	0.633	L	4.224775	Score=532;Name=lod=194	.	GT:AD:DP:GQ:PL	50	28	78	0.358974	50,28	0/1:50,28:79:99:116,0,1419	43	6	49	0.122449	43,6	0/0:43,6:49:99:0,126,1564	83.200000000000003	1	0.25	4	NA	128
HCC1937-chr5-14394283	HCC1937	chr5	14394283	14394283	G	A	PASS	Low confidence	Somatic, Heterozygous	.	intronic	TRIO	.	.	rs256412	.	.	.	.	.	0.26	.	.	.	.	.	.	0.281617	.	.	GT:AD:DP:GQ:PL	4	10	14	0.714286	4,10	0/1:4,10:14:96.93:290,0,97	3	0	3	0	3,0	0/0:3,0:3:9.03:0,9,120	257.819999999999993	1	0.25	4	1	17
HCC1937-chr5-14387867	HCC1937	chr5	14387867	14387867	T	C	.	Low confidence	Somatic, Heterozygous	.	exonic	TRIO	synonymous SNV	TRIO:NM_007118:exon23:c.T3792C:p.I1264I	rs201027927	.	.	.	.	.	.	.	.	.	.	.	.	1.569060	Score=419;Name=lod=67	.	GT:AD:DP:GQ:PL	58	26	84	0.309524	58,26	0/1:58,26:84:99:131,0,1872	37	7	44	0.159091	37,7	0/0:37,7:44:99:0,102,1305	97.689999999999998	1	0.25	4	NA	128
HCC1937-chr5-137804476	HCC1937	chr5	137804476	137804476	T	-	.	Low confidence	Somatic, Heterozygous	.	UTR3	EGR1	.	.	.	.	.	.	.	.	.	.	.	.	.	.	.	.	.	.	GT:AD:DP:GQ:PL	69	10	79	0.126582	69,10	0/1:69,10:72:59.79:60,0,838	44	1	45	0.0222222	44,1	0/0:44,1:46:57.09:0,57,719	17.820000000000000	1	0.25	4	1	129
HCC1937-chr5-13701618	HCC1937	chr5	13701618	13701618	A	-	PASS	Low confidence	Somatic, Heterozygous	.	intronic	DNAH5	.	.	rs61338089	.	.	.	.	.	.	.	.	.	.	.	.	.	.	.	GT:AD:DP:GQ:PL	12	7	19	0.368421	12,7	0/1:12,7:12:99:106,0,145	6	0	6	0	6,0	0/0:6,0:6:6.01:0,6,61	64.980000000000004	1	0.25	4	1	26
HCC1937-chr5-133655030	HCC1937	chr5	133655030	133655030	A	-	.	Low confidence	Somatic, Heterozygous	.	intronic	CDKL3	.	.	.	.	.	.	.	.	.	.	.	.	.	.	.	.	.	.	GT:AD:DP:GQ:PL	31	8	39	0.205128	31,8	0/1:31,8:32:64.42:64,0,458	27	3	30	0.1	27,3	0/0:27,3:27:0.44:0,0,459	24.449999999999999	1	0.25	4	1	71
HCC1937-chr5-132440579	HCC1937	chr5	132440579	132440579	G	A	PASS	High confidence	Somatic, Heterozygous	Somatic	UTR3	HSPA4	.	.	.	.	.	.	.	.	.	.	.	.	.	.	.	1.106220	.	.	GT:AD:DP:GQ:PL	83	34	117	0.290598	83,34	0/1:83,34:117:99:877,0,2880	99	0	99	0	99,0	0/0:99,0:99:99:0,268,3428	843.909999999999968	1	0.25	4	NA	216
HCC1937-chr5-1008998	HCC1937	chr5	1008998	1008998	T	C	PASS	Low confidence	Somatic, Heterozygous	.	upstream	NKD2	.	.	rs141491880	.	.	.	.	.	0.15	.	.	.	.	.	.	0.331262	.	.	GT:AD:DP:GQ:PL	7	7	14	0.5	7,7	0/1:7,7:14:99:190,0,180	2	0	2	0	2,0	0/0:2,0:2:6.02:0,6,80	157.280000000000001	1	0.25	4	1	16
HCC1937-chr4-88056830	HCC1937	chr4	88056830	88056830	C	A	PASS	High confidence	Somatic, Heterozygous	.	exonic	AFF1	nonsynonymous SNV	AFF1:NM_005935:exon20:c.C3610A:p.Q1204K,AFF1:NM_001166693:exon21:c.C3634A:p.Q1212K	.	ID=COSM33024,COSM1431578;OCCURENCE=1(breast),1(large_intestine)	ID=COSM33024,COSM1431578;OCCURENCE=1(breast),1(large_intestine)	.	.	.	.	1	0.0	N	-1.87	0.319	N	-0.796934	.	.	GT:AD:DP:GQ:PL	22	25	47	0.531915	22,25	0/1:22,25:47:99:793,0,691	42	0	42	0	42,0	0/0:42,0:42:99:0,120,1575	759.919999999999959	1	0.25	4	NA	89
HCC1937-chr4-87720263	HCC1937	chr4	87720263	87720263	G	A	.	Low confidence	Somatic, Heterozygous	.	exonic	PTPN13	synonymous SNV	PTPN13:NM_080684:exon39:c.G5838A:p.Q1946Q,PTPN13:NM_006264:exon41:c.G6354A:p.Q2118Q,PTPN13:NM_080683:exon42:c.G6411A:p.Q2137Q,PTPN13:NM_080685:exon42:c.G6426A:p.Q2142Q	.	.	.	.	.	.	.	.	.	.	.	.	.	0.095457	.	.	GT:AD:DP:GQ:PL	37	17	54	0.314815	37,17	0/1:37,17:54:99:177,0,1295	47	2	49	0.0408163	47,2	0/0:47,2:49:99:0,106,1678	143.800000000000011	1	0.25	4	NA	103
HCC1937-chr4-5468486	HCC1937	chr4	5468486	5468486	C	A	.	Low confidence	Somatic, Heterozygous	.	exonic	STK32B	synonymous SNV	STK32B:NM_018401:exon10:c.C966A:p.S322S	rs200950794	.	.	.	.	.	.	.	.	.	.	.	.	1.174544	Score=569;Name=lod=273	.	GT:AD:DP:GQ:PL	22	16	38	0.421053	22,16	0/1:22,16:38:79.62:80,0,669	45	2	47	0.0425532	45,2	0/0:45,2:47:99:0,120,1463	46.609999999999999	1	0.25	4	NA	85
HCC1937-chr4-46929329	HCC1937	chr4	46929329	46929329	T	A	PASS	High confidence	Somatic, Homozygous	Somatic	UTR3	GABRA4	.	.	.	.	.	.	.	.	.	.	.	.	.	.	.	0.859386	.	.	GT:AD:DP:GQ:PL	0	56	56	1	0,56	1/1:0,56:56:99:1976,153,0	53	0	53	0	53,0	0/0:53,0:53:99:0,150,1921	1934.880000000000109	2	0.5	4	NA	109
HCC1937-chr4-189061114	HCC1937	chr4	189061114	189061114	T	C	PASS	High confidence	Somatic, Heterozygous	Somatic	exonic	TRIML1	synonymous SNV	TRIML1:NM_178556:exon1:c.T402C:p.H134H	.	.	.	.	.	.	.	.	.	.	.	.	.	-0.501752	.	.	GT:AD:DP:GQ:PL	27	13	40	0.325	27,13	0/1:27,13:40:99:289,0,798	28	0	28	0	28,0	0/0:28,0:28:78.22:0,78,986	256.079999999999984	1	0.25	4	NA	68
HCC1937-chr4-166986889	HCC1937	chr4	166986889	166986889	C	G	PASS	High confidence	Somatic, Heterozygous	.	exonic	TLL1	nonsynonymous SNV	TLL1:NM_012464:exon16:c.C2062G:p.L688V	.	ID=COSM33025;OCCURENCE=1(breast)	ID=COSM33025;OCCURENCE=1(breast)	ID=COSM33025;OCCURENCE=1(breast)	.	.	.	1	1.0	D	1.64	0.624	L	2.066293	Score=623;Name=lod=452	.	GT:AD:DP:GQ:PL	23	58	81	0.716049	23,58	0/1:23,58:81:99:1759,0,570	83	0	83	0	83,0	0/0:83,0:83:99:0,244,3201	1725.759999999999991	1	0.25	4	NA	164
HCC1937-chr4-140640801	HCC1937	chr4	140640801	140640801	C	A	PASS	High confidence	Somatic, Heterozygous	Somatic	exonic	MAML3	nonsynonymous SNV	MAML3:NM_018717:exon6:c.G3081T:p.M1027I	.	.	.	.	.	.	.	1	1.0	D	1.59	0.619	L	3.582866	Score=474;Name=lod=113	.	GT:AD:DP:GQ:PL	41	14	55	0.254545	41,14	0/1:41,14:55:99:351,0,1264	46	0	46	0	46,0	0/0:46,0:46:99:0,126,1534	317.970000000000027	1	0.25	4	NA	101
HCC1937-chr4-111397395	HCC1937	chr4	111397395	111397395	T	G	.	Low confidence	Somatic, Heterozygous	.	UTR5	ENPEP	.	.	.	.	.	.	.	.	.	.	.	.	.	.	.	1.640754	.	.	GT:AD:DP:GQ:PL	66	25	91	0.274725	66,25	0/1:66,25:91:76.30:76,0,1984	87	7	94	0.0744681	87,7	0/0:87,7:94:99:0,250,3147	43.299999999999997	1	0.25	4	NA	185
HCC1937-chr3-9026013	HCC1937	chr3	9026013	9026013	A	C	.	Low confidence	Somatic, Heterozygous	.	UTR3	SRGAP3	.	.	.	.	.	.	.	.	.	.	.	.	.	.	.	2.146906	.	.	GT:AD:DP:GQ:PL	67	30	97	0.309278	67,30	0/1:67,30:98:54.20:54,0,1993	63	7	70	0.1	63,7	0/0:63,7:70:99:0,169,2125	21.230000000000000	1	0.25	4	NA	168
HCC1937-chr3-52676066	HCC1937	chr3	52676066	52676066	A	-	.	Low confidence	Somatic, Heterozygous	.	intronic	PBRM1	.	.	rs376663529	.	.	.	.	.	.	.	.	.	.	.	.	.	Score=647;Name=lod=566	.	GT:AD:DP:GQ:PL	34	6	40	0.15	34,6	0/1:34,6:35:51.47:51,0,396	37	3	40	0.075	37,3	0/0:37,3:38:9.47:0,9,574	10.180000000000000	1	0.25	4	NA	85
HCC1937-chr3-48631041	HCC1937	chr3	48631041	48631041	T	G	PASS	High confidence	Somatic, Homozygous	.	exonic	COL7A1	nonsynonymous SNV	COL7A1:NM_000094:exon3:c.A355C:p.T119P	.	ID=COSM33021;OCCURENCE=1(breast)	ID=COSM33021;OCCURENCE=1(breast)	ID=COSM33021;OCCURENCE=1(breast)	.	.	.	0.999	0.999	D	4.13	0.840	H	2.337657	Score=530;Name=lod=190	.	GT:AD:DP:GQ:PL	1	79	80	0.9875	1,79	1/1:1,79:80:99:2873,199,0	89	0	89	0	89,0	0/0:89,0:90:99:0,256,3317	2832.599999999999909	2	0.5	4	NA	170
HCC1937-chr3-38157998	HCC1937	chr3	38157998	38157998	T	G	.	Low confidence	Somatic, Heterozygous	.	exonic	DLEC1	nonsynonymous SNV	DLEC1:NM_007335:exon28:c.T3911G:p.V1304G,DLEC1:NM_007337:exon28:c.T3911G:p.V1304G	rs200307012	.	.	.	.	0.016	.	1.000	1.000	D	1.905	0.647	M	3.087605	Score=403;Name=lod=58	.	GT:AD:DP:GQ:PL	38	13	51	0.254902	38,13	0/1:38,13:51:91.69:92,0,1017	40	12	52	0.230769	40,12	0/0:40,12:52:13.16:0,13,1286	58.829999999999998	1	0.25	4	NA	103
HCC1937-chr3-3084007	HCC1937	chr3	3084007	3084007	A	C	.	Low confidence	Somatic, Heterozygous	.	exonic	CNTN4	synonymous SNV	CNTN4:NM_001206956:exon12:c.A1425C:p.P475P,CNTN4:NM_175613:exon12:c.A1428C:p.P476P,CNTN4:NM_001206955:exon20:c.A2412C:p.P804P,CNTN4:NM_175607:exon21:c.A2412C:p.P804P	.	.	.	.	.	.	.	.	.	.	.	.	.	1.067691	Score=505;Name=lod=151	.	GT:AD:DP:GQ:PL	51	15	66	0.227273	51,15	0/1:51,15:66:45.94:46,0,1558	60	7	67	0.104478	60,7	0/0:60,7:68:99:0,147,2169	13.160000000000000	1	0.25	4	NA	134
HCC1937-chr3-189598644	HCC1937	chr3	189598644	189598644	A	C	.	Low confidence	Somatic, Heterozygous	.	UTR3	TP63	.	.	.	.	.	.	.	.	.	.	.	.	.	.	.	0.155680	.	.	GT:AD:DP:GQ:PL	77	49	126	0.388889	77,49	0/1:77,49:127:99:110,0,2209	79	9	88	0.102273	79,9	0/0:79,9:88:99:0,204,2774	76.510000000000005	1	0.25	4	NA	215
HCC1937-chr3-186519029	HCC1937	chr3	186519029	186519029	G	T	.	Low confidence	Somatic, Heterozygous	.	intronic	RFC4	.	.	.	.	.	.	.	.	.	.	.	.	.	.	.	0.005490	.	.	GT:AD:DP:GQ:PL	34	33	67	0.492537	34,33	0/1:34,33:68:99:187,0,610	37	0	37	0	37,0	0/0:37,0:37:99:0,111,1419	154.300000000000011	1	0.25	4	NA	105
HCC1937-chr3-184297264	HCC1937	chr3	184297264	184297264	G	C	.	Low confidence	Somatic, Heterozygous	.	splicing	EPHB3(NM_004443:exon10:c.1802-1G&gt;C)	.	.	.	.	.	.	.	.	.	1	1.0	D	.	.	.	3.513977	Score=325;Name=lod=28	.	GT:AD:DP:GQ:PL	112	15	127	0.11811	112,15	0/1:112,15:127:99:173,0,2922	101	1	102	0.00980392	101,1	0/0:101,1:102:99:0,286,3735	140.020000000000010	1	0.25	4	NA	229
HCC1937-chr3-184290849	HCC1937	chr3	184290849	184290849	G	A	PASS	High confidence	Somatic, Heterozygous	.	exonic	EPHB3	synonymous SNV	EPHB3:NM_004443:exon3:c.G741A:p.E247E	.	ID=COSM21000;OCCURENCE=1(breast)	ID=COSM21000;OCCURENCE=1(breast)	ID=COSM21000;OCCURENCE=1(breast)	.	.	.	.	.	.	.	.	.	0.829778	Score=449;Name=lod=89	.	GT:AD:DP:GQ:PL	31	34	65	0.523077	31,34	0/1:31,34:65:99:1037,0,989	36	0	36	0	36,0	0/0:36,0:36:93.30:0,93,1234	1003.690000000000055	1	0.25	4	NA	101
HCC1937-chr3-160152770	HCC1937	chr3	160152770	160152770	T	C	PASS	Low confidence	Somatic, Heterozygous	.	downstream	SMC4,TRIM59	.	.	rs11719750	.	.	.	.	.	0.17	.	.	.	.	.	.	-0.126800	.	.	GT:AD:DP:GQ:PL	4	3	7	0.428571	4,3	0/1:4,3:7:93.30:93,0,134	3	0	3	0	3,0	0/0:3,0:3:9.03:0,9,120	60.640000000000001	1	0.25	4	1	10
HCC1937-chr3-160134209	HCC1937	chr3	160134209	160134209	T	-	.	Low confidence	Somatic, Heterozygous	.	intronic	SMC4	.	.	.	ID=COSM1617143;OCCURENCE=1(liver)	.	.	.	.	.	.	.	.	.	.	.	.	.	.	GT:AD:DP:GQ:PL	35	4	39	0.102564	35,4	0/1:35,4:36:58.71:59,0,364	15	1	16	0.0625	15,1	0/0:15,1:15:32.28:0,32,311	16.770000000000000	1	0.25	4	NA	56
HCC1937-chr3-157213321	HCC1937	chr3	157213321	157213321	G	T	.	Low confidence	Somatic, Heterozygous	.	intronic	VEPH1	.	.	.	.	.	.	.	.	.	.	.	.	.	.	.	0.121977	.	.	GT:AD:DP:GQ:PL	56	17	73	0.232877	56,17	0/1:56,17:73:99:157,0,1358	43	0	43	0	43,0	0/0:43,0:43:99:0,123,1563	124.379999999999995	1	0.25	4	NA	116
HCC1937-chr3-157098943	HCC1937	chr3	157098943	157098943	A	C	.	Low confidence	Somatic, Heterozygous	.	splicing	VEPH1(NM_024621:exon8:c.1127+2T&gt;G,NM_001167912:exon8:c.1127+2T&gt;G,NM_001167911:exon8:c.1127+2T&gt;G)	.	.	.	ID=COSM1725319;OCCURENCE=1(liver)	.	.	.	.	.	1	1.0	D	.	.	.	4.166991	Score=371;Name=lod=43	.	GT:AD:DP:GQ:PL	68	27	95	0.284211	68,27	0/1:68,27:95:99:182,0,2084	72	8	80	0.1	72,8	0/0:72,8:80:99:0,185,2546	149.080000000000013	1	0.25	4	NA	175
HCC1937-chr3-148583291	HCC1937	chr3	148583291	148583291	G	T	PASS	High confidence	Somatic, Heterozygous	.	exonic	CPA3	stopgain SNV	CPA3:NM_001870:exon2:c.G100T:p.E34X	.	ID=COSM33023;OCCURENCE=1(breast)	ID=COSM33023;OCCURENCE=1(breast)	ID=COSM33023;OCCURENCE=1(breast)	.	.	.	1	1	A	.	.	.	6.785155	Score=425;Name=lod=71	.	GT:AD:DP:GQ:PL	51	57	108	0.527778	51,57	0/1:51,57:108:99:1566,0,1610	73	0	73	0	73,0	0/0:73,0:73:99:0,220,2755	1532.660000000000082	1	0.25	4	1	181
HCC1937-chr3-130405025	HCC1937	chr3	130405025	130405025	A	C	.	Low confidence	Somatic, Heterozygous	.	intronic	PIK3R4	.	.	.	.	.	.	.	.	.	.	.	.	.	.	.	-0.640428	.	.	GT:AD:DP:GQ:PL	40	13	53	0.245283	40,13	0/1:40,13:53:85.07:85,0,346	45	1	46	0.0217391	45,1	0/0:45,1:46:30.06:0,30,318	52.070000000000000	1	0.25	4	NA	99
HCC1937-chr3-122287563	HCC1937	chr3	122287563	122287563	G	C	PASS	High confidence	Somatic, Homozygous	.	exonic	DTX3L	nonsynonymous SNV	DTX3L:NM_138287:exon3:c.G627C:p.K209N	.	ID=COSM33022;OCCURENCE=1(breast)	ID=COSM33022;OCCURENCE=1(breast)	ID=COSM33022;OCCURENCE=1(breast)	.	.	.	1	0.0	N	1.355	0.599	L	1.584465	.	.	GT:AD:DP:GQ:PL	0	102	102	1	0,102	1/1:0,102:102:99:3431,283,0	96	0	96	0	96,0	0/0:96,0:96:99:0,271,3483	3431.780000000000200	2	0.5	4	NA	198
HCC1937-chr3-121414199	HCC1937	chr3	121414199	121414199	G	A	PASS	High confidence	Somatic, Heterozygous	Somatic	exonic	GOLGB1	nonsynonymous SNV	GOLGB1:NM_001256488:exon12:c.C4931T:p.S1644F,GOLGB1:NM_001256486:exon13:c.C5171T:p.S1724F,GOLGB1:NM_001256487:exon13:c.C5054T:p.S1685F,GOLGB1:NM_004487:exon13:c.C5156T:p.S1719F	.	.	.	.	.	.	.	0.881	0.119	N	1.79	0.637	L	1.563891	Score=309;Name=lod=24	.	GT:AD:DP:GQ:PL	71	22	93	0.236559	71,22	0/1:71,22:93:99:560,0,2259	80	0	80	0	80,0	0/0:80,0:80:99:0,235,3082	527.049999999999955	1	0.25	4	NA	173
HCC1937-chr3-10088444	HCC1937	chr3	10088444	10088444	A	G	.	Low confidence	Somatic, Heterozygous	.	intronic	FANCD2	.	.	rs142624538	.	.	.	.	.	.	.	.	.	.	.	.	-0.880928	.	.	GT:AD:DP:GQ:PL	30	4	34	0.117647	30,4	0/1:30,4:35:13.68:71,0,14	27	0	27	0	27,0	0/0:27,0:27:3:0,3,28	39.280000000000001	1	0.25	4	1	62
HCC1937-chr3-10088443	HCC1937	chr3	10088443	10088443	C	A	.	Low confidence	Somatic, Homozygous	.	intronic	FANCD2	.	.	rs145517746	.	.	.	.	.	.	.	.	.	.	.	.	-1.535435	.	.	GT:AD:DP:GQ:PL	31	4	35	0.114286	31,4	1/1:31,4:35:9.01:83,9,0	28	0	28	0	28,0	0/0:28,0:28:3:0,3,28	47	2	0.5	4	1	63
HCC1937-chr3-10088242	HCC1937	chr3	10088242	10088242	G	A	.	Low confidence	Somatic, Heterozygous	.	intronic	FANCD2	.	.	rs199726231	.	.	.	.	.	.	.	.	.	.	.	.	0.165062	.	.	GT:AD:DP:GQ:PL	31	5	36	0.138889	31,5	0/1:31,5:36:57.47:57,0,920	37	2	39	0.0512821	37,2	0/0:37,2:39:52.08:0,52,1257	24.480000000000000	1	0.25	4	1	75
HCC1937-chr22-50945161	HCC1937	chr22	50945161	50945161	T	G	.	Low confidence	Somatic, Heterozygous	.	intronic	LMF2	.	.	.	.	.	.	.	.	.	.	.	.	.	.	.	0.184627	.	.	GT:AD:DP:GQ:PL	6	2	8	0.25	6,2	0/1:6,2:8:43.36:43,0,184	6	1	7	0.142857	6,1	0/0:6,1:7:18.05:0,18,228	10.779999999999999	1	0.25	4	NA	15
HCC1937-chr22-42269975	HCC1937	chr22	42269975	42269975	T	A	PASS	High confidence	Somatic, Heterozygous	.	exonic	SREBF2	nonsynonymous SNV	SREBF2:NM_004599:exon5:c.T1041A:p.N347K	.	ID=COSM33056;OCCURENCE=1(breast)	ID=COSM33056;OCCURENCE=1(breast)	ID=COSM33056;OCCURENCE=1(breast)	.	.	.	1	1.0	D	2.355	0.686	M	4.622462	Score=525;Name=lod=181	.	GT:AD:DP:GQ:PL	62	23	85	0.270588	62,23	0/1:62,23:86:99:633,0,1853	84	0	84	0	84,0	0/0:84,0:84:99:0,238,3002	600.340000000000032	1	0.25	4	NA	170
HCC1937-chr22-41575896	HCC1937	chr22	41575896	41575896	A	C	.	Low confidence	Somatic, Heterozygous	.	UTR3	EP300	.	.	.	.	.	.	.	.	.	.	.	.	.	.	.	-2.723081	.	.	GT:AD:DP:GQ:PL	4	2	6	0.333333	4,2	0/1:4,2:6:60.53:61,0,126	3	0	3	0	3,0	0/0:3,0:3:9.03:0,9,110	27.890000000000001	1	0.25	4	NA	9
HCC1937-chr22-39620759	HCC1937	chr22	39620759	39620759	G	A	.	Low confidence	Somatic, Heterozygous	.	UTR3	PDGFB	.	.	.	.	.	.	.	.	.	.	.	.	.	.	.	0.496099	.	.	GT:AD:DP:GQ:PL	51	13	64	0.203125	51,13	0/1:51,13:64:96.44:96,0,1439	69	1	70	0.0142857	69,1	0/0:69,1:70:99:0,184,2390	63.439999999999998	1	0.25	4	NA	134
HCC1937-chr22-36661514	HCC1937	chr22	36661514	36661514	G	T	.	Low confidence	Somatic, Heterozygous	.	exonic	APOL1	nonsynonymous SNV	APOL1:NM_001136541:exon5:c.G578T:p.G193V,APOL1:NM_001136540:exon6:c.G632T:p.G211V,APOL1:NM_003661:exon6:c.G632T:p.G211V,APOL1:NM_145343:exon7:c.G680T:p.G227V	.	.	.	.	.	.	.	1.000	0.000	N	2.165	0.669	M	1.572350	.	.	GT:AD:DP:GQ:PL	70	9	79	0.113924	70,9	0/1:70,9:79:85.36:85,0,2396	94	0	94	0	94,0	0/0:94,0:94:99:0,271,3554	52.359999999999999	1	0.25	4	NA	173
HCC1937-chr22-30398972	HCC1937	chr22	30398972	30398972	G	C	PASS	High confidence	Somatic, Heterozygous	.	exonic	MTMR3	nonsynonymous SNV	MTMR3:NM_021090:exon9:c.G661C:p.V221L,MTMR3:NM_153050:exon9:c.G661C:p.V221L,MTMR3:NM_153051:exon9:c.G661C:p.V221L	.	ID=COSM33054;OCCURENCE=1(breast)	ID=COSM33054;OCCURENCE=1(breast)	ID=COSM33054;OCCURENCE=1(breast)	.	.	.	1	1.0	D	0.275	0.505	N	4.226748	Score=295;Name=lod=21	.	GT:AD:DP:GQ:PL	25	33	58	0.568966	25,33	0/1:25,33:59:99:1050,0,595	42	0	42	0	42,0	0/0:42,0:42:99:0,117,1505	1016.909999999999968	1	0.25	4	NA	101
HCC1937-chr22-23658063	HCC1937	chr22	23658063	23658063	T	A	.	Low confidence	Somatic, Heterozygous	.	UTR3	BCR	.	.	rs75677085	.	.	.	.	.	0.27	.	.	.	.	.	.	0.791389	Score=391;Name=lod=52	.	GT:AD:DP:GQ:PL	51	8	59	0.135593	51,8	0/1:51,8:59:75.67:76,0,1321	36	0	36	0	36,0	0/0:36,0:36:90.17:0,90,1059	42.670000000000002	1	0.25	4	1	95
HCC1937-chr22-23658048	HCC1937	chr22	23658048	23658048	G	A	.	Low confidence	Somatic, Heterozygous	.	UTR3	BCR	.	.	rs73390614	.	.	.	.	.	.	.	.	.	.	.	.	1.436279	Score=391;Name=lod=52	.	GT:AD:DP:GQ:PL	52	10	62	0.16129	52,10	0/1:52,10:62:99:139,0,1738	46	0	46	0	46,0	0/0:46,0:46:99:0,120,1562	105.989999999999995	1	0.25	4	1	108
HCC1937-chr22-23658002	HCC1937	chr22	23658002	23658002	G	C	.	Low confidence	Somatic, Heterozygous	.	UTR3	BCR	.	.	.	.	.	.	.	.	.	.	.	.	.	.	.	-1.344658	.	.	GT:AD:DP:GQ:PL	42	8	50	0.16	42,8	0/1:42,8:50:99:124,0,1355	42	0	42	0	42,0	0/0:42,0:42:99:0,117,1519	90.840000000000003	1	0.25	4	1	92
HCC1937-chr22-23658000	HCC1937	chr22	23658000	23658000	G	A	.	Low confidence	Somatic, Heterozygous	.	UTR3	BCR	.	.	.	.	.	.	.	.	.	.	.	.	.	.	.	-1.456746	.	.	GT:AD:DP:GQ:PL	40	7	47	0.148936	40,7	0/1:40,7:47:99:101,0,1320	40	0	40	0	40,0	0/0:40,0:40:99:0,111,1437	67.810000000000002	1	0.25	4	NA	87
HCC1937-chr22-23615774	HCC1937	chr22	23615774	23615774	T	G	.	Low confidence	Somatic, Heterozygous	.	intronic	BCR	.	.	.	.	.	.	.	0.25	.	.	.	.	.	.	.	0.963690	.	.	GT:AD:DP:GQ:PL	16	9	25	0.36	16,9	0/1:16,9:25:73.78:74,0,424	32	6	38	0.157895	32,6	0/0:32,6:38:66.58:0,67,1059	40.780000000000001	1	0.25	4	NA	63
HCC1937-chr22-20783572	HCC1937	chr22	20783572	20783572	G	A	PASS	High confidence	Somatic, Heterozygous	.	exonic	SCARF2	nonsynonymous SNV	SCARF2:NM_153334:exon9:c.C1495T:p.R499C,SCARF2:NM_182895:exon9:c.C1480T:p.R494C	.	ID=COSM33053;OCCURENCE=1(breast)	ID=COSM33053;OCCURENCE=1(breast)	ID=COSM33053;OCCURENCE=1(breast)	.	.	.	1	1.0	D	1.95	0.651	M	4.468878	Score=590;Name=lod=334	.	GT:AD:DP:GQ:PL	35	15	50	0.3	35,15	0/1:35,15:50:99:445,0,999	35	0	35	0	35,0	0/0:35,0:35:96.27:0,96,1217	411.509999999999991	1	0.25	4	NA	85
HCC1937-chr22-20779768	HCC1937	chr22	20779768	20779768	G	C	PASS	Low confidence	Somatic, Heterozygous	.	exonic	SCARF2	nonsynonymous SNV	SCARF2:NM_153334:exon11:c.C2510G:p.A837G,SCARF2:NM_182895:exon11:c.C2495G:p.A832G	rs874101	.	.	.	.	0.20	0.53	0.0	1	P	0	0.481	N	0.277180	.	.	GT:AD:DP:GQ:PL	7	5	12	0.416667	7,5	0/1:7,5:12:95.25:169,0,95	3	0	3	0	3,0	0/0:3,0:3:6.02:0,6,69	136.659999999999997	1	0.25	4	1	15
HCC1937-chr22-20106568	HCC1937	chr22	20106568	20106568	G	C	PASS	High confidence	Somatic, Heterozygous	.	exonic	RANBP1	nonsynonymous SNV	RANBP1:NM_002882:exon2:c.G48C:p.E16D	.	ID=COSM33052;OCCURENCE=1(breast)	ID=COSM33052;OCCURENCE=1(breast)	ID=COSM33052;OCCURENCE=1(breast)	.	.	.	1	1.0	D	0.975	0.566	L	2.976886	Score=352;Name=lod=36	.	GT:AD:DP:GQ:PL	59	18	77	0.233766	59,18	0/1:59,18:77:99:440,0,1967	77	0	77	0	77,0	0/0:77,0:77:99:0,223,2941	406.980000000000018	1	0.25	4	NA	154
HCC1937-chr21-46032493	HCC1937	chr21	46032493	46032493	C	T	PASS	High confidence	Somatic, Heterozygous	.	exonic	KRTAP10-8	nonsynonymous SNV	KRTAP10-8:NM_198695:exon1:c.C476T:p.S159F	.	ID=COSM33051;OCCURENCE=1(breast)	ID=COSM33051;OCCURENCE=1(breast)	ID=COSM33051;OCCURENCE=1(breast)	.	.	.	1	0.0	N	3.415	0.778	M	-0.373697	.	.	GT:AD:DP:GQ:PL	67	27	94	0.287234	67,27	0/1:67,27:94:99:720,0,1974	95	0	95	0	95,0	0/0:95,0:95:99:0,274,3587	687.129999999999995	1	0.25	4	NA	189
HCC1937-chr21-38538382	HCC1937	chr21	38538382	38538382	A	T	PASS	High confidence	Somatic, Heterozygous	.	exonic	TTC3	nonsynonymous SNV	TTC3:NM_001001894:exon33:c.A3866T:p.K1289M,TTC3:NM_003316:exon33:c.A3866T:p.K1289M	.	ID=COSM33050;OCCURENCE=1(breast)	ID=COSM33050;OCCURENCE=1(breast)	ID=COSM33050;OCCURENCE=1(breast)	.	.	.	1	0.0	N	1.39	0.602	L	2.077846	.	.	GT:AD:DP:GQ:PL	25	64	89	0.719101	25,64	0/1:25,64:89:99:1926,0,712	99	0	99	0	99,0	0/0:99,0:100:99:0,286,3696	1893.380000000000109	1	0.25	4	NA	189
HCC1937-chr21-10990755	HCC1937	chr21	10990755	10990755	G	A	PASS	Low confidence	Somatic, Homozygous	.	intronic	TPTE	.	.	rs463608	ID=COSN394976;OCCURENCE=1(lung)	.	.	.	.	0.30	.	.	.	.	.	.	0.325020	Score=426;Name=lod=72	.	GT:AD:DP:GQ:PL	0	5	5	1	0,5	1/1:0,5:5:15.03:158,15,0	1	1	2	0.5	1,1	0/0:1,1:2:3.01:0,3,39	120.299999999999997	2	0.5	4	1	7
HCC1937-chr20-8721024	HCC1937	chr20	8721024	8721024	A	C	.	Low confidence	Somatic, Heterozygous	.	exonic	PLCB1	nonsynonymous SNV	PLCB1:NM_015192:exon22:c.A2342C:p.N781T,PLCB1:NM_182734:exon22:c.A2342C:p.N781T	.	.	.	.	.	.	.	1.000	1.000	D	2.73	0.718	M	4.767430	Score=574;Name=lod=288	.	GT:AD:DP:GQ:PL	67	30	97	0.309278	67,30	0/1:67,30:97:99:127,0,2033	80	3	83	0.0361446	80,3	0/0:80,3:84:99:0,199,2851	93.620000000000005	1	0.25	4	NA	181
HCC1937-chr20-62333512	HCC1937	chr20	62333512	62333512	G	C	PASS	High confidence	Somatic, Heterozygous	.	exonic	ARFRP1	nonsynonymous SNV	ARFRP1:NM_001267546:exon4:c.C181G:p.L61V,ARFRP1:NM_001134758:exon5:c.C322G:p.L108V,ARFRP1:NM_001267544:exon5:c.C322G:p.L108V,ARFRP1:NM_001267545:exon5:c.C322G:p.L108V,ARFRP1:NM_001267547:exon5:c.C322G:p.L108V,ARFRP1:NM_001267548:exon5:c.C322G:p.L108V,ARFRP1:NM_001267549:exon5:c.C322G:p.L108V,ARFRP1:NM_003224:exon5:c.C322G:p.L108V	.	ID=COSM33049;OCCURENCE=1(breast)	ID=COSM33049;OCCURENCE=1(breast)	ID=COSM33049;OCCURENCE=1(breast)	.	.	.	1.000	1.000	D	2.105	0.664	M	2.533185	Score=371;Name=lod=43	.	GT:AD:DP:GQ:PL	30	49	79	0.620253	30,49	0/1:30,49:79:99:1431,0,759	56	0	56	0	56,0	0/0:56,0:57:99:0,156,1974	1398.089999999999918	1	0.25	4	NA	136
HCC1937-chr20-4764950	HCC1937	chr20	4764950	4764950	T	C	.	Low confidence	Somatic, Heterozygous	.	exonic	RASSF2	nonsynonymous SNV	RASSF2:NM_170774:exon11:c.A950G:p.E317G,RASSF2:NM_014737:exon12:c.A950G:p.E317G	.	.	.	.	.	.	.	1.000	1.000	D	1.545	0.615	L	3.405673	Score=460;Name=lod=99	.	GT:AD:DP:GQ:PL	64	31	95	0.326316	64,31	0/1:64,31:95:99:101,0,1662	69	2	71	0.028169	69,2	0/0:69,2:71:99:0,205,2461	68.069999999999993	1	0.25	4	NA	166
HCC1937-chr20-47635516	HCC1937	chr20	47635516	47635516	G	A	.	Low confidence	Somatic, Heterozygous	.	exonic	ARFGEF2	stopgain SNV	ARFGEF2:NM_006420:exon34:c.G4605A:p.W1535X	.	ID=COSM33048;OCCURENCE=1(breast)	ID=COSM33048;OCCURENCE=1(breast)	ID=COSM33048;OCCURENCE=1(breast)	.	.	.	1	1	A	.	.	.	9.706862	Score=459;Name=lod=98	.	GT:AD:DP:GQ:PL	86	12	98	0.122449	86,12	0/1:86,12:98:99:200,0,2816	62	0	62	0	62,0	0/0:62,0:62:99:0,175,2269	166.780000000000001	1	0.25	4	NA	160
HCC1937-chr20-42088845	HCC1937	chr20	42088845	42088845	C	A	.	Low confidence	Somatic, Heterozygous	.	exonic	SRSF6	nonsynonymous SNV	SRSF6:NM_006275:exon4:c.C554A:p.T185K	rs199953346	.	.	.	.	.	.	0.951	0.049	N	0.84	0.554	L	1.269820	Score=680;Name=lod=772	.	GT:AD:DP:GQ:PL	52	21	73	0.287671	52,21	0/1:52,21:73:99:247,0,662	59	2	61	0.0327869	59,2	0/0:59,2:61:87.18:0,87,1013	213.889999999999986	1	0.25	4	NA	134
HCC1937-chr20-39752693	HCC1937	chr20	39752693	39752693	G	A	.	Low confidence	Somatic, Heterozygous	.	UTR3	TOP1	.	.	.	.	.	.	.	.	.	.	.	.	.	.	.	2.867244	Score=769;Name=lod=1771	.	GT:AD:DP:GQ:PL	65	19	84	0.22619	65,19	0/1:65,19:84:99:301,0,1686	53	0	53	0	53,0	0/0:53,0:53:99:0,150,1495	268.220000000000027	1	0.25	4	NA	137
HCC1937-chr20-3565356	HCC1937	chr20	3565356	3565356	T	G	.	Low confidence	Somatic, Heterozygous	.	exonic	ATRN	nonsynonymous SNV	ATRN:NM_001207047:exon18:c.T2665G:p.C889G,ATRN:NM_139321:exon18:c.T3013G:p.C1005G,ATRN:NM_139322:exon18:c.T3013G:p.C1005G	rs200420767	.	.	.	.	0.0082	.	1	1.0	D	3.16	0.756	M	4.370179	Score=628;Name=lod=474	.	GT:AD:DP:GQ:PL	53	34	87	0.390805	53,34	0/1:53,34:87:99:223,0,1583	68	10	78	0.128205	68,10	0/0:68,10:78:99:0,199,2481	190.409999999999997	1	0.25	4	NA	165
HCC1937-chr20-33346718	HCC1937	chr20	33346718	33346718	T	G	.	Low confidence	Somatic, Heterozygous	.	exonic	NCOA6	nonsynonymous SNV	NCOA6:NM_001242539:exon6:c.A533C:p.N178T,NCOA6:NM_014071:exon6:c.A533C:p.N178T	rs200739210	.	.	.	.	.	.	0.707	0.293	N	1.61	0.621	L	2.415352	Score=530;Name=lod=190	.	GT:AD:DP:GQ:PL	58	13	71	0.183099	58,13	0/1:58,13:71:52.01:52,0,1907	60	9	69	0.130435	60,9	0/0:60,9:70:99:0,172,2182	19.059999999999999	1	0.25	4	NA	141
HCC1937-chr20-2996526	HCC1937	chr20	2996526	2996526	C	T	.	Low confidence	Somatic, Heterozygous	.	exonic	PTPRA	nonsynonymous SNV	PTPRA:NM_080840:exon11:c.C911T:p.A304V,PTPRA:NM_080841:exon11:c.C911T:p.A304V,PTPRA:NM_002836:exon16:c.C938T:p.A313V	.	.	.	.	.	.	.	1	1.0	D	3.74	0.806	H	5.261920	Score=592;Name=lod=341	.	GT:AD:DP:GQ:PL	63	10	73	0.136986	63,10	0/1:63,10:73:99:138,0,2140	49	1	50	0.02	49,1	0/0:49,1:50:99:0,101,1678	104.930000000000007	1	0.25	4	NA	123
HCC1937-chr20-2996525	HCC1937	chr20	2996525	2996525	G	C	.	Low confidence	Somatic, Heterozygous	.	exonic	PTPRA	nonsynonymous SNV	PTPRA:NM_080840:exon11:c.G910C:p.A304P,PTPRA:NM_080841:exon11:c.G910C:p.A304P,PTPRA:NM_002836:exon16:c.G937C:p.A313P	.	.	.	.	.	.	.	1	1.0	D	3.74	0.806	H	5.017842	Score=592;Name=lod=341	.	GT:AD:DP:GQ:PL	62	10	72	0.138889	62,10	0/1:62,10:72:99:160,0,2119	51	0	51	0	51,0	0/0:51,0:51:99:0,147,1830	127.340000000000003	1	0.25	4	1	123
HCC1937-chr2-54161885	HCC1937	chr2	54161885	54161885	G	T	PASS	Low confidence	Somatic, Homozygous	.	intronic	PSME4	.	.	rs805357	.	.	.	.	0.11	0.30	.	.	.	.	.	.	-0.032810	.	.	GT:AD:DP:GQ:PL	0	6	6	1	0,6	1/1:0,6:6:15.05:188,15,0	1	1	2	0.5	1,1	0/0:1,1:2:3.01:0,3,40	150.810000000000002	2	0.5	4	1	8
HCC1937-chr2-32664586	HCC1937	chr2	32664586	32664586	A	G	.	Low confidence	Somatic, Heterozygous	.	exonic	BIRC6	synonymous SNV	BIRC6:NM_016252:exon16:c.A3642G:p.G1214G	rs201239607	.	.	.	.	.	.	.	.	.	.	.	.	1.065966	Score=529;Name=lod=188	.	GT:AD:DP:GQ:PL	71	36	107	0.336449	71,36	0/1:71,36:107:99:295,0,2440	107	4	111	0.036036	107,4	0/0:107,4:111:99:0,298,3621	261.560000000000002	1	0.25	4	NA	218
HCC1937-chr2-26501528	HCC1937	chr2	26501528	26501528	T	G	.	Low confidence	Somatic, Heterozygous	.	exonic	HADHB	synonymous SNV	HADHB:NM_000183:exon8:c.T489G:p.G163G	rs202174966	.	.	.	.	.	.	.	.	.	.	.	.	1.039388	Score=491;Name=lod=132	.	GT:AD:DP:GQ:PL	81	35	116	0.301724	81,35	0/1:81,35:116:99:252,0,2448	107	8	115	0.0695652	107,8	0/0:107,8:115:99:0,276,3832	218.539999999999992	1	0.25	4	NA	231
HCC1937-chr2-26500013	HCC1937	chr2	26500013	26500013	C	A	.	Low confidence	Somatic, Heterozygous	.	exonic	HADHB	nonsynonymous SNV	HADHB:NM_000183:exon7:c.C427A:p.Q143K	rs200718690	.	.	.	.	0.016	.	1.000	1.000	D	1.7	0.629	L	4.923589	Score=638;Name=lod=524	.	GT:AD:DP:GQ:PL	39	9	48	0.1875	39,9	0/1:39,9:48:66.77:67,0,723	31	4	35	0.114286	31,4	0/0:31,4:35:47.23:0,47,943	33.770000000000003	1	0.25	4	NA	83
HCC1937-chr2-26499942	HCC1937	chr2	26499942	26499942	C	T	PASS	High confidence	Somatic, Heterozygous	.	exonic	HADHB	nonsynonymous SNV	HADHB:NM_000183:exon7:c.C356T:p.A119V	.	ID=COSM33019;OCCURENCE=1(breast)	ID=COSM33019;OCCURENCE=1(breast)	ID=COSM33019;OCCURENCE=1(breast)	.	.	.	1	1.0	D	2.005	0.655	M	2.210929	Score=426;Name=lod=72	.	GT:AD:DP:GQ:PL	56	18	74	0.243243	56,18	0/1:56,18:74:99:496,0,1802	43	0	43	0	43,0	0/0:43,0:43:99:0,129,1661	463.360000000000014	1	0.25	4	NA	117
HCC1937-chr2-26477293	HCC1937	chr2	26477293	26477293	T	C	.	Low confidence	Somatic, Heterozygous	.	intronic	HADHB	.	.	rs76744682	.	.	.	.	.	.	.	.	.	.	.	.	1.227069	Score=284;Name=lod=19	.	GT:AD:DP:GQ:PL	45	22	67	0.328358	45,22	0/1:45,22:67:66.81:67,0,1524	64	5	69	0.0724638	64,5	0/0:64,5:69:99:0,183,2222	33.810000000000002	1	0.25	4	1	136
HCC1937-chr2-239147042	HCC1937	chr2	239147042	239147042	A	C	.	Low confidence	Somatic, Heterozygous	.	UTR3	HES6	.	.	.	.	.	.	.	.	.	.	.	.	.	.	.	0.565951	.	.	GT:AD:DP:GQ:PL	21	17	38	0.447368	21,17	0/1:21,17:38:62.57:63,0,570	68	9	77	0.116883	68,9	0/0:68,9:77:99:0,180,2509	29.579999999999998	1	0.25	4	NA	115
HCC1937-chr2-223065754	HCC1937	chr2	223065754	223065755	AC	-	.	Low confidence	Somatic, Heterozygous	.	UTR3	PAX3	.	.	.	.	.	.	.	.	.	.	.	.	.	.	.	.	.	.	GT:AD:DP:GQ:PL	52	5	57	0.0877193	52,5	0/1:52,5:53:51.73:52,0,1588	76	2	78	0.025641	76,2	0/0:76,2:76:78.90:0,79,2263	10.130000000000001	1	0.25	4	1	137
HCC1937-chr2-217341957	HCC1937	chr2	217341957	217341957	C	T	.	Low confidence	Somatic, Heterozygous	.	intronic	SMARCAL1	.	.	.	.	.	.	.	.	.	.	.	.	.	.	.	-0.655942	.	.	GT:AD:DP:GQ:PL	2	2	4	0.5	2,2	0/1:2,2:4:54.77:55,0,68	6	0	6	0	6,0	0/0:6,0:7:12.04:0,12,153	21.969999999999999	1	0.25	4	NA	11
HCC1937-chr2-191900999	HCC1937	chr2	191900999	191900999	T	G	.	Low confidence	Somatic, Heterozygous	.	exonic	STAT4	synonymous SNV	STAT4:NM_001243835:exon17:c.A1461C:p.P487P,STAT4:NM_003151:exon17:c.A1461C:p.P487P	rs77509921	.	.	.	.	.	.	.	.	.	.	.	.	1.030062	.	.	GT:AD:DP:GQ:PL	50	17	67	0.253731	50,17	0/1:50,17:68:99:211,0,1490	68	17	85	0.2	68,17	0/0:68,17:85:99:0,142,2372	177.759999999999991	1	0.25	4	1	153
HCC1937-chr2-179635206	HCC1937	chr2	179635206	179635206	G	C	PASS	High confidence	Somatic, Homozygous	.	exonic	TTN	nonsynonymous SNV	TTN:NM_003319:exon34:c.C8175G:p.I2725M,TTN:NM_133432:exon34:c.C8175G:p.I2725M,TTN:NM_133437:exon34:c.C8175G:p.I2725M,TTN:NM_001256850:exon35:c.C8313G:p.I2771M,TTN:NM_001267550:exon35:c.C8313G:p.I2771M,TTN:NM_133378:exon35:c.C8313G:p.I2771M,TTN:NM_133379:exon35:c.C8313G:p.I2771M	.	ID=COSM1403326,COSM1403325,COSM1403327,COSM665,COSM1403328,COSM1403329;OCCURENCE=2(breast),1(large_intestine)	ID=COSM1403326,COSM1403325,COSM1403327,COSM665,COSM1403328,COSM1403329;OCCURENCE=2(breast),1(large_intestine)	.	.	.	.	1	0.0	N	0.305	0.508	N	0.499216	.	.	GT:AD:DP:GQ:PL	0	49	49	1	0,49	1/1:0,49:49:99:1796,141,0	68	0	68	0	68,0	0/0:68,0:68:99:0,193,2320	1755.430000000000064	2	0.5	4	NA	117
HCC1937-chr2-179633434	HCC1937	chr2	179633434	179633434	T	C	.	Low confidence	Somatic, Heterozygous	.	exonic	TTN	synonymous SNV	TTN:NM_003319:exon37:c.A8991G:p.G2997G,TTN:NM_133432:exon37:c.A8991G:p.G2997G,TTN:NM_133437:exon37:c.A8991G:p.G2997G,TTN:NM_001256850:exon38:c.A9129G:p.G3043G,TTN:NM_001267550:exon38:c.A9129G:p.G3043G,TTN:NM_133378:exon38:c.A9129G:p.G3043G,TTN:NM_133379:exon38:c.A9129G:p.G3043G	rs113275222	.	.	.	.	.	.	.	.	.	.	.	.	0.778352	Score=565;Name=lod=263	.	GT:AD:DP:GQ:PL	39	11	50	0.22	39,11	0/1:39,11:50:71.18:71,0,1209	57	5	62	0.0806452	57,5	0/0:57,5:62:99:0,106,1677	38.180000000000000	1	0.25	4	1	112
HCC1937-chr2-179595427	HCC1937	chr2	179595427	179595427	A	C	.	Low confidence	Somatic, Heterozygous	.	exonic	TTN	nonsynonymous SNV	TTN:NM_133378:exon58:c.T14101G:p.S4701A,TTN:NM_001256850:exon59:c.T16882G:p.S5628A,TTN:NM_001267550:exon61:c.T17833G:p.S5945A	.	.	.	.	.	.	.	1	1.0	D	2.17	0.670	M	1.488219	Score=664;Name=lod=663	.	GT:AD:DP:GQ:PL	27	18	45	0.4	27,18	0/1:27,18:45:66.73:67,0,775	41	5	46	0.108696	41,5	0/0:41,5:46:99:0,111,1414	33.729999999999997	1	0.25	4	NA	91
HCC1937-chr2-179436669	HCC1937	chr2	179436669	179436669	A	C	.	Low confidence	Somatic, Heterozygous	.	exonic	TTN	synonymous SNV	TTN:NM_003319:exon154:c.T46995G:p.G15665G,TTN:NM_133432:exon155:c.T47370G:p.G15790G,TTN:NM_133437:exon155:c.T47571G:p.G15857G,TTN:NM_133378:exon275:c.T66486G:p.G22162G,TTN:NM_001256850:exon276:c.T69267G:p.G23089G,TTN:NM_001267550:exon326:c.T74190G:p.G24730G	rs201797603	ID=COSM1129446,COSM1129448,COSM1288731,COSM1129449,COSM1129450;OCCURENCE=3(autonomic_ganglia),1(prostate)	.	.	.	.	.	.	.	.	.	.	.	1.702464	Score=564;Name=lod=262	.	GT:AD:DP:GQ:PL	62	20	82	0.243902	62,20	0/1:62,20:84:99:187,0,1903	81	9	90	0.1	81,9	0/0:81,9:90:99:0,212,2887	154.030000000000001	1	0.25	4	NA	174
HCC1937-chr2-158156136	HCC1937	chr2	158156136	158156136	C	T	PASS	High confidence	Somatic, Heterozygous	.	exonic	GALNT5	nonsynonymous SNV	GALNT5:NM_014568:exon6:c.C2074T:p.L692F	.	ID=COSM24347;OCCURENCE=2(breast)	ID=COSM24347;OCCURENCE=2(breast)	ID=COSM24347;OCCURENCE=2(breast)	.	.	.	1	1.0	D	1.265	0.591	L	5.008396	Score=678;Name=lod=756	.	GT:AD:DP:GQ:PL	43	31	74	0.418919	43,31	0/1:43,31:75:99:849,0,1411	79	0	79	0	79,0	0/0:79,0:79:99:0,223,2938	816.230000000000018	1	0.25	4	NA	154
HCC1937-chr2-131804588	HCC1937	chr2	131804588	131804588	G	A	.	Low confidence	Somatic, Heterozygous	.	UTR3	ARHGEF4	.	.	rs202064652	.	.	.	.	.	.	.	.	.	.	.	.	4.594180	Score=405;Name=lod=59	.	GT:AD:DP:GQ:PL	17	6	23	0.26087	17,6	0/1:17,6:23:70.33:70,0,571	24	0	24	0	24,0	0/0:24,0:24:66.17:0,66,791	37.329999999999998	1	0.25	4	NA	48
HCC1937-chr2-128044369	HCC1937	chr2	128044369	128044369	T	G	PASS	High confidence	Somatic, Heterozygous	.	exonic	ERCC3	nonsynonymous SNV	ERCC3:NM_000122:exon8:c.A1252C:p.K418Q	.	ID=COSM33020;OCCURENCE=1(breast)	ID=COSM33020;OCCURENCE=1(breast)	ID=COSM33020;OCCURENCE=1(breast)	.	.	.	1	1.0	D	1.87	0.644	L	4.206303	Score=612;Name=lod=410	.	GT:AD:DP:GQ:PL	64	26	90	0.288889	64,26	0/1:64,26:90:99:704,0,1954	95	1	96	0.0104167	95,1	0/0:95,1:96:99:0,274,3578	671.200000000000045	1	0.25	4	NA	186
HCC1937-chr19-51330206	HCC1937	chr19	51330206	51330206	C	T	.	Low confidence	Somatic, Heterozygous	.	exonic	KLK15	nonsynonymous SNV	KLK15:NM_017509:exon3:c.G409A:p.A137T,KLK15:NM_138563:exon3:c.G409A:p.A137T	.	ID=COSM33045;OCCURENCE=1(breast)	ID=COSM33045;OCCURENCE=1(breast)	ID=COSM33045;OCCURENCE=1(breast)	.	.	.	1	0.0	N	-0.975	0.397	N	1.411731	.	.	GT:AD:DP:GQ:PL	64	8	72	0.111111	64,8	0/1:64,8:72:98.64:99,0,2015	26	0	26	0	26,0	0/0:26,0:26:66.16:0,66,805	65.640000000000001	1	0.25	4	NA	98
HCC1937-chr19-46376351	HCC1937	chr19	46376351	46376351	A	G	.	Low confidence	Somatic, Heterozygous	.	UTR3	FOXA3	.	.	rs183121927	.	.	.	.	.	.	.	.	.	.	.	.	1.481995	.	.	GT:AD:DP:GQ:PL	56	27	83	0.325301	56,27	0/1:56,27:83:91.78:92,0,1861	84	8	92	0.0869565	84,8	0/0:84,8:92:99:0,186,2666	58.780000000000001	1	0.25	4	NA	176
HCC1937-chr19-16314228	HCC1937	chr19	16314228	16314228	A	T	PASS	High confidence	Somatic, Heterozygous	.	intronic	AP1M1	.	.	.	.	.	.	.	.	.	.	.	.	.	.	.	0.338537	.	.	GT:AD:DP:GQ:PL	23	27	50	0.54	23,27	0/1:23,27:51:99:775,0,669	46	0	46	0	46,0	0/0:46,0:46:99:0,120,1566	741.850000000000023	1	0.25	4	NA	97
HCC1937-chr19-1468904	HCC1937	chr19	1468904	1468904	C	T	.	Low confidence	Somatic, Heterozygous	.	exonic	APC2	synonymous SNV	APC2:NM_005883:exon15:c.C5604T:p.L1868L	rs376732568	.	.	.	.	.	.	.	.	.	.	.	.	-0.138466	.	.	GT:AD:DP:GQ:PL	2	2	4	0.5	2,2	0/1:2,2:4:61.07:61,0,67	4	1	5	0.2	4,1	0/0:4,1:5:6.02:0,6,69	28.739999999999998	1	0.25	4	NA	9
HCC1937-chr19-11123647	HCC1937	chr19	11123647	11123647	T	G	.	Low confidence	Somatic, Heterozygous	.	exonic	SMARCA4	nonsynonymous SNV	SMARCA4:NM_001128845:exon15:c.T2297G:p.V766G,SMARCA4:NM_001128846:exon15:c.T2297G:p.V766G,SMARCA4:NM_001128847:exon15:c.T2297G:p.V766G,SMARCA4:NM_001128848:exon15:c.T2297G:p.V766G,SMARCA4:NM_001128849:exon16:c.T2297G:p.V766G,SMARCA4:NM_003072:exon16:c.T2297G:p.V766G,SMARCA4:NM_001128844:exon17:c.T2297G:p.V766G	rs201128299	.	.	.	.	.	.	1	1.0	D	2.39	0.689	M	4.709111	Score=487;Name=lod=127	.	GT:AD:DP:GQ:PL	43	19	62	0.306452	43,19	0/1:43,19:62:99:115,0,1070	63	10	73	0.136986	63,10	0/0:63,10:73:99:0,127,2141	81.959999999999994	1	0.25	4	NA	135
HCC1937-chr18-18530647	HCC1937	chr18	18530647	18530647	G	T	.	Low confidence	Somatic, Heterozygous	.	UTR3	ROCK1	.	.	.	.	.	.	.	.	.	.	.	.	.	.	.	4.117964	Score=746;Name=lod=1437	.	GT:AD:DP:GQ:PL	47	20	67	0.298507	47,20	0/1:47,20:67:82.82:83,0,518	49	5	54	0.0925926	49,5	0/0:49,5:54:69.07:0,69,636	49.810000000000002	1	0.25	4	NA	121
HCC1937-chr18-12884393	HCC1937	chr18	12884393	12884393	C	T	.	Low confidence	Somatic, Heterozygous	.	upstream	PTPN2	.	.	rs9964712	.	.	.	.	.	0.17	.	.	.	.	.	.	2.461842	Score=329;Name=lod=29	.	GT:AD:DP:GQ:PL	1	2	3	0.666667	1,2	0/1:1,2:3:0.98:62,6,0	1	0	1	0	1,0	0/0:1,0:1:3.01:0,3,40	26.930000000000000	1	0.25	4	1	4
HCC1937-chr17-7579653	HCC1937	chr17	7579653	7579653	T	C	PASS	Low confidence	Somatic, Heterozygous	.	intronic	TP53	.	.	.	.	.	.	.	.	.	.	.	.	.	.	.	-0.698279	.	.	GT:AD:DP:GQ:PL	4	5	9	0.555556	4,5	0/1:4,5:9:99:125,0,105	22	2	24	0.0833333	22,2	0/0:22,2:24:6.52:0,7,713	92.159999999999997	1	0.25	4	NA	33
HCC1937-chr17-7577022	HCC1937	chr17	7577022	7577022	G	A	PASS	High confidence	Somatic, Homozygous	.	exonic	TP53	stopgain SNV	TP53:NM_001126115:exon4:c.C520T:p.R174X,TP53:NM_001126116:exon4:c.C520T:p.R174X,TP53:NM_001126117:exon4:c.C520T:p.R174X,TP53:NM_001126118:exon7:c.C799T:p.R267X,TP53:NM_000546:exon8:c.C916T:p.R306X,TP53:NM_001126112:exon8:c.C916T:p.R306X,TP53:NM_001126113:exon8:c.C916T:p.R306X,TP53:NM_001126114:exon8:c.C916T:p.R306X	.	ID=COSM10663,COSM1640820,COSM99947;OCCURENCE=11(ovary),1(bone),21(breast),1(NS),1(haematopoietic_and_lymphoid_tissue),9(stomach),1(kidney),3(pancreas),1(liver),15(oesophagus),6(lung),13(upper_aerodigestive_tract),35(large_intestine),7(central_nervous_system),2(biliary_tract),4(endometrium)	ID=COSM10663,COSM1640820,COSM99947;OCCURENCE=11(ovary),1(bone),21(breast),1(NS),1(haematopoietic_and_lymphoid_tissue),9(stomach),1(kidney),3(pancreas),1(liver),15(oesophagus),6(lung),13(upper_aerodigestive_tract),35(large_intestine),7(central_nervous_system),2(biliary_tract),4(endometrium)	.	OCCURRENCE=2;ID=TCGA-D8-A1XA-01A-11D-A14G-09,TCGA-AO-A0JL-01A-11W-A071-09	0.0082	.	1	1	A	.	.	.	4.782988	Score=383;Name=lod=48	.	GT:AD:DP:GQ:PL	0	106	106	1	0,106	1/1:0,106:108:99:3677,301,0	109	0	109	0	109,0	0/0:109,0:109:99:0,304,3623	3678.409999999999854	2	0.5	4	1	217
HCC1937-chr17-74449021	HCC1937	chr17	74449021	74449021	C	T	.	Low confidence	Somatic, Heterozygous	.	exonic	UBE2O	nonsynonymous SNV	UBE2O:NM_022066:exon1:c.G203A:p.G68D	.	.	.	.	.	.	.	0.971	0.971	D	1.59	0.619	L	2.579642	Score=716;Name=lod=1082	.	GT:AD:DP:GQ:PL	8	2	10	0.2	8,2	0/1:8,2:10:46.53:47,0,206	22	0	22	0	22,0	0/0:22,0:22:66.20:0,66,838	13.710000000000001	1	0.25	4	NA	32
HCC1937-chr17-55709769	HCC1937	chr17	55709769	55709769	T	G	.	Low confidence	Somatic, Heterozygous	.	UTR3	MSI2	.	.	.	.	.	.	.	.	.	.	.	.	.	.	.	0.902091	.	.	GT:AD:DP:GQ:PL	51	16	67	0.238806	51,16	0/1:51,16:67:57.42:57,0,1091	57	5	62	0.0806452	57,5	0/0:57,5:62:99:0,138,1937	24.440000000000001	1	0.25	4	NA	129
HCC1937-chr17-54981642	HCC1937	chr17	54981642	54981642	T	A	PASS	High confidence	Somatic, Heterozygous	.	exonic	TRIM25	stopgain SNV	TRIM25:NM_005082:exon3:c.A901T:p.K301X	.	ID=COSM33044;OCCURENCE=1(breast)	ID=COSM33044;OCCURENCE=1(breast)	ID=COSM33044;OCCURENCE=1(breast)	.	.	.	1	1	A	.	.	.	3.514016	.	.	GT:AD:DP:GQ:PL	32	63	95	0.663158	32,63	0/1:32,63:97:99:1811,0,876	105	0	105	0	105,0	0/0:105,0:105:99:0,307,3963	1778.210000000000036	1	0.25	4	NA	202
HCC1937-chr17-54969357	HCC1937	chr17	54969357	54969357	T	G	.	Low confidence	Somatic, Heterozygous	Somatic	exonic	TRIM25	nonsynonymous SNV	TRIM25:NM_005082:exon9:c.A1597C:p.M533L	.	.	.	.	.	.	.	0.846	0.846	D	0.4	0.516	N	2.963481	Score=579;Name=lod=300	.	GT:AD:DP:GQ:PL	48	15	63	0.238095	48,15	0/1:48,15:63:99:311,0,1380	70	0	70	0	70,0	0/0:70,0:70:99:0,190,2395	278.149999999999977	1	0.25	4	NA	133
HCC1937-chr17-5036329	HCC1937	chr17	5036329	5036329	A	G	.	Low confidence	Somatic, Heterozygous	.	intronic	USP6	.	.	rs72830923	ID=COSN165314;OCCURENCE=1(breast)	.	ID=COSN165314;OCCURENCE=1(breast)	.	.	.	.	.	.	.	.	.	0.413885	Score=483;Name=lod=123	.	GT:AD:DP:GQ:PL	16	4	20	0.2	16,4	0/1:16,4:20:99:106,0,503	20	3	23	0.130435	20,3	0/0:20,3:23:23.19:0,23,738	72.859999999999999	1	0.25	4	1	43
HCC1937-chr17-45247367	HCC1937	chr17	45247367	45247367	T	C	.	Low confidence	Somatic, Heterozygous	.	exonic	CDC27	nonsynonymous SNV	CDC27:NM_001114091:exon4:c.A293G:p.N98S,CDC27:NM_001256:exon4:c.A293G:p.N98S	rs201141157	.	.	.	.	.	.	0.998	0.998	D	1.04	0.572	L	2.660785	Score=664;Name=lod=664	.	GT:AD:DP:GQ:PL	59	8	67	0.119403	59,8	0/1:59,8:67:79.60:80,0,1646	70	1	71	0.0140845	70,1	0/0:70,1:71:99:0,160,2199	46.600000000000001	1	0.25	4	NA	138
HCC1937-chr17-45234713	HCC1937	chr17	45234713	45234713	T	C	.	Low confidence	Somatic, Heterozygous	.	exonic	CDC27	synonymous SNV	CDC27:NM_001114091:exon6:c.A513G:p.T171T,CDC27:NM_001256:exon6:c.A513G:p.T171T	rs139751753	ID=COSM1130260,COSM1130261;OCCURENCE=1(prostate)	.	.	.	.	.	.	.	.	.	.	.	0.686417	Score=675;Name=lod=737	.	GT:AD:DP:GQ:PL	80	14	94	0.148936	80,14	0/1:80,14:94:64.35:64,0,1309	97	14	111	0.126126	97,14	0/0:97,14:111:73.85:0,74,2012	31.350000000000001	1	0.25	4	1	205
HCC1937-chr17-45234710	HCC1937	chr17	45234710	45234710	A	C	.	Low confidence	Somatic, Heterozygous	.	exonic	CDC27	synonymous SNV	CDC27:NM_001114091:exon6:c.T516G:p.S172S,CDC27:NM_001256:exon6:c.T516G:p.S172S	rs78395997	.	.	.	.	0.049	.	.	.	.	.	.	.	0.766963	Score=675;Name=lod=737	CLINSIG=untested;CLNDBN=Malignant_melanoma;CLNACC=RCV000071530.2	GT:AD:DP:GQ:PL	79	17	96	0.177083	79,17	0/1:79,17:96:67.62:68,0,1437	97	19	116	0.163793	97,19	0/0:97,19:116:59.79:0,60,2063	34.619999999999997	1	0.25	4	1	212
HCC1937-chr17-45219226	HCC1937	chr17	45219226	45219226	T	G	.	Low confidence	Somatic, Heterozygous	.	exonic	CDC27	nonsynonymous SNV	CDC27:NM_001114091:exon12:c.A1562C:p.Y521S,CDC27:NM_001256:exon12:c.A1544C:p.Y515S	rs75729335	.	.	.	.	.	.	1	1.0	D	2.85	0.729	M	4.468204	Score=678;Name=lod=761	.	GT:AD:DP:GQ:PL	71	8	79	0.101266	71,8	0/1:71,8:79:45.28:45,0,2196	78	3	81	0.037037	78,3	0/0:78,3:81:99:0,118,2647	12.520000000000000	1	0.25	4	1	160
HCC1937-chr17-33462448	HCC1937	chr17	33462448	33462448	A	C	.	Low confidence	Somatic, Heterozygous	.	exonic	NLE1	nonsynonymous SNV	NLE1:NM_001014445:exon9:c.T158G:p.V53G,NLE1:NM_018096:exon10:c.T1034G:p.V345G	rs200476047	ID=COSM145676;OCCURENCE=2(haematopoietic_and_lymphoid_tissue)	.	ID=COSM145676;OCCURENCE=2(haematopoietic_and_lymphoid_tissue)	.	.	.	1	1.0	D	2.445	0.694	M	4.465683	Score=530;Name=lod=190	.	GT:AD:DP:GQ:PL	27	15	42	0.357143	27,15	0/1:27,15:42:81.42:81,0,724	33	3	36	0.0833333	33,3	0/0:33,3:36:73.58:0,74,1141	48.420000000000002	1	0.25	4	NA	78
HCC1937-chr17-29701106	HCC1937	chr17	29701106	29701106	C	A	.	Low confidence	Somatic, Heterozygous	.	exonic	NF1	nonsynonymous SNV	NF1:NM_000267:exon57:c.C8390A:p.A2797E,NF1:NM_001042492:exon58:c.C8453A:p.A2818E	rs200704523	.	.	.	.	.	.	1	1.0	D	0.895	0.559	L	4.533242	Score=705;Name=lod=973	.	GT:AD:DP:GQ:PL	46	14	60	0.233333	46,14	0/1:46,14:60:65.84:66,0,1268	71	1	72	0.0138889	71,1	0/0:71,1:72:99:0,174,2088	32.850000000000001	1	0.25	4	NA	132
HCC1937-chr17-1399665	HCC1937	chr17	1399665	1399665	G	C	.	Low confidence	Somatic, Heterozygous	.	exonic	INPP5K	nonsynonymous SNV	INPP5K:NM_016532:exon10:c.C1133G:p.S378C,INPP5K:NM_130766:exon11:c.C905G:p.S302C,INPP5K:NM_001135642:exon12:c.C905G:p.S302C	.	.	.	.	.	.	.	0.934	0.066	N	2.34	0.684	M	2.698280	Score=484;Name=lod=124	.	GT:AD:DP:GQ:PL	10	2	12	0.166667	10,2	0/1:10,2:12:43.89:44,0,364	5	0	5	0	5,0	0/0:5,0:5:15.05:0,15,196	11.320000000000000	1	0.25	4	NA	17
HCC1937-chr16-67662240	HCC1937	chr16	67662240	67662240	G	C	.	Low confidence	Somatic, Heterozygous	.	intronic	CTCF	.	.	.	.	.	.	.	.	.	.	.	.	.	.	.	0.667592	.	.	GT:AD:DP:GQ:PL	34	7	41	0.170732	34,7	0/1:34,7:41:99:114,0,1103	24	0	24	0	24,0	0/0:24,0:24:66.21:0,66,861	80.969999999999999	1	0.25	4	NA	65
HCC1937-chr16-57117487	HCC1937	chr16	57117487	57117487	A	C	.	Low confidence	Somatic, Heterozygous	.	downstream	NLRC5	.	.	.	.	.	.	.	.	.	.	.	.	.	.	.	1.013386	.	.	GT:AD:DP:GQ:PL	38	22	60	0.366667	38,22	0/1:38,22:61:99:140,0,950	45	13	58	0.224138	45,13	0/0:45,13:58:99:0,123,1505	106.810000000000002	1	0.25	4	NA	119
HCC1937-chr16-2338363	HCC1937	chr16	2338363	2338363	C	G	.	Low confidence	Somatic, Homozygous	.	intronic	ABCA3	.	.	rs313908	.	.	.	.	.	0.76	.	.	.	.	.	.	-0.079363	.	.	GT:AD:DP:GQ:PL	0	2	2	1	0,2	1/1:0,2:2:6.02:80,6,0	1	0	1	0	1,0	0/0:1,0:1:3.01:0,3,36	45.250000000000000	2	0.5	4	1	3
HCC1937-chr16-2256047	HCC1937	chr16	2256047	2256047	A	-	.	Low confidence	Somatic, Homozygous	.	UTR5	MLST8	.	.	.	.	.	.	.	.	.	.	.	.	.	.	.	.	.	.	GT:AD:DP:GQ:PL	44	4	48	0.0833333	44,4	1/1:44,4:44:8.41:106,8,0	63	1	64	0.015625	63,1	0/0:63,1:63:99:0,104,1594	58.500000000000000	2	0.5	4	NA	112
HCC1937-chr16-2098545	HCC1937	chr16	2098545	2098545	G	C	PASS	High confidence	Somatic, Heterozygous	.	intronic	TSC2	.	.	.	.	.	.	.	.	.	.	.	.	.	.	.	0.755816	.	.	GT:AD:DP:GQ:PL	23	17	40	0.425	23,17	0/1:23,17:40:99:315,0,687	43	0	43	0	43,0	0/0:43,0:43:99:0,111,1465	281.990000000000009	1	0.25	4	NA	83
HCC1937-chr16-18841534	HCC1937	chr16	18841534	18841534	C	T	.	Low confidence	Somatic, Heterozygous	.	intronic	SMG1	.	.	.	.	.	.	.	.	.	.	.	.	.	.	.	-1.723847	.	.	GT:AD:DP:GQ:PL	47	12	59	0.20339	47,12	0/1:47,12:59:99:192,0,1538	53	0	53	0	53,0	0/0:53,0:53:99:0,153,1982	158.710000000000008	1	0.25	4	NA	112
HCC1937-chr15-99192763	HCC1937	chr15	99192763	99192763	T	C	PASS	Low confidence	Somatic, Heterozygous	.	UTR5	IGF1R	.	.	.	.	.	.	.	.	.	.	.	.	.	.	.	0.640148	Score=604;Name=lod=379	.	GT:AD:DP:GQ:PL	5	3	8	0.375	5,3	0/1:5,3:8:87.64:88,0,120	6	0	6	0	6,0	0/0:6,0:6:18.05:0,18,217	54.689999999999998	1	0.25	4	NA	14
HCC1937-chr15-85401259	HCC1937	chr15	85401259	85401259	C	T	.	Low confidence	Somatic, Heterozygous	.	exonic	ALPK3	nonsynonymous SNV	ALPK3:NM_020778:exon6:c.C3896T:p.P1299L	rs306197	ID=COSM1478428,COSM434463;OCCURENCE=2(breast)	.	.	.	0.55	0.80	0.0	1	P	-0.695	0.421	N	-0.489358	.	.	GT:AD:DP:GQ:PL	0	2	2	1	0,2	0/1:0,2:2:0.97:73,6,0	7	1	8	0.125	7,1	0/0:7,1:8:18.06:0,18,240	36.030000000000001	1	0.25	4	1	10
HCC1937-chr15-75012417	HCC1937	chr15	75012417	75012417	T	A	PASS	High confidence	Somatic, Heterozygous	.	UTR3	CYP1A1	.	.	.	.	.	.	.	.	.	.	.	.	.	.	.	1.607904	.	.	GT:AD:DP:GQ:PL	50	26	76	0.342105	50,26	0/1:50,26:76:99:704,0,1320	86	0	86	0	86,0	0/0:86,0:86:99:0,250,3087	671.360000000000014	1	0.25	4	NA	162
HCC1937-chr15-64017644	HCC1937	chr15	64017644	64017644	C	A	.	Low confidence	Somatic, Heterozygous	.	exonic	HERC1	nonsynonymous SNV	HERC1:NM_003922:exon18:c.G3415T:p.V1139L	rs79176409	.	.	.	.	.	.	1.000	1.000	D	0.9	0.559	L	1.996201	Score=582;Name=lod=310	.	GT:AD:DP:GQ:PL	44	16	60	0.266667	44,16	0/1:44,16:60:43.12:43,0,1270	75	2	77	0.025974	75,2	0/0:75,2:77:99:0,172,2366	10.520000000000000	1	0.25	4	1	137
HCC1937-chr15-50902135	HCC1937	chr15	50902135	50902135	T	G	.	Low confidence	Somatic, Heterozygous	.	exonic	TRPM7	synonymous SNV	TRPM7:NM_017672:exon18:c.A2304C:p.P768P	.	.	.	.	.	.	.	.	.	.	.	.	.	0.819941	Score=684;Name=lod=806	.	GT:AD:DP:GQ:PL	51	18	69	0.26087	51,18	0/1:51,18:69:99:125,0,1579	66	9	75	0.12	66,9	0/0:66,9:75:99:0,137,2374	92.370000000000005	1	0.25	4	NA	144
HCC1937-chr15-40914465	HCC1937	chr15	40914465	40914465	C	A	.	Low confidence	Somatic, Heterozygous	Wildtype	exonic	CASC5	nonsynonymous SNV	CASC5:NM_144508:exon10:c.C2003A:p.T668K,CASC5:NM_170589:exon11:c.C2081A:p.T694K	rs76545867	.	.	.	.	0.016	.	1	0.0	N	0.9	0.559	L	-0.227701	.	.	GT:AD:DP:GQ:PL	40	24	64	0.375	40,24	0/1:40,24:64:99:286,0,1027	72	5	77	0.0649351	72,5	0/0:72,5:77:99:0,142,2353	253.409999999999997	1	0.25	4	1	141
HCC1937-chr15-40582855	HCC1937	chr15	40582855	40582855	C	G	PASS	High confidence	Somatic, Heterozygous	.	exonic	PLCB2	nonsynonymous SNV	PLCB2:NM_004573:exon29:c.G3132C:p.K1044N	.	ID=COSM23083;OCCURENCE=2(breast)	ID=COSM23083;OCCURENCE=2(breast)	ID=COSM23083;OCCURENCE=2(breast)	.	.	.	1	1.0	D	1.7	0.629	L	3.970095	Score=550;Name=lod=229	.	GT:AD:DP:GQ:PL	27	21	48	0.4375	27,21	0/1:27,21:48:99:536,0,804	54	0	54	0	54,0	0/0:54,0:54:99:0,153,1979	502.769999999999982	1	0.25	4	NA	102
HCC1937-chr14-92948965	HCC1937	chr14	92948965	92948965	T	G	.	Low confidence	Somatic, Heterozygous	.	intronic	SLC24A4	.	.	.	.	.	.	.	.	.	.	.	.	.	.	.	0.920081	.	.	GT:AD:DP:GQ:PL	8	13	21	0.619048	8,13	0/1:8,13:21:71.05:71,0,172	26	4	30	0.133333	26,4	0/0:26,4:30:63.17:0,63,751	38.049999999999997	1	0.25	4	NA	51
HCC1937-chr14-88940031	HCC1937	chr14	88940031	88940031	G	T	.	Low confidence	Somatic, Heterozygous	.	exonic	PTPN21	nonsynonymous SNV	PTPN21:NM_007039:exon14:c.C2627A:p.T876N	.	.	.	.	.	.	.	1.000	0.000	N	2.095	0.663	M	0.746462	Score=321;Name=lod=27	.	GT:AD:DP:GQ:PL	90	24	114	0.210526	90,24	0/1:90,24:114:43.30:43,0,2465	100	0	100	0	100,0	0/0:100,0:100:99:0,286,3655	10.690000000000000	1	0.25	4	NA	214
HCC1937-chr14-64680582	HCC1937	chr14	64680582	64680582	A	C	.	Low confidence	Somatic, Heterozygous	.	intronic	SYNE2	.	.	.	.	.	.	.	.	.	.	.	.	.	.	.	-0.140138	.	.	GT:AD:DP:GQ:PL	58	39	97	0.402062	58,39	0/1:58,39:97:61.72:62,0,1842	100	5	105	0.047619	100,5	0/0:100,5:105:99:0,283,3567	28.719999999999999	1	0.25	4	NA	202
HCC1937-chr14-64468726	HCC1937	chr14	64468726	64468726	A	C	.	Low confidence	Somatic, Heterozygous	.	exonic	SYNE2	nonsynonymous SNV	SYNE2:NM_015180:exon29:c.A3713C:p.D1238A,SYNE2:NM_182914:exon29:c.A3713C:p.D1238A	rs75997034	.	.	.	.	.	.	1.000	1.000	D	1.5	0.612	L	1.998071	.	.	GT:AD:DP:GQ:PL	32	28	60	0.466667	32,28	0/1:32,28:65:99:130,0,742	73	7	80	0.0875	73,7	0/0:73,7:85:99:0,183,2233	97.480000000000004	1	0.25	4	1	150
HCC1937-chr14-62204749	HCC1937	chr14	62204749	62204749	A	-	.	Low confidence	Somatic, Heterozygous	.	intronic	HIF1A	.	.	rs372062450	.	.	.	.	.	.	.	.	.	.	.	.	.	.	.	GT:AD:DP:GQ:PL	16	7	23	0.304348	16,7	0/1:16,7:16:55.57:56,0,307	18	2	20	0.1	18,2	0/0:18,2:21:25.62:0,26,338	13.720000000000001	1	0.25	4	NA	46
HCC1937-chr14-57114799	HCC1937	chr14	57114799	57114799	-	A	.	Low confidence	Somatic, Heterozygous	.	UTR3	C14orf101	.	.	.	.	.	.	.	.	.	.	.	.	.	.	.	.	.	.	GT:AD:DP:GQ:PL	29	7	36	0.194444	29,7	0/1:29,7:35:57.19:57,0,234	22	1	23	0.0434783	22,1	0/0:22,1:23:50.50:0,51,349	15.279999999999999	1	0.25	4	NA	60
HCC1937-chr14-52477604	HCC1937	chr14	52477604	52477604	G	A	PASS	High confidence	Somatic, Heterozygous	.	exonic	NID2	nonsynonymous SNV	NID2:NM_007361:exon18:c.C3712T:p.P1238S	.	ID=COSM33041;OCCURENCE=1(breast)	ID=COSM33041;OCCURENCE=1(breast)	ID=COSM33041;OCCURENCE=1(breast)	.	.	.	0.997	0.997	D	2.105	0.664	M	1.287417	Score=507;Name=lod=153	.	GT:AD:DP:GQ:PL	48	27	75	0.36	48,27	0/1:48,27:75:99:786,0,1553	78	0	78	0	78,0	0/0:78,0:78:99:0,223,2884	752.940000000000055	1	0.25	4	NA	153
HCC1937-chr14-51371353	HCC1937	chr14	51371353	51371353	A	T	PASS	High confidence	Somatic, Heterozygous	Somatic	UTR3	ABHD12B	.	.	.	.	.	.	.	.	.	.	.	.	.	.	.	0.711896	.	.	GT:AD:DP:GQ:PL	28	20	48	0.416667	28,20	0/1:28,20:48:99:545,0,935	40	0	40	0	40,0	0/0:40,0:40:99:0,117,1547	512.370000000000005	1	0.25	4	NA	88
HCC1937-chr14-39703155	HCC1937	chr14	39703155	39703155	C	A	.	Low confidence	Somatic, Heterozygous	.	UTR5	MIA2	.	.	rs201364132	.	.	.	.	.	.	.	.	.	.	.	.	0.343501	.	.	GT:AD:DP:GQ:PL	23	4	27	0.148148	23,4	0/1:23,4:27:67.32:67,0,573	36	2	38	0.0526316	36,2	0/0:36,2:38:75.56:0,76,1130	34.320000000000000	1	0.25	4	NA	65
HCC1937-chr14-35242964	HCC1937	chr14	35242964	35242964	A	G	.	Low confidence	Somatic, Heterozygous	.	intronic	BAZ1A	.	.	.	.	.	.	.	.	.	.	.	.	.	.	.	1.871186	.	.	GT:AD:DP:GQ:PL	20	6	26	0.230769	20,6	0/1:20,6:26:99:159,0,628	20	0	20	0	20,0	0/0:20,0:20:57.19:0,57,752	126.359999999999999	1	0.25	4	NA	46
HCC1937-chr14-30046259	HCC1937	chr14	30046259	30046259	C	T	.	Low confidence	Somatic, Heterozygous	.	ncRNA_UTR3	PRKD1	.	.	.	.	.	.	.	.	.	.	.	.	.	.	.	1.909390	Score=781;Name=lod=1989	.	GT:AD:DP:GQ:PL	46	13	59	0.220339	46,13	0/1:46,13:59:99:248,0,1562	57	1	58	0.0172414	57,1	0/0:57,1:58:99:0,137,2129	215.080000000000013	1	0.25	4	NA	117
HCC1937-chr14-27066514	HCC1937	chr14	27066514	27066514	A	T	.	Low confidence	Somatic, Heterozygous	.	exonic	NOVA1	nonsynonymous SNV	NOVA1:NM_002515:exon1:c.T129A:p.N43K,NOVA1:NM_006489:exon1:c.T129A:p.N43K,NOVA1:NM_006491:exon1:c.T129A:p.N43K	.	.	.	.	.	.	.	1	1.0	D	1.65	0.625	L	2.219406	Score=697;Name=lod=903	.	GT:AD:DP:GQ:PL	26	7	33	0.212121	26,7	0/1:26,7:33:99:157,0,576	22	0	22	0	22,0	0/0:22,0:22:54.13:0,54,624	124.260000000000005	1	0.25	4	NA	55
HCC1937-chr14-102349736	HCC1937	chr14	102349736	102349736	A	C	.	Low confidence	Somatic, Heterozygous	.	intronic	PPP2R5C	.	.	.	.	.	.	.	.	.	.	.	.	.	.	.	-1.849148	.	.	GT:AD:DP:GQ:PL	50	23	73	0.315068	50,23	0/1:50,23:73:99:190,0,1415	75	7	82	0.0853659	75,7	0/0:75,7:83:99:0,214,2656	156.960000000000008	1	0.25	4	NA	156
HCC1937-chr13-99101071	HCC1937	chr13	99101071	99101071	G	T	.	Low confidence	Somatic, Heterozygous	.	UTR3	FARP1	.	.	rs144153521	.	.	.	.	.	0.0046	.	.	.	.	.	.	0.384674	.	.	GT:AD:DP:GQ:PL	32	5	37	0.135135	32,5	0/1:32,5:37:42.86:43,0,938	20	1	21	0.047619	20,1	0/0:20,1:21:29.60:0,30,714	10.289999999999999	1	0.25	4	1	58
HCC1937-chr13-99101070	HCC1937	chr13	99101070	99101070	A	T	.	Low confidence	Somatic, Heterozygous	.	UTR3	FARP1	.	.	.	.	.	.	.	.	.	.	.	.	.	.	.	1.492874	.	.	GT:AD:DP:GQ:PL	30	5	35	0.142857	30,5	0/1:30,5:36:45.75:46,0,941	19	1	20	0.05	19,1	0/0:19,1:20:24.68:0,25,670	12.990000000000000	1	0.25	4	NA	56
HCC1937-chr13-61986665	HCC1937	chr13	61986665	61986665	C	T	PASS	High confidence	Somatic, Heterozygous	.	exonic	PCDH20	nonsynonymous SNV	PCDH20:NM_022843:exon2:c.G1567A:p.V523M	.	ID=COSM1367562,COSM33039;OCCURENCE=1(breast),2(large_intestine)	ID=COSM1367562,COSM33039;OCCURENCE=1(breast),2(large_intestine)	.	.	.	.	1.000	1.000	D	2.915	0.734	M	2.270812	Score=355;Name=lod=37	.	GT:AD:DP:GQ:PL	42	56	98	0.571429	42,56	0/1:42,56:98:99:1629,0,1139	82	0	82	0	82,0	0/0:82,0:82:99:0,235,3053	1595.809999999999945	1	0.25	4	NA	180
HCC1937-chr13-61984393	HCC1937	chr13	61984393	61984393	C	A	.	Low confidence	Somatic, Heterozygous	.	UTR3	PCDH20	.	.	.	.	.	.	.	.	.	.	.	.	.	.	.	-0.821233	.	.	GT:AD:DP:GQ:PL	24	8	32	0.25	24,8	0/1:24,8:32:47.44:47,0,516	31	0	31	0	31,0	0/0:31,0:31:87.28:0,87,1121	14.590000000000000	1	0.25	4	NA	63
HCC1937-chr13-49039319	HCC1937	chr13	49039319	49039319	T	A	PASS	High confidence	Somatic, Homozygous	.	intronic	RB1	.	.	.	.	.	.	.	.	.	.	.	.	.	.	.	-1.095217	.	.	GT:AD:DP:GQ:PL	0	4	4	1	0,4	1/1:0,4:4:12.03:133,12,0	66	0	66	0	66,0	0/0:66,0:67:99:0,187,2397	93.280000000000001	2	0.5	4	NA	71
HCC1937-chr13-41133063	HCC1937	chr13	41133063	41133063	T	G	.	Low confidence	Somatic, Heterozygous	.	UTR3	FOXO1	.	.	.	.	.	.	.	.	.	.	.	.	.	.	.	-1.559174	.	.	GT:AD:DP:GQ:PL	15	3	18	0.166667	15,3	0/1:15,3:18:60.81:61,0,417	25	3	28	0.107143	25,3	0/0:25,3:28:1.95:0,2,847	29.359999999999999	1	0.25	4	NA	46
HCC1937-chr13-32914168	HCC1937	chr13	32914168	32914168	T	G	.	Low confidence	Somatic, Heterozygous	.	exonic	BRCA2	synonymous SNV	BRCA2:NM_000059:exon11:c.T5676G:p.G1892G	.	.	.	.	.	.	.	.	.	.	.	.	.	-1.778329	.	.	GT:AD:DP:GQ:PL	18	11	29	0.37931	18,11	0/1:18,11:29:58.79:59,0,584	59	4	63	0.0634921	59,4	0/0:59,4:63:99:0,166,2119	25.800000000000001	1	0.25	4	NA	92
HCC1937-chr13-101327452	HCC1937	chr13	101327452	101327452	C	T	PASS	Low confidence	Somatic, Homozygous	.	upstream	TMTC4	.	.	rs2791683	.	.	.	.	.	0.37	.	.	.	.	.	.	1.164089	.	.	GT:AD:DP:GQ:PL	0	5	5	1	0,5	1/1:0,5:5:15.05:194,15,0	2	0	2	0	2,0	0/0:2,0:2:6.02:0,6,80	155.150000000000006	2	0.5	4	1	7
HCC1937-chr13-101326992	HCC1937	chr13	101326992	101326992	C	A	.	Low confidence	Somatic, Homozygous	.	intronic	TMTC4	.	.	rs7987438	.	.	.	.	.	0.39	.	.	.	.	.	.	2.440375	Score=405;Name=lod=59	.	GT:AD:DP:GQ:PL	1	2	3	0.666667	1,2	1/1:1,2:3:6.02:78,6,0	1	0	1	0	1,0	0/0:1,0:1:3.01:0,3,39	43.039999999999999	2	0.5	4	1	4
HCC1937-chr13-101316518	HCC1937	chr13	101316518	101316518	T	G	.	Low confidence	Somatic, Heterozygous	.	exonic	TMTC4	nonsynonymous SNV	TMTC4:NM_001079669:exon3:c.A235C:p.T79P,TMTC4:NM_032813:exon4:c.A292C:p.T98P	rs74554757	ID=COSM1128434;OCCURENCE=1(prostate)	.	ID=COSM1128434;OCCURENCE=1(prostate)	.	0.016	.	1	1.0	D	2.215	0.674	M	1.976379	Score=617;Name=lod=429	.	GT:AD:DP:GQ:PL	54	20	74	0.27027	54,20	0/1:54,20:74:99:130,0,1418	47	14	61	0.229508	47,14	0/0:47,14:61:39.91:0,40,1567	97.260000000000005	1	0.25	4	1	135
HCC1937-chr12-80169711	HCC1937	chr12	80169711	80169711	A	T	.	Low confidence	Somatic, Heterozygous	.	exonic	PPP1R12A	stoploss SNV	PPP1R12A:NM_001244992:exon24:c.T2923A:p.X975K,PPP1R12A:NM_001143886:exon25:c.T2830A:p.X944K,PPP1R12A:NM_001244990:exon25:c.T2986A:p.X996K,PPP1R12A:NM_002480:exon25:c.T3091A:p.X1031K,PPP1R12A:NM_001143885:exon26:c.T3091A:p.X1031K	rs75582066	.	.	.	.	.	.	1	0.0	N	.	.	.	4.362292	Score=662;Name=lod=655	.	GT:AD:DP:GQ:PL	34	9	43	0.209302	34,9	0/1:34,9:43:56.92:57,0,746	47	6	53	0.113208	47,6	0/0:47,6:54:69.20:0,69,1342	23.940000000000001	1	0.25	4	1	98
HCC1937-chr12-7064528	HCC1937	chr12	7064528	7064528	A	C	.	Low confidence	Somatic, Heterozygous	.	intronic	PTPN6	.	.	.	.	.	.	.	.	.	.	.	.	.	.	.	-1.636083	.	.	GT:AD:DP:GQ:PL	52	14	66	0.212121	52,14	0/1:52,14:66:69.81:70,0,1615	40	3	43	0.0697674	40,3	0/0:40,3:43:89.03:0,89,1518	36.810000000000002	1	0.25	4	NA	109
HCC1937-chr12-64854033	HCC1937	chr12	64854033	64854033	T	G	.	Low confidence	Somatic, Heterozygous	.	exonic	TBK1	nonsynonymous SNV	TBK1:NM_013254:exon3:c.T152G:p.V51G	.	.	.	.	.	.	.	1	1.0	D	2.1	0.664	M	4.575960	Score=707;Name=lod=997	.	GT:AD:DP:GQ:PL	16	4	20	0.2	16,4	0/1:16,4:20:52.39:52,0,561	32	0	32	0	32,0	0/0:32,0:32:93.26:0,93,1168	19.440000000000001	1	0.25	4	NA	52
HCC1937-chr12-58119184	HCC1937	chr12	58119184	58119184	G	T	.	Low confidence	Somatic, Heterozygous	.	UTR3	AGAP2	.	.	.	.	.	.	.	.	.	.	.	.	.	.	.	1.239556	.	.	GT:AD:DP:GQ:PL	6	3	9	0.333333	6,3	0/1:6,3:9:49.53:50,0,179	11	0	11	0	11,0	0/0:11,0:11:30.10:0,30,398	16.629999999999999	1	0.25	4	NA	20
HCC1937-chr12-57850944	HCC1937	chr12	57850944	57850944	G	A	PASS	High confidence	Somatic, Heterozygous	Somatic	UTR3	INHBE	.	.	.	.	.	.	.	.	.	.	.	.	.	.	.	4.908150	Score=340;Name=lod=32	.	GT:AD:DP:GQ:PL	28	11	39	0.282051	28,11	0/1:28,11:39:99:310,0,915	39	0	39	0	39,0	0/0:39,0:39:99:0,111,1448	277.160000000000025	1	0.25	4	NA	78
HCC1937-chr12-51733851	HCC1937	chr12	51733851	51733851	A	C	.	Low confidence	Somatic, Heterozygous	.	intronic	CELA1	.	.	rs201771389	.	.	.	.	.	.	.	.	.	.	.	.	-0.199673	.	.	GT:AD:DP:GQ:PL	11	10	21	0.47619	11,10	0/1:11,10:21:72.28:72,0,316	15	2	17	0.117647	15,2	0/0:15,2:17:23.43:0,23,518	39.289999999999999	1	0.25	4	NA	38
HCC1937-chr12-48192582	HCC1937	chr12	48192582	48192582	C	T	.	Low confidence	Somatic, Heterozygous	.	exonic	HDAC7	nonsynonymous SNV	HDAC7:NM_001098416:exon3:c.G244A:p.V82M,HDAC7:NM_015401:exon3:c.G244A:p.V82M	.	ID=COSM33038;OCCURENCE=1(breast)	ID=COSM33038;OCCURENCE=1(breast)	ID=COSM33038;OCCURENCE=1(breast)	.	.	.	1	0.0	N	0	0.481	N	1.264316	.	.	GT:AD:DP:GQ:PL	1	4	5	0.8	1,4	0/1:1,4:5:25.33:61,0,25	2	0	2	0	2,0	0/0:2,0:2:6.02:0,6,80	28.260000000000002	1	0.25	4	NA	7
HCC1937-chr12-48176636	HCC1937	chr12	48176636	48176636	G	A	.	Low confidence	Somatic, Heterozygous	.	UTR3	HDAC7	.	.	.	.	.	.	.	.	.	.	.	.	.	.	.	-2.146534	.	.	GT:AD:DP:GQ:PL	15	7	22	0.318182	15,7	0/1:15,7:22:99:148,0,447	29	3	32	0.09375	29,3	0/0:29,3:32:1.18:0,1,783	116.980000000000004	1	0.25	4	NA	54
HCC1937-chr12-48176634	HCC1937	chr12	48176634	48176634	A	T	.	Low confidence	Somatic, Heterozygous	.	UTR3	HDAC7	.	.	.	.	.	.	.	.	.	.	.	.	.	.	.	-1.875371	.	.	GT:AD:DP:GQ:PL	19	4	23	0.173913	19,4	0/1:19,4:23:74.94:75,0,490	31	2	33	0.0606061	31,2	0/0:31,2:34:47.25:0,47,1004	41.939999999999998	1	0.25	4	NA	57
HCC1937-chr12-122845698	HCC1937	chr12	122845698	122845698	C	A	.	Low confidence	Somatic, Heterozygous	.	exonic	CLIP1	nonsynonymous SNV	CLIP1:NM_001247997:exon5:c.G813T:p.L271F,CLIP1:NM_002956:exon5:c.G813T:p.L271F,CLIP1:NM_198240:exon5:c.G813T:p.L271F	rs79909185	.	.	.	.	0.14	.	1.000	1.000	D	3.415	0.778	M	3.497971	Score=565;Name=lod=264	.	GT:AD:DP:GQ:PL	29	9	38	0.236842	29,9	0/1:29,9:38:99:130,0,624	68	7	75	0.0933333	68,7	0/0:68,7:75:99:0,127,2148	96.620000000000005	1	0.25	4	1	113
HCC1937-chr12-122812693	HCC1937	chr12	122812693	122812693	G	T	.	Low confidence	Somatic, Heterozygous	.	exonic	CLIP1	nonsynonymous SNV	CLIP1:NM_198240:exon15:c.C2912A:p.T971K,CLIP1:NM_002956:exon16:c.C3017A:p.T1006K,CLIP1:NM_001247997:exon17:c.C3050A:p.T1017K	rs77289752	.	.	.	.	.	.	1	0.0	N	0.405	0.516	N	-0.984294	.	.	GT:AD:DP:GQ:PL	53	12	65	0.184615	53,12	0/1:53,12:65:99:112,0,1390	100	3	103	0.0291262	100,3	0/0:100,3:103:99:0,274,3369	79.180000000000007	1	0.25	4	1	168
HCC1937-chr12-113533002	HCC1937	chr12	113533002	113533002	C	G	PASS	High confidence	Somatic, Heterozygous	Somatic	exonic	DTX1	synonymous SNV	DTX1:NM_004416:exon7:c.C1542G:p.G514G	.	.	.	.	.	.	.	.	.	.	.	.	.	0.585922	Score=440;Name=lod=82	.	GT:AD:DP:GQ:PL	30	34	64	0.53125	30,34	0/1:30,34:64:99:938,0,823	70	0	70	0	70,0	0/0:70,0:71:99:0,199,2482	904.860000000000014	1	0.25	4	NA	135
HCC1937-chr11-78052986	HCC1937	chr11	78052986	78052986	A	C	.	Low confidence	Somatic, Heterozygous	.	intronic	GAB2	.	.	.	.	.	.	.	.	.	.	.	.	.	.	.	0.078093	.	.	GT:AD:DP:GQ:PL	43	22	65	0.338462	43,22	0/1:43,22:65:45.74:46,0,1226	77	10	87	0.114943	77,10	0/0:77,10:88:99:0,208,2847	12.960000000000001	1	0.25	4	NA	153
HCC1937-chr11-77930457	HCC1937	chr11	77930457	77930457	G	A	PASS	High confidence	Somatic, Heterozygous	Somatic	exonic	GAB2	nonsynonymous SNV	GAB2:NM_012296:exon10:c.C1778T:p.S593F,GAB2:NM_080491:exon10:c.C1892T:p.S631F	.	.	.	.	.	.	.	1	1.0	D	1.23	0.588	L	5.025131	Score=443;Name=lod=84	.	GT:AD:DP:GQ:PL	64	27	91	0.296703	64,27	0/1:64,27:91:99:708,0,2117	91	0	91	0	91,0	0/0:91,0:91:99:0,262,3421	674.850000000000023	1	0.25	4	NA	182
HCC1937-chr11-71932744	HCC1937	chr11	71932744	71932744	C	A	PASS	High confidence	Somatic, Heterozygous	.	exonic	FOLR2	nonsynonymous SNV	FOLR2:NM_000803:exon5:c.C706A:p.H236N,FOLR2:NM_001113534:exon5:c.C706A:p.H236N,FOLR2:NM_001113535:exon5:c.C706A:p.H236N,FOLR2:NM_001113536:exon5:c.C706A:p.H236N	.	ID=COSM22047;OCCURENCE=2(breast)	ID=COSM22047;OCCURENCE=2(breast)	ID=COSM22047;OCCURENCE=2(breast)	.	.	.	1	0.0	N	1.7	0.629	L	1.064146	.	.	GT:AD:DP:GQ:PL	49	62	111	0.558559	49,62	0/1:49,62:111:99:1645,0,1488	103	0	103	0	103,0	0/0:103,0:103:99:0,301,3890	1612.019999999999982	1	0.25	4	NA	214
HCC1937-chr11-68505707	HCC1937	chr11	68505707	68505707	A	C	.	Low confidence	Somatic, Heterozygous	.	UTR3	MTL5	.	.	.	.	.	.	.	.	.	.	.	.	.	.	.	0.517666	.	.	GT:AD:DP:GQ:PL	65	30	95	0.315789	65,30	0/1:65,30:95:99:194,0,2002	91	11	102	0.107843	91,11	0/0:91,11:102:99:0,249,3291	161.120000000000005	1	0.25	4	NA	197
HCC1937-chr11-64885091	HCC1937	chr11	64885091	64885091	G	A	.	Low confidence	Somatic, Heterozygous	Somatic	exonic	ZNHIT2	nonsynonymous SNV	ZNHIT2:NM_014205:exon1:c.C35T:p.A12V	.	.	.	.	.	.	.	1	0.0	N	-0.975	0.397	N	0.275646	.	.	GT:AD:DP:GQ:PL	12	5	17	0.294118	12,5	0/1:12,5:17:99:107,0,226	21	0	21	0	21,0	0/0:21,0:22:51.12:0,51,579	73.840000000000003	1	0.25	4	NA	39
HCC1937-chr11-64138905	HCC1937	chr11	64138905	64138905	T	G	.	Low confidence	Somatic, Homozygous	.	exonic	RPS6KA4	nonsynonymous SNV	RPS6KA4:NM_001006944:exon17:c.T2254G:p.S752A,RPS6KA4:NM_003942:exon17:c.T2272G:p.S758A	rs17857342	.	.	.	.	0.016	0.27	0.0	1	P	0.69	0.541	N	-2.471938	.	.	GT:AD:DP:GQ:PL	0	2	2	1	0,2	1/1:0,2:2:6.02:79,6,0	2	0	2	0	2,0	0/0:2,0:2:3.01:0,3,39	43.820000000000000	2	0.5	4	1	4
HCC1937-chr11-44099371	HCC1937	chr11	44099371	44099371	T	G	.	Low confidence	Somatic, Heterozygous	.	intronic	ACCS	.	.	.	.	.	.	.	.	.	.	.	.	.	.	.	3.773017	.	.	GT:AD:DP:GQ:PL	11	7	18	0.388889	11,7	0/1:11,7:19:51.26:51,0,349	12	2	14	0.142857	12,2	0/0:12,2:14:30.08:0,30,358	18.329999999999998	1	0.25	4	NA	33
HCC1937-chr11-126075511	HCC1937	chr11	126075511	126075511	A	G	PASS	High confidence	Somatic, Heterozygous	.	intronic	RPUSD4	.	.	.	ID=COSM33037;OCCURENCE=1(breast)	ID=COSM33037;OCCURENCE=1(breast)	ID=COSM33037;OCCURENCE=1(breast)	.	.	.	.	.	.	.	.	.	1.893574	Score=410;Name=lod=62	.	GT:AD:DP:GQ:PL	21	51	72	0.708333	21,51	0/1:21,51:72:99:1671,0,567	70	0	70	0	70,0	0/0:70,0:70:99:0,205,2649	1637.650000000000091	1	0.25	4	NA	142
HCC1937-chr11-125499190	HCC1937	chr11	125499190	125499190	T	G	.	Low confidence	Somatic, Heterozygous	.	exonic	CHEK1	nonsynonymous SNV	CHEK1:NM_001114121:exon4:c.T353G:p.V118G,CHEK1:NM_001114122:exon4:c.T353G:p.V118G,CHEK1:NM_001244846:exon4:c.T353G:p.V118G,CHEK1:NM_001274:exon4:c.T353G:p.V118G	.	.	.	.	.	.	.	1	1.0	D	2.965	0.739	M	4.631819	Score=617;Name=lod=429	.	GT:AD:DP:GQ:PL	61	20	81	0.246914	61,20	0/1:61,20:81:52.45:52,0,1866	81	4	85	0.0470588	81,4	0/0:81,4:87:99:0,226,2844	19.500000000000000	1	0.25	4	NA	168
HCC1937-chr11-119059712	HCC1937	chr11	119059712	119059712	A	C	PASS	High confidence	Somatic, Heterozygous	.	splicing	PDZD3(NM_001168468:exon10:c.1288-2A&gt;C,NM_024791:exon10:c.1246-2A&gt;C)	.	.	.	ID=COSM33036;OCCURENCE=1(breast)	ID=COSM33036;OCCURENCE=1(breast)	ID=COSM33036;OCCURENCE=1(breast)	.	.	.	1	1.0	D	.	.	.	3.162521	Score=414;Name=lod=64	.	GT:AD:DP:GQ:PL	10	25	35	0.714286	10,25	0/1:10,25:35:99:734,0,241	28	0	28	0	28,0	0/0:28,0:28:78.25:0,78,1027	701	1	0.25	4	NA	63
HCC1937-chr11-116732584	HCC1937	chr11	116732584	116732584	G	A	PASS	High confidence	Somatic, Heterozygous	Somatic	exonic	SIK3	nonsynonymous SNV	SIK3:NM_025164:exon17:c.C1970T:p.P657L	.	.	.	.	.	.	.	1	1	A	0.975	0.566	L	18.603285	Score=575;Name=lod=290	.	GT:AD:DP:GQ:PL	41	17	58	0.293103	41,17	0/1:41,17:58:99:440,0,1302	50	0	50	0	50,0	0/0:50,0:51:99:0,150,1903	407.339999999999975	1	0.25	4	NA	109
HCC1937-chr11-108559664	HCC1937	chr11	108559664	108559664	A	C	.	Low confidence	Somatic, Heterozygous	.	exonic	DDX10	nonsynonymous SNV	DDX10:NM_004398:exon7:c.A850C:p.T284P	rs74689490	.	.	.	.	.	.	1	1.0	D	3.535	0.788	H	4.178409	Score=567;Name=lod=268	.	GT:AD:DP:GQ:PL	57	27	84	0.321429	57,27	0/1:57,27:84:99:169,0,1762	76	18	94	0.191489	76,18	0/0:76,18:94:99:0,164,2718	136.310000000000002	1	0.25	4	1	178
HCC1937-chr11-108114749	HCC1937	chr11	108114749	108114749	G	A	.	Low confidence	Somatic, Heterozygous	.	exonic	ATM	nonsynonymous SNV	ATM:NM_000051:exon6:c.G566A:p.R189K	rs79075295	ID=COSM304070;OCCURENCE=1(central_nervous_system)	.	ID=COSM304070;OCCURENCE=1(central_nervous_system)	.	.	.	0.997	0.997	D	2.175	0.670	M	5.267708	Score=552;Name=lod=233	.	GT:AD:DP:GQ:PL	21	9	30	0.3	21,9	0/1:21,9:30:99:107,0,702	41	3	44	0.0681818	41,3	0/0:41,3:44:99:0,99,1189	74.299999999999997	1	0.25	4	1	74
HCC1937-chr11-102587154	HCC1937	chr11	102587154	102587154	-	A	.	Low confidence	Somatic, Heterozygous	.	intronic	MMP8	.	.	rs58281905	.	.	.	.	.	.	.	.	.	.	.	.	.	.	.	GT:AD:DP:GQ:PL	23	5	28	0.178571	23,5	0/1:23,5:29:2.09:58,2,0	25	0	25	0	25,0	0/0:25,0:26:3.11:0,3,27	17.059999999999999	1	0.25	4	1	60
HCC1937-chr10-97181937	HCC1937	chr10	97181937	97181937	G	A	.	Low confidence	Somatic, Heterozygous	.	intronic	SORBS1	.	.	.	.	.	.	.	0.0082	.	.	.	.	.	.	.	2.535732	.	.	GT:AD:DP:GQ:PL	15	6	21	0.285714	15,6	0/1:15,6:21:66.16:66,0,501	39	0	39	0	39,0	0/0:39,0:39:99:0,105,1359	33.159999999999997	1	0.25	4	NA	60
HCC1937-chr10-71974301	HCC1937	chr10	71974301	71974301	A	C	.	Low confidence	Somatic, Heterozygous	.	exonic	PPA1	nonsynonymous SNV	PPA1:NM_021129:exon5:c.T339G:p.C113W	.	.	.	.	.	.	.	1	1.0	D	3.61	0.795	H	2.459011	Score=448;Name=lod=88	.	GT:AD:DP:GQ:PL	56	10	66	0.151515	56,10	0/1:56,10:66:55.27:55,0,1133	87	15	102	0.147059	87,15	0/0:87,15:102:99:0,132,2215	22.289999999999999	1	0.25	4	NA	168
HCC1937-chr10-18280221	HCC1937	chr10	18280221	18280221	C	A	PASS	High confidence	Somatic, Heterozygous	.	exonic	SLC39A12	nonsynonymous SNV	SLC39A12:NM_001145195:exon8:c.C1411A:p.P471T,SLC39A12:NM_152725:exon8:c.C1411A:p.P471T	.	ID=COSM33034;OCCURENCE=1(breast)	ID=COSM33034;OCCURENCE=1(breast)	ID=COSM33034;OCCURENCE=1(breast)	.	.	.	0.994	0.994	D	0.755	0.547	N	2.537920	Score=284;Name=lod=19	.	GT:AD:DP:GQ:PL	24	21	45	0.466667	24,21	0/1:24,21:45:99:657,0,640	48	0	48	0	48,0	0/0:48,0:48:99:0,144,1892	624.350000000000023	1	0.25	4	NA	93
HCC1937-chr10-16955843	HCC1937	chr10	16955843	16955843	G	A	.	Low confidence	Somatic, Heterozygous	.	exonic	CUBN	synonymous SNV	CUBN:NM_001081:exon48:c.C7500T:p.A2500A	.	.	.	.	.	.	.	.	.	.	.	.	.	0.263602	.	.	GT:AD:DP:GQ:PL	45	16	61	0.262295	45,16	0/1:45,16:61:99:301,0,1516	55	0	55	0	55,0	0/0:55,0:55:99:0,144,1851	268.170000000000016	1	0.25	4	NA	116
HCC1937-chr10-14896155	HCC1937	chr10	14896155	14896155	C	G	.	Low confidence	Somatic, Heterozygous	.	exonic	HSPA14	nonsynonymous SNV	HSPA14:NM_016299:exon9:c.C766G:p.R256G	rs201201285	.	.	.	.	.	.	1	1.0	D	3.555	0.790	H	3.978497	Score=671;Name=lod=709	.	GT:AD:DP:GQ:PL	58	20	78	0.25641	58,20	0/1:58,20:78:52.45:52,0,1803	75	3	78	0.0384615	75,3	0/0:75,3:78:99:0,192,2298	19.500000000000000	1	0.25	4	NA	156
HCC1937-chr10-13541724	HCC1937	chr10	13541724	13541724	T	C	.	Low confidence	Somatic, Heterozygous	.	intronic	BEND7	.	.	rs72785320	.	.	.	.	.	.	.	.	.	.	.	.	1.893150	.	.	GT:AD:DP:GQ:PL	14	3	17	0.176471	14,3	0/1:14,3:18:58.80:59,0,371	23	2	25	0.08	23,2	0/0:23,2:25:8.52:0,9,780	26.199999999999999	1	0.25	4	1	43
HCC1937-chr10-13541720	HCC1937	chr10	13541720	13541720	G	A	.	Low confidence	Somatic, Heterozygous	.	intronic	BEND7	.	.	.	.	.	.	.	.	.	.	.	.	.	.	.	1.789000	.	.	GT:AD:DP:GQ:PL	13	4	17	0.235294	13,4	0/1:13,4:17:57.82:58,0,373	22	0	22	0	22,0	0/0:22,0:22:66.21:0,66,861	24.829999999999998	1	0.25	4	NA	39
HCC1937-chr10-123847229	HCC1937	chr10	123847229	123847229	T	G	.	Low confidence	Somatic, Heterozygous	.	exonic	TACC2	synonymous SNV	TACC2:NM_206862:exon4:c.T5214G:p.G1738G	rs200419452	ID=COSM1474420;OCCURENCE=1(breast)	.	.	OCCURRENCE=1;ID=TCGA-AR-A255-01A-11D-A167-09	.	.	.	.	.	.	.	.	0.021590	.	.	GT:AD:DP:GQ:PL	72	23	95	0.242105	72,23	0/1:72,23:95:57.37:57,0,2055	74	10	84	0.119048	74,10	0/0:74,10:85:99:0,164,2637	24.390000000000001	1	0.25	4	NA	180
HCC1937-chr10-118360712	HCC1937	chr10	118360712	118360712	T	G	PASS	High confidence	Somatic, Homozygous	Somatic	exonic	PNLIPRP1	synonymous SNV	PNLIPRP1:NM_006229:exon10:c.T1062G:p.A354A	.	.	.	.	.	.	.	.	.	.	.	.	.	-1.385572	.	.	GT:AD:DP:GQ:PL	0	41	41	1	0,41	1/1:0,41:41:99:1374,108,0	68	0	68	0	68,0	0/0:68,0:68:99:0,196,2512	1333.450000000000045	2	0.5	4	NA	109
HCC1937-chr10-116418162	HCC1937	chr10	116418162	116418162	A	C	.	Low confidence	Somatic, Heterozygous	.	intronic	ABLIM1	.	.	.	.	.	.	.	.	.	.	.	.	.	.	.	0.709854	.	.	GT:AD:DP:GQ:PL	14	10	24	0.416667	14,10	0/1:14,10:24:89.52:90,0,457	30	9	39	0.230769	30,9	0/0:30,9:39:42.87:0,43,970	56.509999999999998	1	0.25	4	NA	63
HCC1937-chr10-101515316	HCC1937	chr10	101515316	101515316	T	C	PASS	Low confidence	Somatic, Homozygous	.	intronic	CUTC	.	.	rs3184991	.	.	.	.	.	0.27	.	.	.	.	.	.	0.011308	.	.	GT:AD:DP:GQ:PL	0	3	3	1	0,3	1/1:0,3:3:9.02:93,9,0	1	0	1	0	1,0	0/0:1,0:1:3.01:0,3,39	56.600000000000001	2	0.5	4	1	4
HCC1937-chr10-100012213	HCC1937	chr10	100012213	100012213	G	A	PASS	High confidence	Somatic, Homozygous	.	exonic	LOXL4	synonymous SNV	LOXL4:NM_032211:exon12:c.C1848T:p.S616S	.	ID=COSM28340;OCCURENCE=1(breast),1(large_intestine)	ID=COSM28340;OCCURENCE=1(breast),1(large_intestine)	ID=COSM28340;OCCURENCE=1(breast),1(large_intestine)	.	.	.	.	.	.	.	.	.	1.190793	Score=574;Name=lod=288	.	GT:AD:DP:GQ:PL	0	19	19	1	0,19	1/1:0,19:19:54.17:683,54,0	23	0	23	0	23,0	0/0:23,0:23:66.20:0,66,831	642.639999999999986	2	0.5	4	NA	42
HCC1937-chr10-100007739	HCC1937	chr10	100007739	100007739	G	T	.	Low confidence	Somatic, Heterozygous	.	UTR3	LOXL4	.	.	.	.	.	.	.	.	.	.	.	.	.	.	.	2.171523	.	.	GT:AD:DP:GQ:PL	52	16	68	0.235294	52,16	0/1:52,16:68:99:157,0,1403	98	1	99	0.010101	98,1	0/0:98,1:99:99:0,271,3390	124.099999999999994	1	0.25	4	NA	167
HCC1937-chr1-94696978	HCC1937	chr1	94696978	94696978	C	T	.	Low confidence	Somatic, Heterozygous	Wildtype	exonic	ARHGAP29	nonsynonymous SNV	ARHGAP29:NM_004815:exon2:c.G190A:p.E64K	rs200189126	.	.	.	.	.	.	1.000	1.000	D	1.75	0.633	L	4.826469	Score=568;Name=lod=271	.	GT:AD:DP:GQ:PL	34	21	55	0.381818	34,21	0/1:34,21:55:99:214,0,867	41	0	41	0	41,0	0/0:41,0:41:99:0,120,1569	181.469999999999999	1	0.25	4	NA	96
HCC1937-chr1-94502271	HCC1937	chr1	94502271	94502271	C	A	.	Low confidence	Somatic, Heterozygous	.	intronic	ABCA4	.	.	.	.	.	.	.	.	.	.	.	.	.	.	.	0.064629	.	.	GT:AD:DP:GQ:PL	57	14	71	0.197183	57,14	0/1:57,14:71:78.20:78,0,1513	60	0	60	0	60,0	0/0:60,0:60:99:0,171,2127	45.200000000000003	1	0.25	4	NA	131
HCC1937-chr1-70451955	HCC1937	chr1	70451955	70451955	C	A	PASS	High confidence	Somatic, Homozygous	.	exonic	LRRC7	nonsynonymous SNV	LRRC7:NM_020794:exon8:c.C703A:p.L235M	.	ID=COSM33018;OCCURENCE=1(breast)	ID=COSM33018;OCCURENCE=1(breast)	ID=COSM33018;OCCURENCE=1(breast)	.	.	.	1	1.0	D	3.005	0.742	M	1.614650	Score=623;Name=lod=453	.	GT:AD:DP:GQ:PL	0	82	82	1	0,82	1/1:0,82:82:99:2806,238,0	90	0	90	0	90,0	0/0:90,0:90:99:0,265,3465	2765.329999999999927	2	0.5	4	NA	172
HCC1937-chr1-46874213	HCC1937	chr1	46874213	46874213	C	A	PASS	High confidence	Somatic, Heterozygous	.	exonic	FAAH	nonsynonymous SNV	FAAH:NM_001441:exon8:c.C1034A:p.A345D	.	ID=COSM33017;OCCURENCE=1(breast)	ID=COSM33017;OCCURENCE=1(breast)	ID=COSM33017;OCCURENCE=1(breast)	.	.	.	1	1.0	D	3.925	0.822	H	4.879286	Score=336;Name=lod=31	.	GT:AD:DP:GQ:PL	15	36	51	0.705882	15,36	0/1:15,36:51:99:1170,0,351	52	0	52	0	52,0	0/0:52,0:53:99:0,153,1970	1136.549999999999955	1	0.25	4	NA	104
HCC1937-chr1-46498447	HCC1937	chr1	46498447	46498447	G	C	PASS	High confidence	Somatic, Heterozygous	.	intronic	MAST2	.	.	.	.	.	.	.	.	.	.	.	.	.	.	.	0.006758	.	.	GT:AD:DP:GQ:PL	30	65	95	0.684211	30,65	0/1:30,65:95:99:2165,0,711	80	0	80	0	80,0	0/0:80,0:80:99:0,232,2954	2131.719999999999800	1	0.25	4	NA	175
HCC1937-chr1-44054686	HCC1937	chr1	44054686	44054686	T	G	.	Low confidence	Somatic, Heterozygous	.	intronic	PTPRF	.	.	.	.	.	.	.	.	.	.	.	.	.	.	.	0.189500	.	.	GT:AD:DP:GQ:PL	24	4	28	0.142857	24,4	0/1:24,4:29:54.96:55,0,703	23	3	26	0.115385	23,3	0/0:23,3:26:66.20:0,66,833	21.989999999999998	1	0.25	4	NA	55
HCC1937-chr1-39945661	HCC1937	chr1	39945661	39945661	A	C	.	Low confidence	Somatic, Heterozygous	.	exonic	MACF1	nonsynonymous SNV	MACF1:NM_012090:exon93:c.A15886C:p.T5296P	rs202091916	ID=COSM1286045,COSM1286044;OCCURENCE=1(liver),1(autonomic_ganglia)	.	.	.	0.0082	.	1	1.0	D	1.32	0.596	L	3.106331	Score=517;Name=lod=169	.	GT:AD:DP:GQ:PL	51	24	75	0.32	51,24	0/1:51,24:76:82.36:82,0,1500	90	13	103	0.126214	90,13	0/0:90,13:103:99:0,162,3059	49.359999999999999	1	0.25	4	NA	179
HCC1937-chr1-29638016	HCC1937	chr1	29638016	29638016	A	G	.	Low confidence	Somatic, Heterozygous	.	exonic	PTPRU	nonsynonymous SNV	PTPRU:NM_001195001:exon20:c.A2906G:p.E969G,PTPRU:NM_133178:exon20:c.A2906G:p.E969G,PTPRU:NM_005704:exon21:c.A2936G:p.E979G,PTPRU:NM_133177:exon21:c.A2924G:p.E975G	rs201177009	.	.	.	.	.	.	1	1.0	D	3.315	0.769	M	4.904184	Score=654;Name=lod=607	.	GT:AD:DP:GQ:PL	23	12	35	0.342857	23,12	0/1:23,12:35:74.95:75,0,598	25	0	25	0	25,0	0/0:25,0:25:69.15:0,69,830	41.950000000000003	1	0.25	4	NA	60
HCC1937-chr1-23696630	HCC1937	chr1	23696630	23696630	A	C	.	Low confidence	Somatic, Heterozygous	.	ncRNA_exonic	C1orf213	.	.	.	.	.	.	.	.	.	.	.	.	.	.	.	0.779487	.	.	GT:AD:DP:GQ:PL	47	20	67	0.298507	47,20	0/1:47,20:67:99:222,0,1387	68	5	73	0.0684932	68,5	0/0:68,5:73:99:0,202,2531	188.710000000000008	1	0.25	4	NA	140
HCC1937-chr1-231351720	HCC1937	chr1	231351720	231351720	A	C	.	Low confidence	Somatic, Heterozygous	.	UTR3	TRIM67	.	.	.	.	.	.	.	.	.	.	.	.	.	.	.	-0.379328	.	.	GT:AD:DP:GQ:PL	81	39	120	0.325	81,39	0/1:81,39:120:99:150,0,2382	109	2	111	0.018018	109,2	0/0:109,2:111:99:0,296,4020	117.159999999999997	1	0.25	4	NA	231
HCC1937-chr1-196712586	HCC1937	chr1	196712586	196712586	C	T	.	Low confidence	Somatic, Heterozygous	.	exonic	CFH	synonymous SNV	CFH:NM_000186:exon20:c.C3138T:p.T1046T	rs61822181	.	.	.	.	0.066	.	.	.	.	.	.	.	-1.492343	.	.	GT:AD:DP:GQ:PL	32	16	48	0.333333	32,16	0/1:32,16:48:99:102,0,1128	42	10	52	0.192308	42,10	0/0:42,10:52:3.05:0,3,1453	70.189999999999998	1	0.25	4	1	100
HCC1937-chr1-120612043	HCC1937	chr1	120612043	120612043	G	T	.	Low confidence	Somatic, Heterozygous	.	UTR5	NOTCH2	.	.	rs57122008	.	.	.	.	.	0.28	.	.	.	.	.	.	-0.444573	Score=428;Name=lod=73	.	GT:AD:DP:GQ:PL	7	3	10	0.3	7,3	0/1:7,3:11:85.09:85,0,182	11	0	11	0	11,0	0/0:11,0:11:21.05:0,21,228	52.109999999999999	1	0.25	4	1	22
HCC1937-chr1-120612006	HCC1937	chr1	120612006	120612006	G	A	PASS	Low confidence	Somatic, Heterozygous	.	exonic	NOTCH2	synonymous SNV	NOTCH2:NM_001200001:exon1:c.C15T:p.R5R,NOTCH2:NM_024408:exon1:c.C15T:p.R5R	.	ID=COSM1320072;OCCURENCE=1(ovary)	.	.	.	0.22	.	1	1.0	D	.	.	.	1.169358	Score=428;Name=lod=73	.	GT:AD:DP:GQ:PL	14	8	22	0.363636	14,8	0/1:14,8:22:99:200,0,337	9	0	9	0	9,0	0/0:9,0:9:18.04:0,18,199	166.879999999999995	1	0.25	4	1	31
HCC1937-chr1-120611964	HCC1937	chr1	120611964	120611964	G	C	PASS	Low confidence	Somatic, Heterozygous	Germline	exonic	NOTCH2	nonsynonymous SNV	NOTCH2:NM_001200001:exon1:c.C57G:p.C19W,NOTCH2:NM_024408:exon1:c.C57G:p.C19W	rs11810554	ID=COSM132738;OCCURENCE=1(central_nervous_system)	.	ID=COSM132738;OCCURENCE=1(central_nervous_system)	.	0.24	0.32	0.970	0.030	N	0.345	0.511	N	0.421956	Score=419;Name=lod=67	.	GT:AD:DP:GQ:PL	12	9	21	0.428571	12,9	0/1:12,9:21:99:149,0,310	8	2	10	0.2	8,2	0/0:8,2:10:2.71:1,0,205	118.390000000000001	1	0.25	4	1	31
HCC1937-chr1-115258830	HCC1937	chr1	115258830	115258830	C	G	.	Low confidence	Somatic, Heterozygous	.	intronic	NRAS	.	.	.	.	.	.	.	.	.	.	.	.	.	.	.	0.514443	.	.	GT:AD:DP:GQ:PL	42	17	59	0.288136	42,17	0/1:42,17:60:71.98:72,0,1123	55	0	55	0	55,0	0/0:55,0:55:99:0,132,1545	38.969999999999999	1	0.25	4	NA	115
HCC1937-chr1-108291685	HCC1937	chr1	108291685	108291685	G	A	.	Low confidence	Somatic, Heterozygous	.	exonic	VAV3	synonymous SNV	VAV3:NM_006113:exon15:c.C1407T:p.F469F	.	.	.	.	.	.	.	1	1.0	D	.	.	.	1.059565	Score=558;Name=lod=246	.	GT:AD:DP:GQ:PL	41	12	53	0.226415	41,12	0/1:41,12:53:99:161,0,836	39	0	39	0	39,0	0/0:39,0:39:99:0,99,1295	127.650000000000006	1	0.25	4	NA	92
HCC1937-chr1-103468336	HCC1937	chr1	103468336	103468336	A	C	.	Low confidence	Somatic, Heterozygous	.	exonic	COL11A1	synonymous SNV	COL11A1:NM_080630:exon20:c.T1662G:p.G554G,COL11A1:NM_001190709:exon21:c.T1893G:p.G631G,COL11A1:NM_001854:exon22:c.T2010G:p.G670G,COL11A1:NM_080629:exon22:c.T2046G:p.G682G	.	.	.	.	.	0.025	.	.	.	.	.	.	.	1.060350	Score=449;Name=lod=89	.	GT:AD:DP:GQ:PL	44	10	54	0.185185	44,10	0/1:44,10:54:77.79:78,0,1272	44	24	68	0.352941	44,24	0/0:44,24:68:88.99:0,89,1603	44.789999999999999	1	0.25	4	NA	122
HCC1395-chrX-99665285	HCC1395	chrX	99665285	99665285	G	A	.	Low confidence	Somatic, Heterozygous	.	upstream	PCDH19	.	.	rs113897133	.	.	.	.	.	0.38	.	.	.	.	.	.	1.485273	Score=361;Name=lod=39	.	GT:AD:DP:GQ:PL	0	2	2	1	0,2	0/1:0,2:2:0.97:76,6,0	8	0	8	0	8,0	0/0:8,0:8:24.08:0,24,320	39.350000000000001	1	0.25	4	1	10
HCC1395-chrX-9914667	HCC1395	chrX	9914667	9914667	A	G	PASS	High confidence	Somatic, Homozygous	.	intronic	SHROOM2	.	.	rs2073941	.	.	.	.	0.15	0.43	.	.	.	.	.	.	-0.512355	.	.	GT:AD:DP:GQ:PL	0	15	15	1	0,15	1/1:0,15:15:39.10:450,39,0	18	0	18	0	18,0	0/0:18,0:18:54.15:0,54,666	409.540000000000020	2	0.5	4	1	33
HCC1395-chrX-9905319	HCC1395	chrX	9905319	9905319	G	C	PASS	High confidence	Somatic, Homozygous	.	exonic	SHROOM2	nonsynonymous SNV	SHROOM2:NM_001649:exon7:c.G3733C:p.D1245H	.	ID=COSM32795;OCCURENCE=1(breast)	ID=COSM32795;OCCURENCE=1(breast)	ID=COSM32795;OCCURENCE=1(breast)	.	.	.	0.983	0.983	D	1.795	0.637	L	3.557958	Score=389;Name=lod=51	.	GT:AD:DP:GQ:PL	0	36	36	1	0,36	1/1:0,36:36:99:1307,102,0	44	0	44	0	44,0	0/0:44,0:44:99:0,129,1684	1265.750000000000000	2	0.5	4	NA	80
HCC1395-chrX-86877348	HCC1395	chrX	86877348	86877348	G	T	PASS	High confidence	Somatic, Homozygous	.	exonic	KLHL4	synonymous SNV	KLHL4:NM_019117:exon5:c.G1062T:p.G354G,KLHL4:NM_057162:exon5:c.G1062T:p.G354G	rs2273050	.	.	.	.	0.20	0.19	.	.	.	.	.	.	0.413628	.	.	GT:AD:DP:GQ:PL	2	93	95	0.978947	2,93	1/1:2,93:96:99:3210,265,0	73	0	73	0	73,0	0/0:73,0:73:99:0,214,2788	3169.619999999999891	2	0.5	4	1	169
HCC1395-chrX-76937225	HCC1395	chrX	76937225	76937225	T	C	PASS	High confidence	Somatic, Homozygous	.	exonic	ATRX	nonsynonymous SNV	ATRX:NM_138270:exon8:c.A3409G:p.K1137E,ATRX:NM_000489:exon9:c.A3523G:p.K1175E	.	ID=COSM13840;OCCURENCE=1(breast)	ID=COSM13840;OCCURENCE=1(breast)	ID=COSM13840;OCCURENCE=1(breast)	.	.	.	1.000	1.000	D	0.805	0.551	L	0.883176	Score=259;Name=lod=15	.	GT:AD:DP:GQ:PL	0	49	49	1	0,49	1/1:0,49:49:99:1873,147,0	53	0	53	0	53,0	0/0:53,0:53:99:0,156,1943	1832.460000000000036	2	0.5	4	NA	102
HCC1395-chrX-70598141	HCC1395	chrX	70598141	70598141	T	G	.	Low confidence	Somatic, Heterozygous	.	exonic	TAF1	nonsynonymous SNV	TAF1:NM_004606:exon7:c.T1050G:p.D350E,TAF1:NM_138923:exon7:c.T987G:p.D329E	.	.	.	.	.	.	.	0.999	0.999	D	1.495	0.611	L	3.128472	Score=697;Name=lod=903	.	GT:AD:DP:GQ:PL	10	3	13	0.230769	10,3	0/1:10,3:13:18.65:50,0,19	84	1	85	0.0117647	84,1	0/0:84,1:85:99:0,207,2103	17.320000000000000	1	0.25	4	NA	98
HCC1395-chrX-70598140	HCC1395	chrX	70598140	70598140	A	T	.	Low confidence	Somatic, Homozygous	.	exonic	TAF1	nonsynonymous SNV	TAF1:NM_004606:exon7:c.A1049T:p.D350V,TAF1:NM_138923:exon7:c.A986T:p.D329V	.	.	.	.	.	.	.	1	1.0	D	2.045	0.659	M	4.300102	Score=697;Name=lod=903	.	GT:AD:DP:GQ:PL	9	4	13	0.307692	9,4	1/1:9,4:13:8.97:73,9,0	83	0	83	0	83,0	0/0:83,0:83:99:0,213,2219	34.619999999999997	2	0.5	4	NA	96
HCC1395-chrX-70598137	HCC1395	chrX	70598137	70598137	T	A	PASS	High confidence	Somatic, Homozygous	.	exonic	TAF1	nonsynonymous SNV	TAF1:NM_004606:exon7:c.T1046A:p.I349K,TAF1:NM_138923:exon7:c.T983A:p.I328K	.	.	.	.	.	.	.	0.572	0.572	D	0.345	0.511	N	0.181972	Score=697;Name=lod=903	.	GT:AD:DP:GQ:PL	3	7	10	0.7	3,7	1/1:3,7:10:21:200,21,0	79	0	79	0	79,0	0/0:79,0:80:99:0,210,2154	159.330000000000013	2	0.5	4	NA	90
HCC1395-chrX-67937558	HCC1395	chrX	67937558	67937558	G	A	PASS	High confidence	Somatic, Homozygous	.	exonic	STARD8	nonsynonymous SNV	STARD8:NM_001142504:exon5:c.G562A:p.G188S,STARD8:NM_014725:exon5:c.G562A:p.G188S,STARD8:NM_001142503:exon6:c.G802A:p.G268S	rs139380533	ID=COSM25606;OCCURENCE=2(breast)	ID=COSM25606;OCCURENCE=2(breast)	ID=COSM25606;OCCURENCE=2(breast)	.	.	.	1	0.0	N	-2.16	0.294	N	-1.703308	.	.	GT:AD:DP:GQ:PL	0	18	18	1	0,18	1/1:0,18:18:54.17:691,54,0	49	0	49	0	49,0	0/0:49,0:49:99:0,144,1873	650.009999999999991	2	0.5	4	1	67
HCC1395-chrX-67867421	HCC1395	chrX	67867421	67867421	A	T	PASS	High confidence	Somatic, Homozygous	.	upstream	STARD8	.	.	rs12846561	.	.	.	.	.	0.17	.	.	.	.	.	.	2.285325	Score=458;Name=lod=97	.	GT:AD:DP:GQ:PL	0	19	19	1	0,19	1/1:0,19:19:51.16:660,51,0	25	0	25	0	25,0	0/0:25,0:25:72.22:0,72,902	618.769999999999982	2	0.5	4	1	44
HCC1395-chrX-54834313	HCC1395	chrX	54834313	54834313	G	T	.	Low confidence	Somatic, Heterozygous	.	intronic	MAGED2	.	.	.	.	.	.	.	.	.	.	.	.	.	.	.	3.134666	Score=336;Name=lod=31	.	GT:AD:DP:GQ:PL	17	6	23	0.26087	17,6	0/1:17,6:23:99:141,0,575	21	0	21	0	21,0	0/0:21,0:21:63.21:0,63,840	107.799999999999997	1	0.25	4	NA	44
HCC1395-chrX-53641647	HCC1395	chrX	53641647	53641647	T	C	PASS	Low confidence	Somatic, Homozygous	.	exonic	HUWE1	synonymous SNV	HUWE1:NM_031407:exon23:c.A2109G:p.S703S	rs6638360	.	.	.	.	0.47	0.42	.	.	.	.	.	.	1.412261	Score=704;Name=lod=971	.	GT:AD:DP:GQ:PL	0	26	26	1	0,26	1/1:0,26:26:69.20:822,69,0	28	2	30	0.0666667	28,2	0/0:28,2:30:47.95:0,48,1018	781.559999999999945	2	0.5	4	1	56
HCC1395-chrX-53449568	HCC1395	chrX	53449568	53449568	G	A	PASS	High confidence	Somatic, Homozygous	Somatic	UTR5	SMC1A	.	.	rs1264011	.	.	.	.	.	0.45	.	.	.	.	.	.	1.799549	.	.	GT:AD:DP:GQ:PL	0	13	13	1	0,13	1/1:0,13:13:36.11:445,36,0	15	1	16	0.0625	15,1	0/0:15,1:16:7.34:0,7,492	405.889999999999986	2	0.5	4	1	29
HCC1395-chrX-48859023	HCC1395	chrX	48859023	48859023	G	T	PASS	High confidence	Somatic, Homozygous	.	upstream	GRIPAP1	.	.	rs28571233	.	.	.	.	.	0.28	.	.	.	.	.	.	0.927097	.	.	GT:AD:DP:GQ:PL	0	14	14	1	0,14	1/1:0,14:14:42.09:486,42,0	10	0	10	0	10,0	0/0:10,0:10:27.08:0,27,348	445.410000000000025	2	0.5	4	1	24
HCC1395-chrX-48847497	HCC1395	chrX	48847497	48847497	T	C	PASS	High confidence	Somatic, Homozygous	.	exonic	GRIPAP1	synonymous SNV	GRIPAP1:NM_207672:exon6:c.A324G:p.E108E,GRIPAP1:NM_020137:exon7:c.A483G:p.E161E	rs11545861	.	.	.	.	0.48	0.31	.	.	.	.	.	.	-0.686315	Score=422;Name=lod=69	.	GT:AD:DP:GQ:PL	0	26	26	1	0,26	1/1:0,26:26:75.22:939,75,0	44	0	44	0	44,0	0/0:44,0:44:99:0,126,1646	897.840000000000032	2	0.5	4	1	70
HCC1395-chrX-48837687	HCC1395	chrX	48837687	48837687	G	T	PASS	High confidence	Somatic, Homozygous	.	exonic	GRIPAP1	synonymous SNV	GRIPAP1:NM_207672:exon19:c.C1633A:p.R545R,GRIPAP1:NM_020137:exon21:c.C1870A:p.R624R	rs368055066	ID=COSM21852;OCCURENCE=2(breast)	ID=COSM21852;OCCURENCE=2(breast)	ID=COSM21852;OCCURENCE=2(breast)	.	.	.	.	.	.	.	.	.	0.805272	Score=550;Name=lod=230	.	GT:AD:DP:GQ:PL	0	21	21	1	0,21	1/1:0,21:21:51.14:635,51,0	31	0	31	0	31,0	0/0:31,0:31:90.26:0,90,1075	593.740000000000009	2	0.5	4	NA	52
HCC1395-chrX-43604841	HCC1395	chrX	43604841	43604841	A	G	PASS	High confidence	Somatic, Homozygous	.	UTR3	MAOA	.	.	rs3027407	.	.	.	.	.	0.60	.	.	.	.	.	.	0.885063	.	.	GT:AD:DP:GQ:PL	0	24	24	1	0,24	1/1:0,24:24:72.20:890,72,0	33	0	33	0	33,0	0/0:33,0:33:99:0,99,1267	849.429999999999950	2	0.5	4	1	57
HCC1395-chrX-43603391	HCC1395	chrX	43603391	43603391	T	C	PASS	High confidence	Somatic, Homozygous	.	exonic	MAOA	synonymous SNV	MAOA:NM_000240:exon14:c.T1410C:p.D470D,MAOA:NM_001270458:exon15:c.T1011C:p.D337D	rs1137070	.	.	.	.	0.64	0.60	.	.	.	.	.	.	-0.659815	.	.	GT:AD:DP:GQ:PL	0	69	69	1	0,69	1/1:0,69:69:99:2689,205,0	86	0	86	0	86,0	0/0:86,0:86:99:0,241,2851	2648.230000000000018	2	0.5	4	1	155
HCC1395-chrX-43595428	HCC1395	chrX	43595428	43595428	A	G	PASS	High confidence	Somatic, Homozygous	.	intronic	MAOA	.	.	rs2235186	.	.	.	.	.	0.67	.	.	.	.	.	.	0.065363	.	.	GT:AD:DP:GQ:PL	0	15	15	1	0,15	1/1:0,15:15:39.12:490,39,0	20	0	20	0	20,0	0/0:20,0:20:57.18:0,57,745	449.259999999999991	2	0.5	4	1	35
HCC1395-chrX-43591036	HCC1395	chrX	43591036	43591036	G	T	PASS	High confidence	Somatic, Homozygous	.	exonic	MAOA	synonymous SNV	MAOA:NM_000240:exon8:c.G891T:p.R297R,MAOA:NM_001270458:exon9:c.G492T:p.R164R	rs6323	.	.	.	.	0.66	0.67	.	.	.	.	.	.	1.003912	Score=521;Name=lod=174	.	GT:AD:DP:GQ:PL	0	36	36	1	0,36	1/1:0,36:36:99:1203,99,0	32	0	32	0	32,0	0/0:32,0:32:93.30:0,93,1223	1162.660000000000082	2	0.5	4	1	68
HCC1395-chrX-43515634	HCC1395	chrX	43515634	43515634	C	A	PASS	High confidence	Somatic, Homozygous	.	exonic	MAOA	nonsynonymous SNV	MAOA:NM_000240:exon1:c.C45A:p.D15E	.	ID=COSM25483;OCCURENCE=2(breast)	ID=COSM25483;OCCURENCE=2(breast)	ID=COSM25483;OCCURENCE=2(breast)	.	.	.	1	1.0	D	1.57	0.618	L	3.995092	Score=436;Name=lod=79	.	GT:AD:DP:GQ:PL	0	52	52	1	0,52	1/1:0,52:52:99:2045,157,0	69	0	69	0	69,0	0/0:69,0:69:99:0,193,2323	2004.319999999999936	2	0.5	4	NA	121
HCC1395-chrX-41203508	HCC1395	chrX	41203508	41203508	G	C	PASS	High confidence	Somatic, Homozygous	.	exonic	DDX3X	nonsynonymous SNV	DDX3X:NM_001193417:exon9:c.G833C:p.R278T,DDX3X:NM_001193416:exon10:c.G881C:p.R294T,DDX3X:NM_001356:exon10:c.G881C:p.R294T	.	ID=COSM23510;OCCURENCE=2(breast)	ID=COSM23510;OCCURENCE=2(breast)	ID=COSM23510;OCCURENCE=2(breast)	.	.	.	1	0.0	N	1	0.568	L	2.443441	Score=709;Name=lod=1017	.	GT:AD:DP:GQ:PL	0	58	58	1	0,58	1/1:0,58:58:99:2247,172,0	69	0	69	0	69,0	0/0:69,0:69:99:0,196,2550	2206.639999999999873	2	0.5	4	NA	127
HCC1395-chrX-41200677	HCC1395	chrX	41200677	41200677	C	T	PASS	Low confidence	Somatic, Homozygous	.	intronic	DDX3X	.	.	rs56395484	.	.	.	.	.	0.03	.	.	.	.	.	.	-0.942197	.	.	GT:AD:DP:GQ:PL	0	10	10	1	0,10	1/1:0,10:10:30.10:400,30,0	4	0	4	0	4,0	0/0:4,0:4:12.04:0,12,160	359.810000000000002	2	0.5	4	1	14
HCC1395-chrX-40514310	HCC1395	chrX	40514310	40514310	G	T	PASS	High confidence	Somatic, Homozygous	.	exonic	MED14	nonsynonymous SNV	MED14:NM_004229:exon29:c.C3975A:p.F1325L	.	ID=COSM26536;OCCURENCE=2(breast)	ID=COSM26536;OCCURENCE=2(breast)	ID=COSM26536;OCCURENCE=2(breast)	.	.	.	1.000	1.000	D	0.895	0.559	L	1.071420	Score=503;Name=lod=148	.	GT:AD:DP:GQ:PL	1	46	47	0.978723	1,46	1/1:1,46:47:99:1709,132,0	64	0	64	0	64,0	0/0:64,0:64:99:0,184,2408	1668.299999999999955	2	0.5	4	NA	111
HCC1395-chrX-38268220	HCC1395	chrX	38268220	38268220	A	G	PASS	High confidence	Somatic, Homozygous	.	exonic	OTC	nonsynonymous SNV	OTC:NM_000531:exon8:c.A809G:p.Q270R	rs1800328	ID=COSM32797;OCCURENCE=1(breast),1(large_intestine)	ID=COSM32797;OCCURENCE=1(breast),1(large_intestine)	ID=COSM32797;OCCURENCE=1(breast),1(large_intestine)	.	0.0082	0.02	1.000	0.000	P	3.075	0.748	M	4.686268	Score=651;Name=lod=591	.	GT:AD:DP:GQ:PL	0	61	61	1	0,61	1/1:0,61:63:99:2081,172,0	74	1	75	0.0133333	74,1	0/0:74,1:75:99:0,208,2600	2040.230000000000018	2	0.5	4	1	138
HCC1395-chrX-38240587	HCC1395	chrX	38240587	38240587	T	A	PASS	High confidence	Somatic, Homozygous	Somatic	intronic	OTC	.	.	rs73196229	.	.	.	.	0.12	0.12	.	.	.	.	.	.	0.769551	.	.	GT:AD:DP:GQ:PL	0	15	15	1	0,15	1/1:0,15:15:42.09:498,42,0	24	0	24	0	24,0	0/0:24,0:24:69.18:0,69,866	457.110000000000014	2	0.5	4	1	39
HCC1395-chrX-38240555	HCC1395	chrX	38240555	38240555	-	T	PASS	Low confidence	Somatic, Homozygous	.	intronic	OTC	.	.	rs143626513	.	.	.	.	.	0.12	.	.	.	.	.	.	.	.	.	GT:AD:DP:GQ:PL	0	8	8	1	0,8	1/1:0,8:7:24.08:302,24,0	9	0	9	0	9,0	0/0:9,0:9:24.05:0,24,245	251.990000000000009	2	0.5	4	1	17
HCC1395-chrX-38226603	HCC1395	chrX	38226603	38226603	A	G	PASS	High confidence	Somatic, Homozygous	Somatic	exonic	OTC	nonsynonymous SNV	OTC:NM_000531:exon2:c.A137G:p.K46R	rs1800321	.	.	.	.	0.19	0.20	0.936	0.064	P	1.455	0.608	L	1.530492	Score=590;Name=lod=332	CLINSIG=non-pathogenic|non-pathogenic;CLNDBN=ORNITHINE_TRANSCARBAMYLASE_POLYMORPHISM|AllHighlyPenetrant;CLNACC=RCV000011741.1|RCV000079082.1	GT:AD:DP:GQ:PL	0	30	30	1	0,30	1/1:0,30:30:84.27:1073,84,0	42	0	42	0	42,0	0/0:42,0:42:99:0,123,1573	1031.880000000000109	2	0.5	4	1	72
HCC1395-chrX-35816363	HCC1395	chrX	35816363	35816363	C	A	PASS	High confidence	Somatic, Homozygous	.	upstream	MAGEB16	.	.	.	.	.	.	.	.	.	.	.	.	.	.	.	-0.614578	.	.	GT:AD:DP:GQ:PL	0	4	4	1	0,4	1/1:0,4:4:9.03:117,9,0	16	0	16	0	16,0	0/0:16,0:16:42.13:0,42,518	78.640000000000001	2	0.5	4	NA	20
HCC1395-chrX-17820180	HCC1395	chrX	17820180	17820180	A	C	PASS	High confidence	Somatic, Homozygous	.	intronic	RAI2	.	.	rs2187846	.	.	.	.	.	0.06	.	.	.	.	.	.	0.302218	.	.	GT:AD:DP:GQ:PL	0	24	24	1	0,24	1/1:0,24:24:72.22:886,72,0	17	0	17	0	17,0	0/0:17,0:17:51.16:0,51,626	845.480000000000018	2	0.5	4	1	41
HCC1395-chrX-17744819	HCC1395	chrX	17744819	17744819	G	A	PASS	High confidence	Somatic, Homozygous	.	exonic	NHS	nonsynonymous SNV	NHS:NM_198270:exon6:c.G2530A:p.A844T,NHS:NM_001136024:exon7:c.G2062A:p.A688T	rs149609550	ID=COSM32796;OCCURENCE=1(breast)	ID=COSM32796;OCCURENCE=1(breast)	ID=COSM32796;OCCURENCE=1(breast)	.	.	0.0006	1	0.0	N	0.345	0.511	N	-0.701962	.	.	GT:AD:DP:GQ:PL	0	58	58	1	0,58	1/1:0,58:58:99:2210,174,0	65	1	66	0.0151515	65,1	0/0:65,1:66:99:0,150,2362	2169.440000000000055	2	0.5	4	1	124
HCC1395-chrX-15373384	HCC1395	chrX	15373384	15373384	C	T	PASS	High confidence	Somatic, Homozygous	.	exonic	FIGF	nonsynonymous SNV	FIGF:NM_004469:exon4:c.G529A:p.E177K	.	ID=COSM25478;OCCURENCE=1(breast)	ID=COSM25478;OCCURENCE=1(breast)	ID=COSM25478;OCCURENCE=1(breast)	.	.	.	1.000	1.000	D	-0.035	0.478	N	3.365081	Score=577;Name=lod=294	.	GT:AD:DP:GQ:PL	0	37	37	1	0,37	1/1:0,37:37:99:1409,111,0	52	0	52	0	52,0	0/0:52,0:52:99:0,157,2060	1368.069999999999936	2	0.5	4	NA	89
HCC1395-chrX-15307563	HCC1395	chrX	15307563	15307563	T	C	PASS	Low confidence	Somatic, Homozygous	.	intronic	ASB11	.	.	rs5935930	.	.	.	.	.	0.32	.	.	.	.	.	.	0.132487	.	.	GT:AD:DP:GQ:PL	0	16	16	1	0,16	1/1:0,16:16:48.14:602,48,0	8	0	8	0	8,0	0/0:8,0:8:24.08:0,24,320	561	2	0.5	4	1	24
HCC1395-chrX-152774423	HCC1395	chrX	152774423	152774423	C	A	PASS	High confidence	Somatic, Homozygous	Somatic	UTR3	BGN	.	.	rs11538656	.	.	.	.	.	0.23	.	.	.	.	.	.	0.030499	.	.	GT:AD:DP:GQ:PL	0	97	97	1	0,97	1/1:0,97:99:99:3485,277,0	79	0	79	0	79,0	0/0:79,0:80:99:0,223,2898	3485.789999999999964	2	0.5	4	1	179
HCC1395-chrX-152774031	HCC1395	chrX	152774031	152774031	G	A	PASS	High confidence	Somatic, Homozygous	Somatic	UTR3	BGN	.	.	rs1042103	.	.	.	.	.	0.20	.	.	.	.	.	.	-0.358946	.	.	GT:AD:DP:GQ:PL	0	16	16	1	0,16	1/1:0,16:16:48.13:589,48,0	19	0	19	0	19,0	0/0:19,0:19:51.11:0,51,610	547.980000000000018	2	0.5	4	1	35
HCC1395-chrX-152771509	HCC1395	chrX	152771509	152771509	C	T	PASS	High confidence	Somatic, Homozygous	.	exonic	BGN	synonymous SNV	BGN:NM_001711:exon4:c.C540T:p.S180S	rs1126499	ID=COSM1569627;OCCURENCE=1(large_intestine)	.	.	.	0.55	0.37	.	.	.	.	.	.	0.733023	.	.	GT:AD:DP:GQ:PL	0	50	50	1	0,50	1/1:0,50:50:99:1848,147,0	39	0	39	0	39,0	0/0:39,0:39:99:0,111,1434	1807.569999999999936	2	0.5	4	1	89
HCC1395-chrX-152482198	HCC1395	chrX	152482198	152482198	G	A	PASS	High confidence	Somatic, Homozygous	.	exonic	MAGEA1	synonymous SNV	MAGEA1:NM_004988:exon3:c.C813T:p.L271L	rs2233045	.	.	.	.	0.11	0.11	.	.	.	.	.	.	1.212707	.	.	GT:AD:DP:GQ:PL	0	109	109	1	0,109	1/1:0,109:109:99:4247,328,0	92	0	92	0	92,0	0/0:92,0:92:99:0,262,3406	4247.869999999999891	2	0.5	4	1	201
HCC1395-chrX-150913475	HCC1395	chrX	150913475	150913475	T	A	PASS	High confidence	Somatic, Homozygous	Somatic	UTR3	CNGA2	.	.	rs879371	.	.	.	.	.	0.21	.	.	.	.	.	.	0.396850	.	.	GT:AD:DP:GQ:PL	0	104	104	1	0,104	1/1:0,104:104:99:3947,310,0	82	0	82	0	82,0	0/0:82,0:82:99:0,244,2986	3948.420000000000073	2	0.5	4	1	186
HCC1395-chrX-150913273	HCC1395	chrX	150913273	150913273	C	T	PASS	High confidence	Somatic, Homozygous	.	UTR3	CNGA2	.	.	rs879372	.	.	.	.	.	0.35	.	.	.	.	.	.	0.475767	.	.	GT:AD:DP:GQ:PL	0	82	82	1	0,82	1/1:0,82:82:99:2986,238,0	81	0	81	0	81,0	0/0:81,0:81:99:0,229,2984	2944.760000000000218	2	0.5	4	1	163
HCC1395-chrX-150912962	HCC1395	chrX	150912962	150912962	G	A	PASS	High confidence	Somatic, Homozygous	Somatic	exonic	CNGA2	nonsynonymous SNV	CNGA2:NM_005140:exon7:c.G1987A:p.E663K	rs714147	.	.	.	.	0.057	0.11	0.0	1	P	-0.69	0.421	N	-3.004450	.	.	GT:AD:DP:GQ:PL	0	64	64	1	0,64	1/1:0,64:64:99:2336,187,0	52	0	52	0	52,0	0/0:52,0:52:99:0,147,1870	2295.440000000000055	2	0.5	4	1	116
HCC1395-chrX-150910986	HCC1395	chrX	150910986	150910986	G	A	PASS	High confidence	Somatic, Homozygous	.	intronic	CNGA2	.	.	rs41289498	.	.	.	.	.	0.11	.	.	.	.	.	.	0.494383	.	.	GT:AD:DP:GQ:PL	0	29	29	1	0,29	1/1:0,29:30:84.23:1035,84,0	20	0	20	0	20,0	0/0:20,0:20:57.19:0,57,759	993.940000000000055	2	0.5	4	1	50
HCC1395-chrX-150907240	HCC1395	chrX	150907240	150907240	T	C	PASS	Low confidence	Somatic, Homozygous	.	intronic	CNGA2	.	.	rs7066992	.	.	.	.	.	0.23	.	.	.	.	.	.	-0.418700	.	.	GT:AD:DP:GQ:PL	0	5	5	1	0,5	1/1:0,5:5:15.05:199,15,0	5	0	5	0	5,0	0/0:5,0:5:15.05:0,15,200	158.800000000000011	2	0.5	4	1	10
HCC1395-chrX-14887147	HCC1395	chrX	14887147	14887147	C	G	PASS	High confidence	Somatic, Homozygous	Wildtype	UTR5	FANCB	.	.	rs2188383	.	.	.	.	.	0.53	.	.	.	.	.	.	-0.262424	.	.	GT:AD:DP:GQ:PL	0	46	46	1	0,46	1/1:0,46:46:99:1757,135,0	60	0	60	0	60,0	0/0:60,0:60:99:0,181,2343	1716.460000000000036	2	0.5	4	1	106
HCC1395-chrX-14868806	HCC1395	chrX	14868806	14868806	A	G	PASS	Low confidence	Somatic, Homozygous	Somatic	intronic	FANCB	.	.	rs2905223	.	.	.	.	0.13	0.45	.	.	.	.	.	.	-1.000458	.	.	GT:AD:DP:GQ:PL	0	4	4	1	0,4	1/1:0,4:4:9.03:116,9,0	1	0	1	0	1,0	0/0:1,0:1:3.01:0,3,40	79.549999999999997	2	0.5	4	1	5
HCC1395-chrX-129147373	HCC1395	chrX	129147373	129147373	G	A	PASS	High confidence	Somatic, Homozygous	Somatic	exonic	BCORL1	nonsynonymous SNV	BCORL1:NM_021946:exon3:c.G625A:p.G209S	rs5932715	.	.	.	.	0.11	0.04	0.0	1	P	0	0.481	N	-1.301551	.	.	GT:AD:DP:GQ:PL	0	78	78	1	0,78	1/1:0,78:78:99:3012,232,0	73	0	73	0	73,0	0/0:73,0:74:99:0,217,2770	2970.739999999999782	2	0.5	4	1	152
HCC1395-chrX-124097577	HCC1395	chrX	124097577	124097577	T	G	.	Low confidence	Somatic, Heterozygous	.	exonic	TENM1	nonsynonymous SNV	TENM1:NM_001163278:exon1:c.A26C:p.Y9S,TENM1:NM_001163279:exon1:c.A26C:p.Y9S,TENM1:NM_014253:exon1:c.A26C:p.Y9S	rs370593263	.	.	.	.	.	.	1.000	1.000	D	1.525	0.614	L	4.026584	Score=631;Name=lod=489	.	GT:AD:DP:GQ:PL	70	25	95	0.263158	70,25	0/1:70,25:95:58.77:59,0,2272	84	5	89	0.0561798	84,5	0/0:84,5:89:99:0,241,2904	25.780000000000001	1	0.25	4	NA	184
HCC1395-chrX-123630790	HCC1395	chrX	123630790	123630790	G	A	PASS	Low confidence	Somatic, Homozygous	.	intronic	TENM1	.	.	rs3788774	.	.	.	.	.	0.25	.	.	.	.	.	.	0.808659	.	.	GT:AD:DP:GQ:PL	0	14	14	1	0,14	1/1:0,14:14:39.07:452,39,0	5	0	5	0	5,0	0/0:5,0:5:15.05:0,15,185	411.560000000000002	2	0.5	4	1	19
HCC1395-chrX-119445665	HCC1395	chrX	119445665	119445666	AC	-	PASS	High confidence	Somatic, Heterozygous	.	upstream	TMEM255A	.	.	.	.	.	.	.	.	.	.	.	.	.	.	.	.	.	.	GT:AD:DP:GQ:PL	30	6	36	0.166667	30,6	0/1:30,6:30:99:229,0,102	21	0	21	0	21,0	0/0:21,0:21:9.49:0,9,108	187.020000000000010	1	0.25	4	1	59
HCC1395-chrX-108725136	HCC1395	chrX	108725136	108725136	G	A	PASS	High confidence	Somatic, Homozygous	Somatic	UTR5	GUCY2F	.	.	rs494589	.	.	.	.	.	0.23	.	.	.	.	.	.	-2.566339	.	.	GT:AD:DP:GQ:PL	0	100	100	1	0,100	1/1:0,100:100:99:3842,301,0	58	0	58	0	58,0	0/0:58,0:58:99:0,175,2253	3843.059999999999945	2	0.5	4	1	158
HCC1395-chrX-108708552	HCC1395	chrX	108708552	108708552	A	G	PASS	High confidence	Somatic, Homozygous	Somatic	exonic	GUCY2F	nonsynonymous SNV	GUCY2F:NM_001522:exon3:c.T851C:p.L284P	rs12008095	.	.	.	.	0.29	0.19	1.000	0.000	P	2.455	0.694	M	3.579314	Score=593;Name=lod=344	.	GT:AD:DP:GQ:PL	1	101	102	0.990196	1,101	1/1:1,101:102:99:3614,255,0	79	0	79	0	79,0	0/0:79,0:79:99:0,232,2881	3654.329999999999927	2	0.5	4	1	181
HCC1395-chrX-108708516	HCC1395	chrX	108708516	108708516	C	T	PASS	High confidence	Somatic, Homozygous	Somatic	exonic	GUCY2F	nonsynonymous SNV	GUCY2F:NM_001522:exon3:c.G887A:p.R296Q	rs502209	.	.	.	.	0.81	0.92	0.0	1	P	-0.345	0.451	N	0.563628	Score=593;Name=lod=344	.	GT:AD:DP:GQ:PL	0	105	105	1	0,105	1/1:0,105:105:99:3922,307,0	93	0	93	0	93,0	0/0:93,0:94:99:0,268,3478	3922.329999999999927	2	0.5	4	1	199
HCC1395-chrX-106844616	HCC1395	chrX	106844616	106844616	G	T	.	Low confidence	Somatic, Heterozygous	Somatic	intergenic	PIH1D3(dist=357143),PRPS1(dist=27038)	.	.	.	ID=COSM25559;OCCURENCE=1(breast)	ID=COSM25559;OCCURENCE=1(breast)	ID=COSM25559;OCCURENCE=1(breast)	.	.	.	1.000	0.000	N	0.55	0.529	N	1.358473	Score=343;Name=lod=33	.	GT:AD:DP:GQ:PL	19	3	22	0.136364	19,3	0/1:19,3:22:59.14:59,0,542	27	0	27	0	27,0	0/0:27,0:27:72.21:0,72,927	26.140000000000001	1	0.25	4	NA	49
HCC1395-chrX-100532621	HCC1395	chrX	100532621	100532621	T	C	PASS	High confidence	Somatic, Homozygous	Somatic	exonic	TAF7L	nonsynonymous SNV	TAF7L:NM_001168474:exon9:c.A664G:p.S222G,TAF7L:NM_024885:exon9:c.A922G:p.S308G	rs35899692	.	.	.	.	0.066	0.20	0.0	1	P	-0.515	0.437	N	-0.757255	.	.	GT:AD:DP:GQ:PL	0	56	56	1	0,56	1/1:0,56:56:99:1928,156,0	42	0	42	0	42,0	0/0:42,0:42:99:0,117,1492	1886.940000000000055	2	0.5	4	1	98
HCC1395-chr9-98269975	HCC1395	chr9	98269975	98269975	C	T	.	Low confidence	Somatic, Heterozygous	.	intronic	PTCH1	.	.	.	.	.	.	.	.	.	.	.	.	.	.	.	-0.576577	Score=549;Name=lod=228	.	GT:AD:DP:GQ:PL	35	7	42	0.166667	35,7	0/1:35,7:42:99:141,0,825	49	0	49	0	49,0	0/0:49,0:49:99:0,123,1525	107.840000000000003	1	0.25	4	NA	91
HCC1395-chr9-8341281	HCC1395	chr9	8341281	8341281	A	-	.	Low confidence	Somatic, Heterozygous	.	intronic	PTPRD	.	.	.	.	.	.	.	.	.	.	.	.	.	.	.	.	.	.	GT:AD:DP:GQ:PL	52	10	62	0.16129	52,10	0/1:52,10:52:74.56:75,0,922	46	4	50	0.08	46,4	0/0:46,4:47:2.57:1,0,721	35.130000000000003	1	0.25	4	NA	118
HCC1395-chr9-35609473	HCC1395	chr9	35609473	35609473	C	T	PASS	High confidence	Somatic, Homozygous	.	exonic	TESK1	nonsynonymous SNV	TESK1:NM_006285:exon10:c.C1615T:p.H539Y	.	ID=COSM657;OCCURENCE=2(breast)	ID=COSM657;OCCURENCE=2(breast)	ID=COSM657;OCCURENCE=2(breast)	.	.	.	0.634	0.634	D	0.345	0.511	N	2.404173	Score=541;Name=lod=211	.	GT:AD:DP:GQ:PL	0	10	10	1	0,10	1/1:0,10:10:27.08:335,27,0	17	0	17	0	17,0	0/0:17,0:17:48.16:0,48,628	293.990000000000009	2	0.5	4	NA	27
HCC1395-chr9-136221570	HCC1395	chr9	136221570	136221570	G	C	PASS	High confidence	Somatic, Heterozygous	.	exonic	SURF1	nonsynonymous SNV	SURF1:NM_003172:exon4:c.C267G:p.N89K	.	ID=COSM23301;OCCURENCE=2(breast)	ID=COSM23301;OCCURENCE=2(breast)	ID=COSM23301;OCCURENCE=2(breast)	.	.	.	0.995	0.005	N	-0.22	0.462	N	-0.139867	Score=512;Name=lod=160	.	GT:AD:DP:GQ:PL	28	45	73	0.616438	28,45	0/1:28,45:73:99:1210,0,779	76	0	76	0	76,0	0/0:76,0:76:99:0,214,2576	1176.700000000000045	1	0.25	4	NA	149
HCC1395-chr9-134025997	HCC1395	chr9	134025997	134025997	C	T	.	Low confidence	Somatic, Heterozygous	.	intronic	NUP214	.	.	.	.	.	.	.	.	.	.	.	.	.	.	.	2.030051	.	.	GT:AD:DP:GQ:PL	86	20	106	0.188679	86,20	0/1:86,20:106:55.41:55,0,2288	102	0	102	0	102,0	0/0:102,0:102:99:0,292,3689	22.440000000000001	1	0.25	4	NA	208
HCC1395-chr9-111663744	HCC1395	chr9	111663744	111663744	T	G	.	Low confidence	Somatic, Heterozygous	.	exonic	IKBKAP	nonsynonymous SNV	IKBKAP:NM_003640:exon18:c.A1975C:p.T659P	rs200117008	.	.	.	.	.	.	0.578	0.422	N	2.71	0.717	M	4.024180	Score=495;Name=lod=137	.	GT:AD:DP:GQ:PL	40	28	68	0.411765	40,28	0/1:40,28:68:55.11:55,0,1378	92	7	99	0.0707071	92,7	0/0:92,7:99:99:0,265,3144	22.140000000000001	1	0.25	4	NA	167
HCC1395-chr9-108370127	HCC1395	chr9	108370127	108370127	T	A	PASS	High confidence	Somatic, Heterozygous	.	exonic	FKTN	nonsynonymous SNV	FKTN:NM_006731:exon6:c.T675A:p.D225E,FKTN:NM_001079802:exon7:c.T675A:p.D225E,FKTN:NM_001198963:exon7:c.T675A:p.D225E	.	ID=COSM32802;OCCURENCE=1(breast)	ID=COSM32802;OCCURENCE=1(breast)	ID=COSM32802;OCCURENCE=1(breast)	.	.	.	1	1.0	D	2.215	0.674	M	4.982471	Score=464;Name=lod=103	.	GT:AD:DP:GQ:PL	31	79	110	0.718182	31,79	0/1:31,79:110:99:2763,0,850	108	0	108	0	108,0	0/0:108,0:108:99:0,319,3878	2730.449999999999818	1	0.25	4	NA	218
HCC1395-chr9-108370125	HCC1395	chr9	108370125	108370125	G	A	PASS	High confidence	Somatic, Heterozygous	.	exonic	FKTN	nonsynonymous SNV	FKTN:NM_006731:exon6:c.G673A:p.D225N,FKTN:NM_001079802:exon7:c.G673A:p.D225N,FKTN:NM_001198963:exon7:c.G673A:p.D225N	.	ID=COSM32801;OCCURENCE=1(breast)	ID=COSM32801;OCCURENCE=1(breast)	ID=COSM32801;OCCURENCE=1(breast)	.	.	.	1	1.0	D	2.215	0.674	M	5.208247	Score=464;Name=lod=103	.	GT:AD:DP:GQ:PL	30	79	109	0.724771	30,79	0/1:30,79:109:99:2704,0,851	105	0	105	0	105,0	0/0:105,0:105:99:0,313,4117	2671.139999999999873	1	0.25	4	NA	214
HCC1395-chr9-104309026	HCC1395	chr9	104309026	104309026	C	G	PASS	High confidence	Somatic, Heterozygous	.	intronic	RNF20	.	.	.	.	.	.	.	.	.	.	.	.	.	.	.	-0.935278	.	.	GT:AD:DP:GQ:PL	27	8	35	0.228571	27,8	0/1:27,8:35:99:215,0,944	25	0	25	0	25,0	0/0:25,0:25:75.24:0,75,990	181.719999999999999	1	0.25	4	NA	60
HCC1395-chr9-102589138	HCC1395	chr9	102589138	102589138	C	A	PASS	High confidence	Somatic, Heterozygous	.	intronic	NR4A3	.	.	.	.	.	.	.	.	.	.	.	.	.	.	.	1.577687	Score=361;Name=lod=39	.	GT:AD:DP:GQ:PL	38	20	58	0.344828	38,20	0/1:38,20:58:99:597,0,1274	42	0	42	0	42,0	0/0:42,0:42:99:0,123,1584	563.659999999999968	1	0.25	4	NA	100
HCC1395-chr8-99171743	HCC1395	chr8	99171743	99171743	T	C	.	Low confidence	Somatic, Heterozygous	.	UTR3	POP1	.	.	rs200799750	.	.	.	.	.	.	.	.	.	.	.	.	0.285271	.	.	GT:AD:DP:GQ:PL	20	15	35	0.428571	20,15	0/1:20,15:35:99:130,0,348	44	1	45	0.0222222	44,1	0/0:44,1:45:99:0,123,1418	96.769999999999996	1	0.25	4	NA	80
HCC1395-chr8-92971692	HCC1395	chr8	92971692	92971692	G	A	.	Low confidence	Somatic, Heterozygous	.	UTR3	RUNX1T1	.	.	.	.	.	.	.	.	.	.	.	.	.	.	.	-0.908531	.	.	GT:AD:DP:GQ:PL	7	3	10	0.3	7,3	0/1:7,3:10:56.82:57,0,179	21	2	23	0.0869565	21,2	0/0:21,2:23:2.40:1,0,585	26.629999999999999	1	0.25	4	NA	33
HCC1395-chr8-67726109	HCC1395	chr8	67726109	67726109	C	T	PASS	High confidence	Somatic, Heterozygous	.	exonic	C8orf44-SGK3,SGK3	nonsynonymous SNV	SGK3:NM_001033578:exon5:c.C275T:p.A92V,SGK3:NM_013257:exon5:c.C275T:p.A92V,SGK3:NM_170709:exon5:c.C275T:p.A92V,C8orf44-SGK3:NM_001204173:exon7:c.C275T:p.A92V	.	ID=COSM32752;OCCURENCE=1(breast)	ID=COSM32752;OCCURENCE=1(breast)	ID=COSM32752;OCCURENCE=1(breast)	.	.	.	0.998	0.998	D	1.02	0.570	L	4.225819	Score=617;Name=lod=431	.	GT:AD:DP:GQ:PL	66	22	88	0.25	66,22	0/1:66,22:88:99:533,0,2341	83	0	83	0	83,0	0/0:83,0:83:99:0,247,3212	500.129999999999995	1	0.25	4	NA	171
HCC1395-chr8-42065574	HCC1395	chr8	42065574	42065574	G	T	.	Low confidence	Somatic, Heterozygous	.	upstream	PLAT	.	.	.	.	.	.	.	.	.	.	.	.	.	.	.	-0.882220	.	.	GT:AD:DP:GQ:PL	12	6	18	0.333333	12,6	0/1:12,6:18:56.88:57,0,158	32	0	32	0	32,0	0/0:32,0:32:84.17:0,84,928	23.890000000000001	1	0.25	4	NA	50
HCC1395-chr8-38285938	HCC1395	chr8	38285938	38285938	G	A	PASS	High confidence	Somatic, Homozygous	.	exonic	FGFR1	nonsynonymous SNV	FGFR1:NM_001174066:exon3:c.C107T:p.S36L,FGFR1:NM_023105:exon3:c.C107T:p.S36L,FGFR1:NM_023106:exon3:c.C107T:p.S36L,FGFR1:NM_001174063:exon4:c.C374T:p.S125L,FGFR1:NM_001174065:exon4:c.C374T:p.S125L,FGFR1:NM_015850:exon4:c.C374T:p.S125L,FGFR1:NM_023110:exon4:c.C374T:p.S125L,FGFR1:NM_001174064:exon5:c.C350T:p.S117L,FGFR1:NM_001174067:exon5:c.C473T:p.S158L	.	ID=COSM1456965,COSM1456964,COSM1456963,COSM1456962,COSM601;OCCURENCE=1(breast),1(large_intestine)	ID=COSM1456965,COSM1456964,COSM1456963,COSM1456962,COSM601;OCCURENCE=1(breast),1(large_intestine)	.	.	.	.	1.000	1.000	D	0.205	0.499	N	3.759328	Score=519;Name=lod=171	.	GT:AD:DP:GQ:PL	0	19	19	1	0,19	1/1:0,19:19:57.18:745,57,0	29	0	29	0	29,0	0/0:29,0:29:81.24:0,81,1045	704.320000000000050	2	0.5	4	1	48
HCC1395-chr8-26623481	HCC1395	chr8	26623481	26623481	G	T	PASS	Low confidence	Somatic, Heterozygous	.	UTR3	ADRA1A	.	.	rs79350905	.	.	.	.	.	.	.	.	.	.	.	.	0.140355	.	.	GT:AD:DP:GQ:PL	10	8	18	0.444444	10,8	0/1:10,8:18:99:203,0,282	71	4	75	0.0533333	71,4	0/0:71,4:75:89.82:0,90,2592	169.680000000000007	1	0.25	4	1	93
HCC1395-chr8-26623480	HCC1395	chr8	26623480	26623480	A	G	PASS	Low confidence	Somatic, Heterozygous	.	UTR3	ADRA1A	.	.	rs78378625	.	.	.	.	.	.	.	.	.	.	.	.	0.395714	.	.	GT:AD:DP:GQ:PL	9	10	19	0.526316	9,10	0/1:9,10:19:99:319,0,250	68	6	74	0.0810811	68,6	0/0:68,6:74:2.52:0,3,2237	287.569999999999993	1	0.25	4	1	94
HCC1395-chr8-26623477	HCC1395	chr8	26623477	26623477	C	A	.	Low confidence	Somatic, Heterozygous	.	UTR3	ADRA1A	.	.	rs201813052	.	.	.	.	.	.	.	.	.	.	.	.	0.531509	.	.	GT:AD:DP:GQ:PL	13	4	17	0.235294	13,4	0/1:13,4:17:91.87:92,0,428	71	2	73	0.0273973	71,2	0/0:71,2:73:99:0,146,2393	58.869999999999997	1	0.25	4	NA	90
HCC1395-chr8-126114653	HCC1395	chr8	126114653	126114653	G	C	PASS	High confidence	Somatic, Heterozygous	.	exonic	NSMCE2	nonsynonymous SNV	NSMCE2:NM_173685:exon3:c.G81C:p.L27F	.	ID=COSM32753;OCCURENCE=1(breast)	ID=COSM32753;OCCURENCE=1(breast)	ID=COSM32753;OCCURENCE=1(breast)	.	.	.	1	1.0	D	2.085	0.662	M	1.801034	Score=538;Name=lod=205	.	GT:AD:DP:GQ:PL	89	36	125	0.288	89,36	0/1:89,36:142:99:794,0,2508	108	0	108	0	108,0	0/0:108,0:108:99:0,313,4091	760.769999999999982	1	0.25	4	NA	250
HCC1395-chr8-113563137	HCC1395	chr8	113563137	113563137	A	G	.	Low confidence	Somatic, Heterozygous	.	intronic	CSMD3	.	.	.	.	.	.	.	.	.	.	.	.	.	.	.	0.653910	.	.	GT:AD:DP:GQ:PL	58	8	66	0.121212	58,8	0/1:58,8:66:99:116,0,2029	56	0	56	0	56,0	0/0:56,0:56:99:0,166,2153	83.150000000000006	1	0.25	4	NA	122
HCC1395-chr8-113277794	HCC1395	chr8	113277794	113277794	T	G	.	Low confidence	Somatic, Heterozygous	.	exonic	CSMD3	synonymous SNV	CSMD3:NM_052900:exon58:c.A9027C:p.I3009I,CSMD3:NM_198123:exon60:c.A9534C:p.I3178I,CSMD3:NM_198124:exon61:c.A9414C:p.I3138I	.	.	.	.	.	.	.	.	.	.	.	.	.	1.158081	Score=670;Name=lod=702	.	GT:AD:DP:GQ:PL	93	49	142	0.34507	93,49	0/1:93,49:142:99:151,0,2961	111	5	116	0.0431034	111,5	0/0:111,5:116:99:0,322,3917	117.799999999999997	1	0.25	4	NA	258
HCC1395-chr8-109095847	HCC1395	chr8	109095847	109095847	C	A	PASS	High confidence	Somatic, Heterozygous	.	UTR5	RSPO2	.	.	.	.	.	.	.	.	.	.	.	.	.	.	.	-0.322871	.	.	GT:AD:DP:GQ:PL	60	67	127	0.527559	60,67	0/1:60,67:127:99:2153,0,1902	97	0	97	0	97,0	0/0:97,0:97:99:0,277,3429	2119.809999999999945	1	0.25	4	NA	224
HCC1395-chr7-91707181	HCC1395	chr7	91707181	91707181	G	C	PASS	High confidence	Somatic, Heterozygous	.	exonic	AKAP9	nonsynonymous SNV	AKAP9:NM_005751:exon30:c.G6937C:p.D2313H,AKAP9:NM_147185:exon30:c.G6913C:p.D2305H	.	ID=COSM25326;OCCURENCE=1(breast)	ID=COSM25326;OCCURENCE=1(breast)	ID=COSM25326;OCCURENCE=1(breast)	.	.	.	1.000	1.000	D	2.34	0.684	M	2.612391	Score=525;Name=lod=181	.	GT:AD:DP:GQ:PL	57	37	94	0.393617	57,37	0/1:57,37:94:99:1167,0,1770	57	0	57	0	57,0	0/0:57,0:57:99:0,172,2248	1134.119999999999891	1	0.25	4	NA	151
HCC1395-chr7-91669961	HCC1395	chr7	91669961	91669961	T	-	.	Low confidence	Somatic, Heterozygous	.	intronic	AKAP9	.	.	.	.	.	.	.	.	.	.	.	.	.	.	.	.	.	.	GT:AD:DP:GQ:PL	20	5	25	0.2	20,5	0/1:20,5:23:50.59:51,0,160	3	3	6	0.5	3,3	0/0:3,3:6:2.98:0,0,87	11.140000000000001	1	0.25	4	1	41
HCC1395-chr7-77230116	HCC1395	chr7	77230116	77230116	C	T	.	Low confidence	Somatic, Heterozygous	.	exonic	PTPN12	nonsynonymous SNV	PTPN12:NM_001131009:exon7:c.C298T:p.H100Y,PTPN12:NM_001131008:exon8:c.C331T:p.H111Y,PTPN12:NM_002835:exon8:c.C688T:p.H230Y	.	ID=COSM22182;OCCURENCE=1(breast)	ID=COSM22182;OCCURENCE=1(breast)	ID=COSM22182;OCCURENCE=1(breast)	.	.	.	1	1.0	D	4.725	0.891	H	4.789906	Score=698;Name=lod=912	.	GT:AD:DP:GQ:PL	94	14	108	0.12963	94,14	0/1:94,14:108:99:207,0,3302	62	0	62	0	62,0	0/0:62,0:62:99:0,187,2461	174.490000000000009	1	0.25	4	NA	170
HCC1395-chr7-72883966	HCC1395	chr7	72883966	72883966	G	C	PASS	High confidence	Somatic, Heterozygous	.	exonic	BAZ1B	stopgain SNV	BAZ1B:NM_032408:exon9:c.C2747G:p.S916X	.	ID=COSM32750;OCCURENCE=1(breast)	ID=COSM32750;OCCURENCE=1(breast)	ID=COSM32750;OCCURENCE=1(breast)	.	.	.	1	1	A	.	.	.	11.164871	Score=591;Name=lod=335	.	GT:AD:DP:GQ:PL	76	28	104	0.269231	76,28	0/1:76,28:104:99:743,0,2612	88	0	88	0	88,0	0/0:88,0:88:99:0,265,3502	710.129999999999995	1	0.25	4	NA	192
HCC1395-chr7-47872693	HCC1395	chr7	47872693	47872693	G	A	PASS	High confidence	Somatic, Heterozygous	Somatic	exonic	PKD1L1	nonsynonymous SNV	PKD1L1:NM_138295:exon41:c.C6332T:p.T2111I	.	.	.	.	.	.	.	1	0.0	N	0.69	0.541	N	0.365958	.	.	GT:AD:DP:GQ:PL	17	8	25	0.32	17,8	0/1:17,8:25:99:184,0,532	25	0	25	0	25,0	0/0:25,0:25:75.23:0,75,946	151.500000000000000	1	0.25	4	NA	50
HCC1395-chr7-27170243	HCC1395	chr7	27170243	27170243	C	T	.	Low confidence	Somatic, Heterozygous	.	exonic	HOXA4	nonsynonymous SNV	HOXA4:NM_002141:exon1:c.G110A:p.G37D	.	ID=COSM32749;OCCURENCE=1(breast)	ID=COSM32749;OCCURENCE=1(breast)	ID=COSM32749;OCCURENCE=1(breast)	.	.	.	0.771	0.229	N	1.445	0.607	L	3.842528	Score=742;Name=lod=1384	.	GT:AD:DP:GQ:PL	7	2	9	0.222222	7,2	0/1:7,2:9:54.51:55,0,208	12	0	12	0	12,0	0/0:12,0:12:30.09:0,30,386	21.539999999999999	1	0.25	4	NA	21
HCC1395-chr7-27147452	HCC1395	chr7	27147452	27147453	AA	-	.	Low confidence	Somatic, Heterozygous	.	UTR3	HOXA3	.	.	.	.	.	.	.	.	.	.	.	.	.	.	.	.	.	.	GT:AD:DP:GQ:PL	14	5	19	0.263158	14,5	0/1:14,5:14:26.95:82,0,27	17	1	18	0.0555556	17,1	0/0:17,1:17:17.17:0,17,141	39.920000000000002	1	0.25	4	1	41
HCC1395-chr7-151971015	HCC1395	chr7	151971015	151971015	G	A	.	Low confidence	Somatic, Heterozygous	.	intronic	MLL3	.	.	rs111585502	.	.	.	.	.	.	.	.	.	.	.	.	-0.462348	.	.	GT:AD:DP:GQ:PL	64	7	71	0.0985915	64,7	0/1:64,7:71:97.53:98,0,1339	47	2	49	0.0408163	47,2	0/0:47,2:49:71.63:0,72,1206	64.530000000000001	1	0.25	4	1	120
HCC1395-chr7-151970859	HCC1395	chr7	151970859	151970859	C	T	.	Low confidence	Somatic, Heterozygous	.	exonic	MLL3	nonsynonymous SNV	MLL3:NM_170606:exon7:c.G943A:p.G315S	rs149992209	ID=COSM1179668,COSM1179669;OCCURENCE=1(ovary),2(breast),2(prostate)	.	.	OCCURRENCE=2;ID=TCGA-A1-A0SN-01A-11D-A142-09,TCGA-EW-A1P6-01A-11D-A142-09	0.016	.	1	1.0	D	2.79	0.724	M	4.265939	Score=712;Name=lod=1039	.	GT:AD:DP:GQ:PL	144	15	159	0.0943396	144,15	0/1:144,15:160:53.84:54,0,3322	140	8	148	0.0540541	140,8	0/0:140,8:148:99:0,196,3642	20.870000000000001	1	0.25	4	1	308
HCC1395-chr7-151932990	HCC1395	chr7	151932990	151932990	C	T	.	Low confidence	Somatic, Heterozygous	.	exonic	MLL3	nonsynonymous SNV	MLL3:NM_170606:exon16:c.G2681A:p.R894Q	rs71254307	.	.	.	.	.	.	1	1.0	D	1.955	0.651	M	4.710284	Score=542;Name=lod=213	.	GT:AD:DP:GQ:PL	129	13	142	0.0915493	129,13	0/1:129,13:142:51.30:51,0,1818	127	5	132	0.0378788	127,5	0/0:127,5:132:99:0,104,1780	18.359999999999999	1	0.25	4	1	274
HCC1395-chr7-151927067	HCC1395	chr7	151927067	151927067	T	C	.	Low confidence	Somatic, Heterozygous	.	exonic	MLL3	nonsynonymous SNV	MLL3:NM_170606:exon18:c.A2917G:p.R973G	rs60244562	.	.	.	.	.	.	1	1.0	D	1.15	0.581	L	2.250594	Score=669;Name=lod=698	.	GT:AD:DP:GQ:PL	133	21	154	0.136364	133,21	0/1:133,21:154:43.63:44,0,1447	132	15	147	0.102041	132,15	0/0:132,15:147:10.98:0,11,1201	11.199999999999999	1	0.25	4	1	301
HCC1395-chr7-151927023	HCC1395	chr7	151927023	151927023	G	C	.	Low confidence	Somatic, Heterozygous	.	exonic	MLL3	stopgain SNV	MLL3:NM_170606:exon18:c.C2961G:p.Y987X	rs58528565	ID=COSM216053,COSM216054;OCCURENCE=1(central_nervous_system)	.	.	.	.	.	1	1.0	D	.	.	.	9.594769	Score=669;Name=lod=698	.	GT:AD:DP:GQ:PL	115	19	134	0.141791	115,19	0/1:115,19:134:80.37:80,0,745	108	10	118	0.0847458	108,10	0/0:108,10:119:50.23:0,50,635	47.369999999999997	1	0.25	4	1	253
HCC1395-chr7-143042552	HCC1395	chr7	143042552	143042552	G	A	PASS	Low confidence	Somatic, Heterozygous	.	intronic	CLCN1	.	.	rs10952548	.	.	.	.	.	0.21	.	.	.	.	.	.	0.453657	.	.	GT:AD:DP:GQ:PL	2	4	6	0.666667	2,4	0/1:2,4:6:55.90:142,0,56	3	0	3	0	3,0	0/0:3,0:3:6.02:0,6,78	109.629999999999995	1	0.25	4	1	9
HCC1395-chr7-142561116	HCC1395	chr7	142561116	142561116	A	C	.	Low confidence	Somatic, Heterozygous	.	intronic	EPHB6	.	.	rs201453617	.	.	.	.	0.0082	.	.	.	.	.	.	.	-0.668103	.	.	GT:AD:DP:GQ:PL	26	11	37	0.297297	26,11	0/1:26,11:38:44.22:44,0,824	41	9	50	0.18	41,9	0/0:41,9:50:99:0,114,1297	11.529999999999999	1	0.25	4	NA	88
HCC1395-chr7-139655204	HCC1395	chr7	139655204	139655204	G	A	.	Low confidence	Somatic, Heterozygous	.	intronic	TBXAS1	.	.	.	.	.	.	.	.	.	.	.	.	.	.	.	0.506799	.	.	GT:AD:DP:GQ:PL	21	5	26	0.192308	21,5	0/1:21,5:26:47.83:48,0,658	19	0	19	0	19,0	0/0:19,0:19:54.14:0,54,665	14.970000000000001	1	0.25	4	NA	45
HCC1395-chr7-138268672	HCC1395	chr7	138268672	138268672	C	T	.	Low confidence	Somatic, Heterozygous	.	exonic	TRIM24	synonymous SNV	TRIM24:NM_003852:exon18:c.C2769T:p.S923S,TRIM24:NM_015905:exon18:c.C2871T:p.S957S	.	ID=COSM22381,COSM24028;OCCURENCE=1(breast),2(large_intestine)	ID=COSM22381,COSM24028;OCCURENCE=1(breast),2(large_intestine)	.	.	.	.	.	.	.	.	.	.	0.350791	.	.	GT:AD:DP:GQ:PL	49	13	62	0.209677	49,13	0/1:49,13:62:99:324,0,1736	35	0	35	0	35,0	0/0:35,0:35:99:0,105,1346	290.639999999999986	1	0.25	4	NA	97
HCC1395-chr7-138252385	HCC1395	chr7	138252385	138252385	C	A	.	Low confidence	Somatic, Heterozygous	.	exonic	TRIM24	nonsynonymous SNV	TRIM24:NM_003852:exon10:c.C1588A:p.Q530K,TRIM24:NM_015905:exon10:c.C1690A:p.Q564K	rs79325894	.	.	.	.	0.0082	.	0.991	0.991	D	1.5	0.612	L	3.216691	Score=521;Name=lod=175	.	GT:AD:DP:GQ:PL	75	25	100	0.25	75,25	0/1:75,25:101:99:146,0,2254	68	1	69	0.0144928	68,1	0/0:68,1:69:99:0,196,2437	113.079999999999998	1	0.25	4	1	170
HCC1395-chr7-121653470	HCC1395	chr7	121653470	121653470	A	G	.	Low confidence	Somatic, Heterozygous	.	exonic	PTPRZ1	nonsynonymous SNV	PTPRZ1:NM_002851:exon12:c.A4370G:p.N1457S	.	.	.	.	.	.	.	1	1.0	D	1.95	0.651	M	0.327177	Score=432;Name=lod=76	.	GT:AD:DP:GQ:PL	124	27	151	0.178808	124,27	0/1:124,27:151:99:597,0,4186	104	1	105	0.00952381	104,1	0/0:104,1:105:99:0,292,3912	563.899999999999977	1	0.25	4	NA	256
HCC1395-chr7-121651695	HCC1395	chr7	121651695	121651695	T	G	.	Low confidence	Somatic, Heterozygous	.	exonic	PTPRZ1	synonymous SNV	PTPRZ1:NM_002851:exon12:c.T2595G:p.G865G	.	.	.	.	.	.	.	.	.	.	.	.	.	0.436757	Score=669;Name=lod=701	.	GT:AD:DP:GQ:PL	88	50	138	0.362319	88,50	0/1:88,50:138:99:289,0,3000	114	4	118	0.0338983	114,4	0/0:114,4:118:99:0,314,4087	256.009999999999991	1	0.25	4	NA	256
HCC1395-chr7-116397739	HCC1395	chr7	116397739	116397739	T	G	.	Low confidence	Somatic, Heterozygous	.	exonic	MET	synonymous SNV	MET:NM_000245:exon8:c.T2013G:p.G671G,MET:NM_001127500:exon8:c.T2013G:p.G671G	rs202198336	.	.	.	.	.	.	.	.	.	.	.	.	0.544604	Score=503;Name=lod=148	.	GT:AD:DP:GQ:PL	90	53	143	0.370629	90,53	0/1:90,53:143:88.33:88,0,3101	90	9	99	0.0909091	90,9	0/0:90,9:99:99:0,204,3049	55.329999999999998	1	0.25	4	NA	242
HCC1395-chr7-114303618	HCC1395	chr7	114303618	114303618	T	-	.	Low confidence	Somatic, Heterozygous	.	intronic	FOXP2	.	.	rs35518337	.	.	.	.	.	.	.	.	.	.	.	.	.	.	.	GT:AD:DP:GQ:PL	38	11	49	0.22449	38,11	0/1:38,11:39:99:131,0,437	18	1	19	0.0526316	18,1	0/0:18,1:19:6.72:0,7,197	89.450000000000003	1	0.25	4	1	74
HCC1395-chr7-113517315	HCC1395	chr7	113517315	113517315	T	G	.	Low confidence	Somatic, Heterozygous	.	UTR3	PPP1R3A	.	.	rs5020286	.	.	.	.	.	.	.	.	.	.	.	.	-1.592596	.	.	GT:AD:DP:GQ:PL	3	6	9	0.666667	3,6	0/1:3,6:9:71.31:97,0,71	2	0	2	0	2,0	0/0:2,0:2:6.02:0,6,69	64.909999999999997	1	0.25	4	1	11
HCC1395-chr7-113517173	HCC1395	chr7	113517173	113517174	TG	-	.	Low confidence	Somatic, Heterozygous	.	UTR3	PPP1R3A	.	.	rs139688424	.	.	.	.	.	.	.	.	.	.	.	.	.	.	.	GT:AD:DP:GQ:PL	126	11	137	0.080292	126,11	0/1:126,11:126:75.29:75,0,4474	103	5	108	0.0462963	103,5	0/0:103,5:103:64.22:0,64,3582	33.250000000000000	1	0.25	4	1	245
HCC1395-chr7-111982766	HCC1395	chr7	111982766	111982766	G	C	PASS	High confidence	Somatic, Heterozygous	.	exonic	ZNF277	nonsynonymous SNV	ZNF277:NM_021994:exon12:c.G1335C:p.L445F	.	ID=COSM32751;OCCURENCE=1(breast)	ID=COSM32751;OCCURENCE=1(breast)	ID=COSM32751;OCCURENCE=1(breast)	.	.	.	1	1.0	D	1.04	0.572	L	3.542390	Score=508;Name=lod=155	.	GT:AD:DP:GQ:PL	88	45	133	0.338346	88,45	0/1:88,45:133:99:1325,0,2922	83	0	83	0	83,0	0/0:83,0:83:99:0,250,3249	1291.769999999999982	1	0.25	4	NA	216
HCC1395-chr7-107866872	HCC1395	chr7	107866872	107866872	C	A	.	Low confidence	Somatic, Heterozygous	.	intronic	NRCAM	.	.	.	.	.	.	.	.	.	.	.	.	.	.	.	-0.139544	.	.	GT:AD:DP:GQ:PL	51	11	62	0.177419	51,11	0/1:51,11:62:76.43:76,0,1653	39	0	39	0	39,0	0/0:39,0:39:99:0,111,1400	43.430000000000000	1	0.25	4	NA	101
HCC1395-chr7-100076773	HCC1395	chr7	100076773	100076773	T	A	.	Low confidence	Somatic, Heterozygous	.	UTR5	TSC22D4	.	.	.	.	.	.	.	.	.	.	.	.	.	.	.	1.184562	.	.	GT:AD:DP:GQ:PL	46	6	52	0.115385	46,6	0/1:46,6:54:97.19:97,0,1344	43	0	43	0	43,0	0/0:43,0:43:99:0,114,1471	64.189999999999998	1	0.25	4	NA	97
HCC1395-chr7-100075847	HCC1395	chr7	100075847	100075847	G	C	PASS	High confidence	Somatic, Heterozygous	Somatic	UTR5	TSC22D4	.	.	.	.	.	.	.	.	.	.	.	.	.	.	.	-0.989740	.	.	GT:AD:DP:GQ:PL	8	5	13	0.384615	8,5	0/1:8,5:13:99:134,0,197	19	0	19	0	19,0	0/0:19,0:19:45.15:0,45,595	100.549999999999997	1	0.25	4	NA	32
HCC1395-chr6-83867093	HCC1395	chr6	83867093	83867093	G	A	PASS	High confidence	Somatic, Heterozygous	.	intronic	DOPEY1	.	.	.	.	.	.	.	.	.	.	.	.	.	.	.	0.382309	.	.	GT:AD:DP:GQ:PL	22	16	38	0.421053	22,16	0/1:22,16:38:99:491,0,718	27	0	27	0	27,0	0/0:27,0:27:81.18:0,81,918	457.870000000000005	1	0.25	4	NA	65
HCC1395-chr6-79650265	HCC1395	chr6	79650265	79650265	G	T	.	Low confidence	Somatic, Heterozygous	.	UTR3	PHIP	.	.	rs75540338	.	.	.	.	.	.	.	.	.	.	.	.	-1.488397	.	.	GT:AD:DP:GQ:PL	0	2	2	1	0,2	0/1:0,2:2:0.98:49,6,0	3	0	3	0	3,0	0/0:3,0:3:3.01:0,3,40	14.730000000000000	1	0.25	4	1	5
HCC1395-chr6-7247248	HCC1395	chr6	7247248	7247248	T	C	PASS	Low confidence	Somatic, Heterozygous	Somatic	exonic	RREB1	nonsynonymous SNV	RREB1:NM_001003698:exon11:c.T4400C:p.L1467P,RREB1:NM_001168344:exon11:c.T4400C:p.L1467P,RREB1:NM_001003699:exon12:c.T4565C:p.L1522P	rs2256596	.	.	.	.	0.090	0.75	0.939	0.061	P	-0.345	0.451	N	-0.457398	.	.	GT:AD:DP:GQ:PL	4	8	12	0.666667	4,8	0/1:4,8:12:79.54:250,0,80	9	0	9	0	9,0	0/0:9,0:9:27.09:0,27,355	216.949999999999989	1	0.25	4	1	21
HCC1395-chr6-7232158	HCC1395	chr6	7232158	7232158	C	T	PASS	High confidence	Somatic, Heterozygous	.	intronic	RREB1	.	.	rs142897507	.	.	.	.	0.0082	0.01	.	.	.	.	.	.	-0.062393	.	.	GT:AD:DP:GQ:PL	32	36	68	0.529412	32,36	0/1:32,36:68:99:1119,0,980	25	0	25	0	25,0	0/0:25,0:25:69.23:0,69,919	1085.779999999999973	1	0.25	4	1	93
[truncated: 922 more rows]
[truncated: 15 more columns]
