# Supplementary material for: Mutation Screening of 1,237 Cancer Genes across Six Model Cell Lines of Basal-Like Breast Cancer
Source: PLoS One. 2015 Dec 15;10(12):e0144528. doi: 10.1371/journal.pone.0144528 (PMC4684399; doi:10.1371/journal.pone.0144528)
Supplement: S4 Table — (XLSX) [file pone.0144528.s006.xlsx]

## Sheet: TableS4
S4 Table. Sanger sequencing validation of novel SNVs and indels, primer details
Internal ID	Sample	Chr	Start	End	Ref	Alt	Quality filter (GATK)	Genotype	Consencus Sanger sequencing	Comments	Comparison Sanger vs. GATK	Comparison Sanger vs. COSMIC	Region	Gene	Exonic function	AA change	In COSMIC v68	In COSMIC v68 (cell line specific)	In COSMIC v65 (confirmed as somatic)	Forward primer	Reverse primer	Existing or new primer design	QUAL	DP	QD	Local sequence +/- 10 bases	Adjacent homopolymer count	Local sequence +/- 1 base
HCC38-chr7-142560576	HCC38	chr7	142560576	142560576	-	A	Low confidence	Heterozygous	Somatic		Concordant	.	UTR5	EPHB6	.	.	.	.	.	M13-TGCCCCCTCCCTGCACTGTC	CTCCAATCGCCCCAGCACCC	NEW	162.05	52	8.52999999999999	ACCCCTTGCAGAAAAAAAAAA	10	AGA
HCC38-chr7-114330185	HCC38	chr7	114330185	114330186	TT	-	Low confidence	Heterozygous	Wildtype		Discordant	.	UTR3	FOXP2	.	.	.	.	.	M13-TGTGAAACCTCAGCGTGAAGGGAC	TGAGGCGCATTTGCTTTCTACAGG	NEW	59.78	37	3.32	CTTCTTCTTCTTTTTTTTTTTT	10	CTTT
HCC38-chr6-70637899	HCC38	chr6	70637899	70637899	T	G	Low confidence	Heterozygous	Wildtype		Discordant	.	exonic	COL19A1	nonsynonymous SNV	COL19A1:NM_001858:exon5:c.T365G:p.V122G	.	.	.	M13-TTTGTGCACCAGTTCAAATAATTC	CAAACTTTAACAACACTGTACCAGAAG	NEW	322.22	187	3.010000000000000	CTGTGGCAGGTTTTAAACCAG	3	GTT
HCC38-chr6-51920465	HCC38	chr6	51920465	51920465	A	C	Low confidence	Heterozygous	Wildtype		Discordant	.	exonic	PKHD1	nonsynonymous SNV	PKHD1:NM_138694:exon19:c.T1756G:p.F586V,PKHD1:NM_170724:exon19:c.T1756G:p.F586V	.	.	.			EXISTING	55.1599999999999	45	4.240000000000000	CGGAGGCTGAACCTGCCACAG	2	AAC
HCC38-chr4-175158187	HCC38	chr4	175158187	175158187	T	C	High confidence	Heterozygous	Somatic		Concordant	.	UTR3	FBXO8	.	.	.	.	.	M13-AAGGAAGCTGGTATTGGTTTCTGTCTG	ACCTTATTGGCCATGTGGCTGC	NEW	124.5	43	5.41	TAAATCTCTTTAGTTAAATAT	2	TTA
HCC38-chr4-151392823	HCC38	chr4	151392823	151392823	C	G	High confidence	Heterozygous	Somatic		Concordant	.	exonic	LRBA	nonsynonymous SNV	LRBA:NM_001199282:exon43:c.G6620C:p.R2207T,LRBA:NM_006726:exon44:c.G6653C:p.R2218T	.	.	.	M13-CCATGAATTGTAGATTGAAACCTC	ATTTCCCTCTCTCCCTGTCCT	EXISTING	955.44	112	19.1099999999999	AGATATCTCTCTGTGTTGCCA	1	TCT
HCC38-chr4-151185910	HCC38	chr4	151185910	151185910	C	G	High confidence	Heterozygous	Somatic		Concordant	.	UTR3	LRBA	.	.	.	.	.	M13-GAGGGACCACTTGAAGTCTGTTGC	TTGGGGCACCCCCTTCCCTC	NEW	648.33	106	9.68	TAGAATTATACACCACCAAAT	1	ACA
HCC38-chr19-11123647	HCC38	chr19	11123647	11123647	T	G	Low confidence	Heterozygous	Wildtype		Discordant	.	exonic	SMARCA4	nonsynonymous SNV	SMARCA4:NM_001128845:exon15:c.T2297G:p.V766G,SMARCA4:NM_001128846:exon15:c.T2297G:p.V766G,SMARCA4:NM_001128847:exon15:c.T2297G:p.V766G,SMARCA4:NM_001128848:exon15:c.T2297G:p.V766G,SMARCA4:NM_001128849:exon16:c.T2297G:p.V766G,SMARCA4:NM_003072:exon16:c.T2297G:p.V766G,SMARCA4:NM_001128844:exon17:c.T2297G:p.V766G	.	.	.	M13-TGACTCTCTGAAGTGGGAGGAC	GAGGAAGCAACCTGCTACACC	EXISTING	149.719999999999	106	3.060000000000000	GAGTGGCTGGTGTCCCTGTAC	2	GTG
HCC38-chr17-80213339	HCC38	chr17	80213339	80213339	C	T	High confidence	Heterozygous	Somatic		Concordant	.	exonic	CSNK1D	nonsynonymous SNV	CSNK1D:NM_001893:exon3:c.G302A:p.S101N,CSNK1D:NM_139062:exon3:c.G302A:p.S101N	.	.	.	M13-TTCAGGATTGTCACCATGACC	ATGGCAAGAACAGCACAAGC	EXISTING	807.159999999999	246	5.68	GGTTTTGAGGCTGAATTTCCT	2	GCT
HCC38-chr17-45214519	HCC38	chr17	45214519	45214519	A	G	Low confidence	Heterozygous	Wildtype		Discordant	.	exonic	CDC27	nonsynonymous SNV	CDC27:NM_001114091:exon14:c.T1930C:p.W644R,CDC27:NM_001256:exon14:c.T1912C:p.W638R	ID=COSM249060,COSM249059;OCCURENCE=2(pancreas)	.	.			EXISTING	319.1	169	3.590000000000000	ACCACTTACCATGCATTATAA	2	CAT
HCC38-chr13-32910423	HCC38	chr13	32910423	32910423	A	G	Low confidence	Heterozygous	Somatic		Concordant	.	exonic	BRCA2	nonsynonymous SNV	BRCA2:NM_000059:exon11:c.A1931G:p.K644R	.	.	.	M13-CCACTGTGCCCAAACACTACC	CTGCAGGCATGACAGAGAATC	EXISTING	245.37	145	3.030000000000000	TCTTCTGTGAAAAGAAGCTGT	2	AAA
HCC38-chr13-28942415	HCC38	chr13	28942415	28942415	G	A	Low confidence	Heterozygous	Germline		Discordant	.	UTR3	FLT1	.	.	.	.	.	AGGTGAGGATTATGTGTTGC	M13-TTTAGTTGGAGAGCCAAGAC	NEW	109.14	11	15.59	TCAGCCTCCCGAGTAGCTGGC	3	CGA
HCC38-chr13-101706492	HCC38	chr13	101706492	101706492	C	G	High confidence	Heterozygous	Somatic		Concordant	.	ncRNA_UTR3	NALCN	.	.	.	.	.	CGAGTGCCTGCCCCACCAAG	M13-CAATGGCCCATGTCCTCCGGG	NEW	448.06	123	6.59	TGGCCCAGCACAAGAAATCTA	2	ACA
HCC38-chr12-96661159	HCC38	chr12	96661159	96661159	G	-	High confidence	Heterozygous	Somatic		Concordant	.	UTR3	ELK3	.	.	.	.	.	GCCACATGCCAGTGCCAATCC	M13-TGCGAAGGAAGGCACAACTGG	NEW	236.349999999999	61	5.91	AAATCTGTTTGGCATTAAGTG	3	TGG
HCC38-chr12-12870452	HCC38	chr12	12870452	12870452	C	T	High confidence	Heterozygous	Somatic		Concordant	.	UTR5	CDKN1B	.	.	.	.	.	M13-CCTGTCCCCGCTTGCTCACG	TTGCGCTGGCTCGCCTCTTC	NEW	127.18	47	5.09	CGGCTGGGTTCGCGGGACCCG	2	TCG
HCC38-chr12-122845698	HCC38	chr12	122845698	122845698	C	A	Low confidence	Heterozygous	Wildtype		Discordant	.	exonic	CLIP1	nonsynonymous SNV	CLIP1:NM_001247997:exon5:c.G813T:p.L271F,CLIP1:NM_002956:exon5:c.G813T:p.L271F,CLIP1:NM_198240:exon5:c.G813T:p.L271F	.	.	.			EXISTING	105.67	105	3.110000000000000	CAGGAGCGAACAAGCCATATT	2	ACA
HCC38-chr11-66108763	HCC38	chr11	66108763	66108763	T	C	Low confidence	Heterozygous	Wildtype		Discordant	.	exonic	BRMS1	nonsynonymous SNV	BRMS1:NM_001024957:exon4:c.A272G:p.E91G,BRMS1:NM_015399:exon4:c.A272G:p.E91G	.	.	.			EXISTING	63.43	49	3.170000000000000	CCCCACTTCCTCCAGCCGCAA	2	CTC
HCC1954-chr9-4985542	HCC1954	chr9	4985542	4985542	T	C	Low confidence	Heterozygous	Germline		Discordant	.	UTR5	JAK2	.	.	.	.	.	M13-TGTTCGCGTCGCCACTTCGG	GGACAGCACACCCACCGTCG	NEW	197.139999999999	14	16.43	GCCGTGCCCGTCCCGGGGCTT	3	GTC
HCC1954-chr8-41512587	HCC1954	chr8	41512587	41512587	A	T	High confidence	Heterozygous	Wildtype		Discordant	.	UTR3	ANK1	.	.	.	.	.	M13-CCTGGGGGTCCTCGCCTCAG	TCTGCCCACCCTCCCCAACC	NEW	134.979999999999	66	16.87	TATCCACAGCAGAGTCTATAC	1	CAG
HCC1954-chr15-40914465	HCC1954	chr15	40914465	40914465	C	A	Low confidence	Heterozygous	Wildtype		Discordant	.	exonic	CASC5	nonsynonymous SNV	CASC5:NM_144508:exon10:c.C2003A:p.T668K,CASC5:NM_170589:exon11:c.C2081A:p.T694K	.	.	.	M13-CATGGCAATAGTCAGGTGTGG	AAGTCAGGTTCCTCTTGCAGC	EXISTING	204.33	151	3.190000000000000	GAGATAGCAACAAGCCATAAT	2	ACA
HCC1954-chr10-112658018	HCC1954	chr10	112658018	112658018	-	T	High confidence	Heterozygous	Somatic		Concordant	.	UTR3	PDCD4	.	.	.	.	.	M13-GCACTTGTTTTGGGTACAAGGCATTTC	ACAGCAGCAGCCAACATGGGG	NEW	59.81	58	2.6	AATGTTTTTTCTTTTTTTTTT	10	TCT
HCC1954-chr10-101492241	HCC1954	chr10	101492241	101492241	G	A	Low confidence	Heterozygous	Germline		Discordant	.	UTR5	COX15	.	.	.	.	.	M13-TTTCCACACCTTTAACGCCTC	AGCTGTTGACGCGCTTCTTAG	EXISTING	72.64	7	14.5299999999999	CGTAGTCAGTGGTGATTTCTT	1	TGG
HCC1954-chr1-32280622	HCC1954	chr1	32280622	32280622	G	A	Low confidence	Heterozygous	Somatic		Concordant	.	exonic	SPOCD1	nonsynonymous SNV	SPOCD1:NM_144569:exon2:c.C313T:p.P105S	.	.	.	M13-TCTTTCTGGTCTCCACACAGG	ACACCCTGGAGAACTCATTCC	EXISTING	105.469999999999	55	3.520000000000000	GGCACCGAGGGCAGCTGCATG	2	GGC
HCC1937-chrX-9915920	HCC1937	chrX	9915920	9915920	G	T	High confidence	Heterozygous	Somatic		Concordant	.	UTR3	SHROOM2	.	.	.	.	.	M13-AGCGTGTCCAGTAGTAATGTGCTTG	TCAGGAGCTGTGTAGTCCACGGG	NEW	465.879999999999	119	6.47	ACATTCCATGGACGGGAAGAC	1	GGA
HCC1937-chrX-9915165	HCC1937	chrX	9915165	9915165	C	T	High confidence	Heterozygous	Somatic		Concordant	.	UTR3	SHROOM2	.	.	.	.	.	CGAGCTCCAGCTCCGTTCCC	M13-CCAGCCCACAGCCCATGCAG	NEW	691.269999999999	123	9.22	TTAGTTTCCCCTTTGATTGCT	3	CCT
HCC1937-chrX-9914947	HCC1937	chrX	9914947	9914947	G	C	High confidence	Heterozygous	Somatic		Concordant	.	exonic	SHROOM2	nonsynonymous SNV	SHROOM2:NM_001649:exon10:c.G4821C:p.L1607F	.	.	.	M13-ACAGCCTCTTTGCTATGGGAG	GTTGCCAGTGTCTTCAAGGG	EXISTING	314.319999999999	72	6.41	AGTGCTTATTGGACAGCCTTC	2	TGG
HCC1937-chrX-76938153	HCC1937	chrX	76938153	76938153	G	C	High confidence	Homozygous	Somatic		Concordant	.	exonic	ATRX	nonsynonymous SNV	ATRX:NM_138270:exon8:c.C2481G:p.H827Q,ATRX:NM_000489:exon9:c.C2595G:p.H865Q	.	.	.	M13-CGACACCATCAGTGGAAGCACTTG	GCAATCCTCAAAGAGGTGAGCAGG	NEW	1289.32999999999	110	34.85	TCAAATTTTTGTGCCCTTGAT	5	TGT
HCC1937-chrX-69502054	HCC1937	chrX	69502054	69502054	A	G	High confidence	Homozygous	Somatic		Concordant	.	UTR5	RAB41	.	.	.	.	.	M13-TCAGTAGAGCATGGCGTGAAG	CCAACTCCAATCTTTCCCAAC	EXISTING	860.139999999999	81	28.67	TTTGGCTGCAACCTACCTGAA	2	AAC
HCC1937-chrX-67937976	HCC1937	chrX	67937976	67937976	G	A	High confidence	Homozygous	Somatic		Concordant	.	exonic	STARD8	nonsynonymous SNV	STARD8:NM_001142504:exon5:c.G980A:p.R327Q,STARD8:NM_014725:exon5:c.G980A:p.R327Q,STARD8:NM_001142503:exon6:c.G1220A:p.R407Q	.	.	.	M13-CGTATGACAACTTGCCTGAGC	TCAGCCTCATTCATGGAGTTC	EXISTING	854.019999999999	64	28.4699999999999	CTGTGGTCTCGGGCCATGTAC	2	CGG
HCC1937-chrX-63490954	HCC1937	chrX	63490954	63490954	C	T	High confidence	Heterozygous	Somatic		Concordant	.	splicing	MTMR8(NM_017677:exon14:c.1482-1G&gt;A)	.	.	.	.	.	M13-CCCAATTATGAGCATGTCCAG	CAATTCAACTCCAAGCAGGC	EXISTING	370.61	64	10.2899999999999	ACACCAGAACCTCAAATAGAC	1	CCT
HCC1937-chrX-54838077	HCC1937	chrX	54838077	54838077	C	T	High confidence	Heterozygous	Somatic		Concordant	.	exonic	MAGED2	synonymous SNV	MAGED2:NM_014599:exon6:c.C981T:p.S327S,MAGED2:NM_177433:exon6:c.C981T:p.S327S,MAGED2:NM_201222:exon6:c.C981T:p.S327S	.	.	.	M13-GTTGATAAGCACAGAACCGGG	ATGGAGCTGGATTAGCAGGTC	EXISTING	707.47	91	12.41	CAGGCTATTCCTTGGAGAAGG	2	CCT
HCC1937-chrX-43604841	HCC1937	chrX	43604841	43604841	A	G	High confidence	Heterozygous	Somatic		Concordant	.	UTR3	MAOA	.	.	.	.	.	GGCAGGACTGTCCCCCAGGAG	M13-GGTGGGCACCCTTGTGGGC	NEW	290.81	35	17.1099999999999	GAGACTATCAAACAGAAAAGA	1	AAA
HCC1937-chrX-40573157	HCC1937	chrX	40573157	40573157	G	A	High confidence	Heterozygous	Somatic		Concordant	.	exonic	MED14	synonymous SNV	MED14:NM_004229:exon5:c.C525T:p.D175D	.	.	.	M13-AGTGATCTGCCTGCCTCAGTC	GATTCTCTTAGGTAAAGTACGCAACAC	EXISTING	517.49	114	10.7799999999999	GAATAATTTTGTCCTGCAAAA	4	TGT
HCC1937-chrX-35821789	HCC1937	chrX	35821789	35821789	T	G	High confidence	Heterozygous	Somatic		Concordant	.	UTR3	MAGEB16	.	.	.	.	.	M13-GGTCCAGGGTGGGGCTGGAG	GGAGAGGTCCTAGGCTTTGTTCATCC	NEW	127.909999999999	30	9.84	TAAAACAGATTAGAAAACCAT	1	TTA
HCC1937-chrX-35821763	HCC1937	chrX	35821763	35821763	G	A	High confidence	Heterozygous	Somatic		Concordant	.	UTR3	MAGEB16	.	.	.	.	.	M13-GGTCCAGGGTGGGGCTGGAG	GGAGAGGTCCTAGGCTTTGTTCATCC	NEW	417.879999999999	50	17.41	TAGTAGCAAAGGTTTTGTTAA	3	AGG
HCC1937-chrX-35821558	HCC1937	chrX	35821558	35821558	G	A	High confidence	Heterozygous	Somatic		Concordant	.	UTR3	MAGEB16	.	.	.	.	.	M13-GGTCCAGGGTGGGGCTGGAG	GGAGAGGTCCTAGGCTTTGTTCATCC	NEW	554	82	13.85	AGAAGTTTAGGTAGTTTCCAG	1	GGT
HCC1937-chrX-35821308	HCC1937	chrX	35821308	35821308	C	T	High confidence	Heterozygous	Somatic		Concordant	.	UTR3	MAGEB16	.	.	.	.	.	M13-GCATCCTTGAACACTAACTGCC	CTCTTCATCAAACTGGGCCTC	EXISTING	865.639999999999	100	16.3299999999999	GACTCCATTTCCACAGCCACT	3	TCC
HCC1937-chrX-35821302	HCC1937	chrX	35821302	35821302	C	G	High confidence	Heterozygous	Somatic		Concordant	.	UTR3	MAGEB16	.	.	.	.	.	M13-GCATCCTTGAACACTAACTGCC	CTCTTCATCAAACTGGGCCTC	EXISTING	992.98	95	19.1	AGGGCTGACTCCATTTCCACA	1	TCC
HCC1937-chrX-35821127	HCC1937	chrX	35821127	35821127	C	T	High confidence	Heterozygous	Somatic		Concordant	.	exonic	MAGEB16	stopgain SNV	MAGEB16:NM_001099921:exon2:c.C814T:p.R272X	.	.	.	M13-GCATCCTTGAACACTAACTGCC	CTCTTCATCAAACTGGGCCTC	EXISTING	808.97	114	13.9499999999999	TGATCCTGCACGATATGAATT	1	ACG
HCC1937-chrX-35821056	HCC1937	chrX	35821056	35821056	T	A	High confidence	Heterozygous	Somatic		Concordant	.	exonic	MAGEB16	nonsynonymous SNV	MAGEB16:NM_001099921:exon2:c.T743A:p.M248K	.	.	.	M13-GCATCCTTGAACACTAACTGCC	CTCTTCATCAAACTGGGCCTC	EXISTING	853.059999999999	97	15.8	GAGCCCAGAATGCTCATCACC	2	ATG
HCC1937-chrX-35821055	HCC1937	chrX	35821055	35821055	A	G	High confidence	Heterozygous	Somatic		Concordant	.	exonic	MAGEB16	nonsynonymous SNV	MAGEB16:NM_001099921:exon2:c.A742G:p.M248V	.	.	.	M13-GCATCCTTGAACACTAACTGCC	CTCTTCATCAAACTGGGCCTC	EXISTING	803.35	94	15.4499999999999	AGAGCCCAGAATGCTCATCAC	1	AAT
HCC1937-chrX-35820425	HCC1937	chrX	35820425	35820425	C	T	High confidence	Heterozygous	Somatic		Concordant	.	exonic	MAGEB16	nonsynonymous SNV	MAGEB16:NM_001099921:exon2:c.C112T:p.L38F	.	.	.	M13-GTGGCTTCCATCAGAGCTACC	TTGTGCAGCATGAAATTCACC	EXISTING	1059.17	129	13.58	GGAGAAGACCCTCCTCTCCTC	2	CCT
HCC1937-chrX-35820265	HCC1937	chrX	35820265	35820265	C	T	High confidence	Heterozygous	Somatic		Concordant	.	UTR5	MAGEB16	.	.	.	.	.	M13-GTGGCTTCCATCAGAGCTACC	TTGTGCAGCATGAAATTCACC	EXISTING	1240.07999999999	167	13.48	TTCTTCATTGCCTGCCCTCCT	1	GCC
HCC1937-chrX-21874560	HCC1937	chrX	21874560	21874560	C	T	High confidence	Heterozygous	Somatic		Concordant	.	UTR5	YY2	.	.	.	.	.	M13-CAACTGGTCCTCCAAGTCGTT	CTTCCTCTGCAGCTCGCC	EXISTING	856.279999999999	91	15.02	CGTTCTTTTTCCCACGGTCTT	5	TCC
HCC1937-chrX-153171993	HCC1937	chrX	153171993	153171993	A	G	High confidence	Homozygous	Somatic		Concordant	.	exonic	AVPR2	synonymous SNV	AVPR2:NM_000054:exon3:c.A927G:p.L309L	.	.	.	M13-TGTGGTCGTCTATGTGCTGTG	ACAGGCTCTGGCCAATTCTC	EXISTING	945.99	65	31.53	CCTTTGTGCTACTCATGTTGC	1	TAC
HCC1937-chrX-136652813	HCC1937	chrX	136652813	136652813	A	G	High confidence	Homozygous	Somatic		Concordant	.	UTR3	ZIC3	.	.	.	.	.	M13-ACCGTGCCAAAGTCCTGTTATGTC	TTCAGTTCCCGGCACTTGTAGC	NEW	2319.67	110	36.82	CTTTTGTAATAACTTTTTTTT	1	TAA
HCC1937-chrX-123514006	HCC1937	chrX	123514006	123514006	G	A	High confidence	Homozygous	Somatic		Concordant	.	UTR3	TENM1	.	.	.	.	.	AGAACCCAGCCACCACACGC	M13-GCACCACTTTCAATTTGCCGAGCC	NEW	2869.3	139	32.9799999999999	CAAATAGCCCGTAAGTTCTGC	3	CGT
HCC1937-chrX-114874753	HCC1937	chrX	114874753	114874753	A	G	High confidence	Homozygous	Somatic		Concordant	.	exonic	PLS3	nonsynonymous SNV	PLS3:NM_001136025:exon9:c.A925G:p.I309V,PLS3:NM_001172335:exon9:c.A844G:p.I282V,PLS3:NM_005032:exon9:c.A925G:p.I309V	.	.	.	M13-ATAGCCTTCCAAACATGGGAC	TCAATACCACAACAACGATGG	EXISTING	1513.13	88	32.89	TCTCAATCAAATCGCACCAAA	2	AAT
HCC1937-chrX-108708552	HCC1937	chrX	108708552	108708552	A	G	High confidence	Homozygous	Somatic		Concordant	.	exonic	GUCY2F	nonsynonymous SNV	GUCY2F:NM_001522:exon3:c.T851C:p.L284P	.	.	.	M13-TGGAATTGAGACTGTTGGTCTG	TCTTGGAGGCATAAGAAACCAC	EXISTING	1315.66	110	35.56	ACTGTAGAGCAGGGCATCATA	3	CAG
HCC1937-chr7-138252385	HCC1937	chr7	138252385	138252385	C	A	Low confidence	Heterozygous	Wildtype		Discordant	.	exonic	TRIM24	nonsynonymous SNV	TRIM24:NM_003852:exon10:c.C1588A:p.Q530K,TRIM24:NM_015905:exon10:c.C1690A:p.Q564K	.	.	.	M13-TTCTGAAAGTCTGCCCATCC	AAAGAAGGCTTGCTCTTGGC	EXISTING	145.539999999999	90	4.850000000000000	CTTGGCTCAACAAGCCATAAA	2	ACA
HCC1937-chr6-30670630	HCC1937	chr6	30670630	30670630	G	A	High confidence	Heterozygous	Somatic		Concordant	.	exonic	MDC1	nonsynonymous SNV	MDC1:NM_014641:exon13:c.C5890T:p.P1964S	.	.	.	M13-GCCTCCACAGCAGCTAATAATC	GAGGCGTTACAGGAAGACAGG	EXISTING	1954.17	201	20.7899999999999	TCATCCGGGGGTAAGAAGAAA	4	GGT
HCC1937-chr6-109001341	HCC1937	chr6	109001341	109001341	A	C	High confidence	Heterozygous	Somatic		Concordant	.	UTR3	FOXO3	.	.	.	.	.	M13-GCCTGCCAGTGGAGGACAGC	AAACACACTGGGCCGGACGC	NEW	643.11	238	5.64	GTGGTGTTTTAATATTGCGAT	4	TAA
HCC1937-chr5-67584357	HCC1937	chr5	67584357	67584357	A	G	Low confidence	Homozygous	Germline		Discordant	.	UTR5	PIK3R1	.	.	.	.	.	CTTGGGCTCCCCTCCCCCTC	M13-CCTGTTCCCGGCAGGCAGTG	NEW	225.569999999999	10	28.1999999999999	GAGCCGAGCCAAGCGGAGCTG	2	CAA
HCC1937-chr5-170239959	HCC1937	chr5	170239959	170239959	G	A	High confidence	Heterozygous	Somatic		Concordant	.	UTR3	GABRP	.	.	.	.	.	TCGGTGGCTCCCTGGTTTGC	M13-AGCCTTCATGGCAACAGCCC	NEW	1483.54999999999	200	13.01	CCCCATACTGGAAGGACTCTG	2	GGA
HCC1937-chr5-132440579	HCC1937	chr5	132440579	132440579	G	A	High confidence	Heterozygous	Somatic		Concordant	.	UTR3	HSPA4	.	.	.	.	.	TGTGCCTTCGGATTCAGACAAGAAGC	M13-GGGAAGAGAACACAGGTGAGGGTG	NEW	843.909999999999	216	7.21	CCCTCTTTGTGAGGGCTGGAG	1	TGA
HCC1937-chr4-46929329	HCC1937	chr4	46929329	46929329	T	A	High confidence	Homozygous	Somatic		Concordant	.	UTR3	GABRA4	.	.	.	.	.	AGTGGCATCCTACCCGACAGC	M13-AACAGTCAATGCATGCCAAAGAACC	NEW	1934.88	109	34.5499999999999	CCACTATCAGTAGAGGCTGAA	1	GTA
HCC1937-chr4-189061114	HCC1937	chr4	189061114	189061114	T	C	High confidence	Heterozygous	Somatic		Concordant	.	exonic	TRIML1	synonymous SNV	TRIML1:NM_178556:exon1:c.T402C:p.H134H	.	.	.	M13-AGGACGTTAGGAAACGTCAGG	CAACATAGGAACAGGTCACCC	EXISTING	256.079999999999	68	6.4	CTGAGGAGCATCACAGAGTAA	1	ATC
HCC1937-chr4-140640801	HCC1937	chr4	140640801	140640801	C	A	High confidence	Heterozygous	Somatic		Concordant	.	exonic	MAML3	nonsynonymous SNV	MAML3:NM_018717:exon6:c.G3081T:p.M1027I	.	.	.	M13-AAAGCTGCCACTGGGTATCTG	CAAATGTTGCAGCATCCAAAC	EXISTING	317.97	101	5.78	GGAGCGATGGCATCATCTGCC	2	GCA
HCC1937-chr3-121414199	HCC1937	chr3	121414199	121414199	G	A	High confidence	Heterozygous	Somatic		Concordant	.	exonic	GOLGB1	nonsynonymous SNV	GOLGB1:NM_001256488:exon12:c.C4931T:p.S1644F,GOLGB1:NM_001256486:exon13:c.C5171T:p.S1724F,GOLGB1:NM_001256487:exon13:c.C5054T:p.S1685F,GOLGB1:NM_004487:exon13:c.C5156T:p.S1719F	.	.	.	M13-GAGCTGATCAATCTGCTGTAGG	GCTGTGAGGCAAGAGAAACAA	EXISTING	527.049999999999	173	5.67	GGCATTGGAAGAAAGAAGTGT	3	AGA
HCC1937-chr17-54969357	HCC1937	chr17	54969357	54969357	T	G	Low confidence	Heterozygous	Somatic		Concordant	.	exonic	TRIM25	nonsynonymous SNV	TRIM25:NM_005082:exon9:c.A1597C:p.M533L	.	.	.	M13-CCACAACAAAGTGGCTCTGTC	CAAGGAGAGTTCTGCCTGCTG	EXISTING	278.149999999999	133	4.420000000000000	TGCCGGTTCATGCTTCCGTAG	1	ATG
HCC1937-chr15-40914465	HCC1937	chr15	40914465	40914465	C	A	Low confidence	Heterozygous	Wildtype		Discordant	.	exonic	CASC5	nonsynonymous SNV	CASC5:NM_144508:exon10:c.C2003A:p.T668K,CASC5:NM_170589:exon11:c.C2081A:p.T694K	.	.	.	M13-CATGGCAATAGTCAGGTGTGG	AAGTCAGGTTCCTCTTGCAGC	EXISTING	253.409999999999	141	3.960000000000000	GAGATAGCAACAAGCCATAAT	2	ACA
HCC1937-chr14-51371353	HCC1937	chr14	51371353	51371353	A	T	High confidence	Heterozygous	Somatic		Concordant	.	UTR3	ABHD12B	.	.	.	.	.	AGGCAATTAGGGCTGCTCTGGC	M13-GGGGGCAGGCCCAGATATTCG	NEW	512.37	88	10.67	CCTATCTAAAAATATGTAGTT	3	AAA
HCC1937-chr12-57850944	HCC1937	chr12	57850944	57850944	G	A	High confidence	Heterozygous	Somatic		Concordant	.	UTR3	INHBE	.	.	.	.	.	TGCCCGAAGGCCCCTCTCTC	M13-CCCTCAGCGCCTTGCCCATC	NEW	277.16	78	7.11	AGGGAAGGCAGAGAAAAATTA	1	AGA
HCC1937-chr12-113533002	HCC1937	chr12	113533002	113533002	C	G	High confidence	Heterozygous	Somatic		Concordant	.	exonic	DTX1	synonymous SNV	DTX1:NM_004416:exon7:c.C1542G:p.G514G	.	.	.	M13-AGACCATGAACAGGTGGTGG	TGTACTCCAATGGCAACAAGG	EXISTING	904.86	135	14.14	TCCCCACAGGCATCCAGGTGG	2	GCA
HCC1937-chr11-77930457	HCC1937	chr11	77930457	77930457	G	A	High confidence	Heterozygous	Somatic		Concordant	.	exonic	GAB2	nonsynonymous SNV	GAB2:NM_012296:exon10:c.C1778T:p.S593F,GAB2:NM_080491:exon10:c.C1892T:p.S631F	.	.	.	M13-GGAGGGATGATGAGTTTGGAG	GAGGTGGATGGGAGGAAGAAC	EXISTING	674.85	182	7.42	GGATGAAGTAGATGGCTGAGG	1	AGA
HCC1937-chr11-64885091	HCC1937	chr11	64885091	64885091	G	A	Low confidence	Heterozygous	Somatic		Concordant	.	exonic	ZNHIT2	nonsynonymous SNV	ZNHIT2:NM_014205:exon1:c.C35T:p.A12V	.	.	.	M13-CCGGAAGTAATCGAAGAAGCC	CCCAGAGTCCCGATAGGC	EXISTING	73.84	39	4.340000000000000	GACCTCCCCCGCCGGGCAGAA	5	CGC
HCC1937-chr11-116732584	HCC1937	chr11	116732584	116732584	G	A	High confidence	Heterozygous	Somatic		Concordant	.	exonic	SIK3	nonsynonymous SNV	SIK3:NM_025164:exon17:c.C1970T:p.P657L	.	.	.	M13-CTCCCAGTGAGTCAAGCCAAG	CAGTGCAAAGTGGATTTGAGG	EXISTING	407.339999999999	109	7.02	AAGGAGGGCTGGCTGATTTTC	1	TGG
HCC1937-chr10-118360712	HCC1937	chr10	118360712	118360712	T	G	High confidence	Homozygous	Somatic		Concordant	.	exonic	PNLIPRP1	synonymous SNV	PNLIPRP1:NM_006229:exon10:c.T1062G:p.A354A	.	.	.	M13-CAAAGGAGAACGCTTAGGCTG	ATTTCAGGTTGAAAGCAAGCC	EXISTING	1333.45	109	32.52	GCAATTTCGCTCGTAAGTTGC	1	CTC
HCC1937-chr1-94696978	HCC1937	chr1	94696978	94696978	C	T	Low confidence	Heterozygous	Wildtype		Discordant	.	exonic	ARHGAP29	nonsynonymous SNV	ARHGAP29:NM_004815:exon2:c.G190A:p.E64K	.	.	.			EXISTING	181.469999999999	96	3.300000000000000	AATATGGCTTCTTTCAAATAT	3	TCT
HCC1937-chr1-120611964	HCC1937	chr1	120611964	120611964	G	C	Low confidence	Heterozygous	Germline		Discordant	.	exonic	NOTCH2	nonsynonymous SNV	NOTCH2:NM_001200001:exon1:c.C57G:p.C19W,NOTCH2:NM_024408:exon1:c.C57G:p.C19W	ID=COSM132738;OCCURENCE=1(central_nervous_system)	.	ID=COSM132738;OCCURENCE=1(central_nervous_system)	M13-CGATGTCCAAACTCTTGGGAA	CTTCGTTGCACACCCGAG	EXISTING	118.39	31	5.64	CGGGGGCCGCGCAGCACAGCC	1	CGC
HCC1395-chrX-53449568	HCC1395	chrX	53449568	53449568	G	A	High confidence	Homozygous	Somatic		Concordant	.	UTR5	SMC1A	.	.	.	.	.	M13-GTTTCAGGTTACATGGGCTGG	GACGTATTCTCGCGACATTTG	EXISTING	405.889999999999	29	31.2199999999999	CGGCGCCGGCGGCAGTAGGAC	1	CGG
HCC1395-chrX-38240587	HCC1395	chrX	38240587	38240587	T	A	High confidence	Homozygous	Somatic		Concordant	.	intronic	OTC	.	.	.	.	.	M13-ATTTCAACCGATGGAAAGTGG	TCAGTTGAGATGATGCCAATTC	EXISTING	457.11	39	30.4699999999999	CTTTTTTTTTTATTGTAGGCT	9	TTA
HCC1395-chrX-38226603	HCC1395	chrX	38226603	38226603	A	G	High confidence	Homozygous	Somatic		Concordant	.	exonic	OTC	nonsynonymous SNV	OTC:NM_000531:exon2:c.A137G:p.K46R	.	.	.	M13-TTTCCCTCTTTCTTTGGGAAG	GCCACAGAGTGAGAACCTGTC	EXISTING	1031.88	72	34.3999999999999	CTCACTCTAAAAAACTTTACC	3	AAA
HCC1395-chrX-152774423	HCC1395	chrX	152774423	152774423	C	A	High confidence	Homozygous	Somatic		Concordant	.	UTR3	BGN	.	.	.	.	.	M13-AACCCTCCCCGACTCTGCGG	TGGGCCTCCACCTCCCAACC	NEW	3485.78999999999	179	35.21	CTGTCCCTCCCAGACCCCTGC	2	CCA
HCC1395-chrX-152774031	HCC1395	chrX	152774031	152774031	G	A	High confidence	Homozygous	Somatic		Concordant	.	UTR3	BGN	.	.	.	.	.	CTGCGTCACTGACCGCCTGG	M13-GGTGCCTCTGGGTGGCTGTG	NEW	547.98	35	34.25	CCCCCACCTCGGGTCCCTGAC	2	CGG
HCC1395-chrX-150913475	HCC1395	chrX	150913475	150913475	T	A	High confidence	Homozygous	Somatic		Concordant	.	UTR3	CNGA2	.	.	.	.	.	ACTGCGTTGGCTGGGCTTCC	M13-TGCTCCTCACTCCCTGCCCTG	NEW	3948.42	186	37.9699999999999	TCCTCCCCCATCAGATGCTCC	1	ATC
HCC1395-chrX-150912962	HCC1395	chrX	150912962	150912962	G	A	High confidence	Homozygous	Somatic		Concordant	.	exonic	CNGA2	nonsynonymous SNV	CNGA2:NM_005140:exon7:c.G1987A:p.E663K	.	.	.	M13-AGAATTCAGGGAACATGAGGG	GCTTTGGCGAGATCAGTATCC	EXISTING	2295.44	116	35.8699999999999	TGCTGCTGACGAGCCATAAGA	1	CGA
HCC1395-chrX-14887147	HCC1395	chrX	14887147	14887147	C	G	High confidence	Homozygous	Wildtype		Discordant	.	UTR5	FANCB	.	.	.	.	.	GGATGGGAGGATGGGGAGGG	M13-GGAAACCTGACATGGGACCTTTGG	NEW	1716.46	106	37.31	AATCAAAGGTCTGGCTTGTAC	1	TCT
HCC1395-chrX-14868806	HCC1395	chrX	14868806	14868806	A	G	Low confidence	Homozygous	Somatic		Concordant	.	intronic	FANCB	.	.	.	.	.	M13-GATCCCAGGAGGTGGAGG	TAAATGTTTGGGCCATAAGCC	EXISTING	79.5499999999999	5	19.89	TCTAAAAAAAAAAGTTTAAAT	7	AAA
HCC1395-chrX-129147373	HCC1395	chrX	129147373	129147373	G	A	High confidence	Homozygous	Somatic		Concordant	.	exonic	BCORL1	nonsynonymous SNV	BCORL1:NM_021946:exon3:c.G625A:p.G209S	.	.	.	M13-GCTGAAACTGGGACTGAAAGC	GACTGCTCCTGGACTCCACTC	EXISTING	2970.73999999999	152	38.09	CCCTGCTCCCGGTTCGGCCTC	3	CGG
HCC1395-chrX-108725136	HCC1395	chrX	108725136	108725136	G	A	High confidence	Homozygous	Somatic		Concordant	.	UTR5	GUCY2F	.	.	.	.	.	M13-GCTCCCAGGTGGGCTGTGTC	CCTGGAGAAAGGGCGATTGGTGG	NEW	3843.05999999999	158	38.43	TACTGCCTGCGCATGCAGACC	1	CGC
HCC1395-chrX-108708552	HCC1395	chrX	108708552	108708552	A	G	High confidence	Homozygous	Somatic		Concordant	.	exonic	GUCY2F	nonsynonymous SNV	GUCY2F:NM_001522:exon3:c.T851C:p.L284P	.	.	.	M13-TGGAATTGAGACTGTTGGTCTG	TCTTGGAGGCATAAGAAACCAC	EXISTING	3654.32999999999	181	35.8299999999999	ACTGTAGAGCAGGGCATCATA	3	CAG
HCC1395-chrX-108708516	HCC1395	chrX	108708516	108708516	C	T	High confidence	Homozygous	Somatic		Concordant	.	exonic	GUCY2F	nonsynonymous SNV	GUCY2F:NM_001522:exon3:c.G887A:p.R296Q	.	.	.	M13-TGGAATTGAGACTGTTGGTCTG	TCTTGGAGGCATAAGAAACCAC	EXISTING	3922.32999999999	199	37.3599999999999	CCTTAGGACCCGGTAGGGGGT	2	CCG
HCC1395-chrX-100532621	HCC1395	chrX	100532621	100532621	T	C	High confidence	Homozygous	Somatic		Concordant	.	exonic	TAF7L	nonsynonymous SNV	TAF7L:NM_001168474:exon9:c.A664G:p.S222G,TAF7L:NM_024885:exon9:c.A922G:p.S308G	.	.	.	M13-CACTGTTAGCCAAAGAGCCC	AGAGGGAAGGACGAAACCATC	EXISTING	1886.94	98	33.7	TGCTTGTGGCTGCTCATTCCC	1	CTG
HCC1395-chr7-47872693	HCC1395	chr7	47872693	47872693	G	A	High confidence	Heterozygous	Somatic		Concordant	.	exonic	PKD1L1	nonsynonymous SNV	PKD1L1:NM_138295:exon41:c.C6332T:p.T2111I	.	.	.	M13-AGTATTCAGTGACATTTGGCCC	AAGCCACACCACTGTTGAGC	EXISTING	151.5	50	6.06	GTTACCTTGAGTGTGGGGAGG	1	AGT
HCC1395-chr7-100075847	HCC1395	chr7	100075847	100075847	G	C	High confidence	Heterozygous	Somatic		Concordant	.	UTR5	TSC22D4	.	.	.	.	.	M13-GGCCACATGGCGGGGACATC	AGCAGGAAAAACCTGCCCCTGC	NEW	100.549999999999	32	7.73	GGGAGAAGAGGAGAGGGGAGG	1	GGA
HCC1395-chr6-7247248	HCC1395	chr6	7247248	7247248	T	C	Low confidence	Heterozygous	Somatic		Concordant	.	exonic	RREB1	nonsynonymous SNV	RREB1:NM_001003698:exon11:c.T4400C:p.L1467P,RREB1:NM_001168344:exon11:c.T4400C:p.L1467P,RREB1:NM_001003699:exon12:c.T4565C:p.L1522P	.	.	.	M13-TGCAGACCTTCTTCCTCTTGTC	AGAGCCTGGACCTGGACTTC	EXISTING	216.949999999999	21	18.0799999999999	GCGGAAAAGCTCGCGGAGGAG	1	CTC
HCC1395-chr6-55196587	HCC1395	chr6	55196587	55196587	C	T	High confidence	Heterozygous	Somatic		Concordant	.	exonic	GFRAL	nonsynonymous SNV	GFRAL:NM_207410:exon2:c.C97T:p.R33C	.	.	.	M13-GGAGGTTAAGGTTATTCCCACC	CTTGAATAATGCTGCCCTCAG	EXISTING	852.48	149	9.91	GCAATGCTTACGTGATGCAAA	1	ACG
HCC1395-chr6-51923409	HCC1395	chr6	51923409	51923409	A	T	High confidence	Heterozygous	Somatic		Concordant	.	intronic	PKHD1	.	.	.	.	.	M13-GTCAGTGCTCCTGCTACATGG	ACCACAGGGCTGAGGTAACTG	EXISTING	1642.46	179	16.59	CCTATGCCCAAATAAGCATAT	1	AAA
HCC1395-chr6-50681661	HCC1395	chr6	50681661	50681661	T	-	High confidence	Heterozygous	Somatic		Concordant	.	UTR5	TFAP2D	.	.	.	.	.	M13-AGTGGGTACGAGGCAAGGAGC	GCTTACGATGCAATTTCCCCCTCC	NEW	379.779999999999	78	7.17	CTATAGAACATTTTTTTTTTC	9	ATT
HCC1395-chr6-486193	HCC1395	chr6	486193	486193	G	A	High confidence	Heterozygous	Somatic		Concordant	.	UTR3	EXOC2	.	.	.	.	.	CTGAAGTCTGCGACCGCCCC	M13-TCCCGTTCACGGAAGCGCAG	NEW	1497.32999999999	174	12.58	TATATGAAATGAGGGTTTTAA	1	TGA
HCC1395-chr6-32190390	HCC1395	chr6	32190390	32190390	T	G	High confidence	Heterozygous	Somatic		Concordant	.	exonic	NOTCH4	nonsynonymous SNV	NOTCH4:NM_004557:exon3:c.A349C:p.K117Q	.	.	.	M13-AACAAATGAAGGCAGAGGAGG	TGCAGTTTCTCAGGCTCCAG	EXISTING	337.939999999999	50	10.24	TCTTCAAGCTTGGCCTGGCAT	2	TTG
HCC1395-chr6-32188383	HCC1395	chr6	32188383	32188383	T	C	High confidence	Heterozygous	Somatic		Concordant	.	exonic	NOTCH4	nonsynonymous SNV	NOTCH4:NM_004557:exon6:c.A958G:p.T320A	ID=COSM451253;OCCURENCE=1(breast)	.	.	M13-TTAAGCCACATCCATGACACC	TAGCAGTCCTCCTGGTGCTTC	EXISTING	1150.29999999999	130	13.22	GGACCCTGGGTCTCACACTCA	3	GTC
HCC1395-chr6-31606901	HCC1395	chr6	31606901	31606901	-	AAAG	High confidence	Heterozygous	Somatic	Sanger sequencing and GATK matches, seems like COSM32743 (c.3381+3C>G) is wrong.	Concordant	Discordant	UTR3	BAG6	.	.	.	.	.	M13-TGTTAGCTTCTGAGGGATGGC	CTGGCTTGTACAATTTAGCGTG	EXISTING	3609.92999999999	175	36.84	GGCCATAGAGCAAAGAGCTAA	3	GCA
HCC1395-chr6-31604591	HCC1395	chr6	31604591	31604591	C	T	High confidence	Heterozygous	Somatic		Concordant	.	exonic	PRRC2A	nonsynonymous SNV	PRRC2A:NM_004638:exon28:c.C6016T:p.P2006S,PRRC2A:NM_080686:exon28:c.C6016T:p.P2006S	.	.	.	M13-TGATTTCTCTGTCCAGTTGCTG	GGCTTTAGTTCCACTGGATGC	EXISTING	799.61	86	17.01	TGCCCCACCTCCCCTTTCTCT	3	TCC
HCC1395-chr6-31602967	HCC1395	chr6	31602967	31602967	G	A	High confidence	Heterozygous	Somatic		Concordant	.	exonic	PRRC2A	nonsynonymous SNV	PRRC2A:NM_004638:exon22:c.G5219A:p.R1740H,PRRC2A:NM_080686:exon22:c.G5219A:p.R1740H	.	.	.	M13-TCTCTGCGTGTGTGTTCTGG	GGCGTAAGTCTGAGTCCTGTG	EXISTING	1944.74	139	22.8799999999999	CGATCACAGCGTACAGACCGA	1	CGT
HCC1395-chr6-29341449	HCC1395	chr6	29341449	29341449	A	G	High confidence	Heterozygous	Somatic_homo	Classified as homozygous with Sanger sequencing but hetrozygous in GATK	Concordant (loose)	.	UTR3	OR12D3	.	.	.	.	.	M13-TGAAACAAAGAGCTTGTCACATTGG	CGGTGGCAAGGAGAACTAAGGAGG	NEW	3145.17	189	25.9899999999999	TTCACAATGTATACATATACT	1	TAT
HCC1395-chr6-152647424	HCC1395	chr6	152647424	152647424	G	A	High confidence	Homozygous	Somatic		Concordant	.	intronic	SYNE1	.	.	.	.	.	M13-ACACGAAGCTCTGGTGTCAGT	CCCATGAGACTAAGGACTGGA	EXISTING	2386.19999999999	138	37.88	AAAACATCCTGAAATACCTCT	3	TGA
HCC1395-chr6-152646269	HCC1395	chr6	152646269	152646269	C	T	High confidence	Heterozygous	Somatic		Concordant	.	exonic	SYNE1	nonsynonymous SNV	SYNE1:NM_033071:exon80:c.G15394A:p.E5132K,SYNE1:NM_182961:exon81:c.G15607A:p.E5203K	ID=COSM129530,COSM129529;OCCURENCE=1(upper_aerodigestive_tract)	.	.	M13-CTTGGGACTAAACTGCACATTG	TGGGCTTTACCAAGATCCATAG	EXISTING	803.389999999999	204	8.46	AGGATCTTCTCCTGGTCCTGG	1	TCC
HCC1395-chr6-128291005	HCC1395	chr6	128291005	128291005	G	C	High confidence	Homozygous	Somatic		Concordant	.	UTR3	PTPRK	.	.	.	.	.	agacccaattgccaagggattttacac	M13-ctcatggtttcagtagagcagctacc	NEW	1409.76999999999	87	34.38	TTTTAGAAAGGGAGAAAAATG	1	GGG
HCC1395-chr3-71007783	HCC1395	chr3	71007783	71007784	AA	-	Low confidence	Heterozygous	Wildtype		Discordant	.	UTR3	FOXP1	.	.	.	.	.	M13-GGCCATCGGCCCAAATGGAGG	CTGAGGACGCCCGACAGAGC	NEW	67.3499999999999	33	3.21	TAGTAGAAGGAAAAAAAAAAAA	10	GAAA
HCC1395-chr22-46652296	HCC1395	chr22	46652296	46652296	G	A	High confidence	Heterozygous	Somatic		Concordant	.	UTR3	PKDREJ	.	.	.	.	.	TCCCCACGAGGCCCTAAGCC	M13-GCAAGCGTTCCCCCAACTGC	NEW	1927.68	254	14.2799999999999	ACTCCCAAGAGCAGAGGACAA	1	AGC
HCC1395-chr22-46652295	HCC1395	chr22	46652295	46652295	A	G	High confidence	Heterozygous	Somatic		Concordant	.	UTR3	PKDREJ	.	.	.	.	.	TCCCCACGAGGCCCTAAGCC	M13-GCAAGCGTTCCCCCAACTGC	NEW	2072.94999999999	253	15.3599999999999	CACTCCCAAGAGCAGAGGACA	1	GAG
HCC1395-chr20-55915160	HCC1395	chr20	55915160	55915161	TA	-	High confidence	Heterozygous	Somatic	Position is shifted one base in COSM32787 (c.886_887delAT, chr20:55915161-55915162)	Concordant	Discordant	exonic	SPO11	frameshift deletion	SPO11:NM_198265:exon10:c.771_772del:p.257_258del,SPO11:NM_012444:exon11:c.885_886del:p.295_296del	.	.	.	M13-CATTAAGAGCTTTCCCTTGTAGTGAC	CCGCACTTAACCCAGAGAAGT	EXISTING	1661.23	183	15.82	TATTTTAGTCTATGTCTTTTGA	1	CTAT
HCC1395-chr20-39792654	HCC1395	chr20	39792654	39792654	G	C	High confidence	Heterozygous	Somatic		Concordant	.	intronic	PLCG1	.	.	.	.	.	M13-TACCTACCTGCCTCTCCTTGC	CTTTCTGCCCTCTGTCCCTC	EXISTING	1551.5	203	15.67	AGTGTGCGTGGGGTCCAGGGC	2	GGG
HCC1395-chr20-3565356	HCC1395	chr20	3565356	3565356	T	G	Low confidence	Heterozygous	Wildtype		Discordant	.	exonic	ATRN	nonsynonymous SNV	ATRN:NM_001207047:exon18:c.T2665G:p.C889G,ATRN:NM_139321:exon18:c.T3013G:p.C1005G,ATRN:NM_139322:exon18:c.T3013G:p.C1005G	.	.	.	M13-CCATTAGGAGGAAGGAAAGGG	GACTCAAGCCAGTTGAATAGTCTG	EXISTING	257.47	181	3.260000000000000	CTGTGGCTGGTGTACTGATCC	2	GTG
HCC1395-chr2-48033459	HCC1395	chr2	48033459	48033459	G	A	High confidence	Heterozygous	Wildtype		Discordant	.	exonic	MSH6	nonsynonymous SNV	MSH6:NM_000179:exon8:c.G3763A:p.D1255N	.	.	.	M13-TTATGACCTTGAGCGATACTGTATTT	GCTAGCAAGAGAAGTGCCCTC	EXISTING	888.44	212	7.93	ATTAGTAGAAGATTATTCTCA	2	AGA
HCC1395-chr2-237033521	HCC1395	chr2	237033521	237033521	C	G	High confidence	Heterozygous	Somatic		Concordant	.	UTR3	AGAP1	.	.	.	.	.	M13-GGAGGTAGTCACGCGGCACG	GCAACGTGGTCCAGGAGGGC	NEW	1442.32999999999	155	15.85	GGAGCCCTCTCTAAATTCACT	1	TCT
HCC1395-chr2-223066536	HCC1395	chr2	223066536	223066536	-	A	Low confidence	Heterozygous	Wildtype		Discordant	.	UTR3	PAX3	.	.	.	.	.	M13-AGTGGCAATCAGGTTTCACGTCTC	ACCCACCTATAGCACCACAGGC	NEW	161.639999999999	86	3.11	GCTGGCTTTGCAAAAAAAAAA	10	GCA
HCC1395-chr2-170127414	HCC1395	chr2	170127414	170127414	C	A	Low confidence	Heterozygous	Somatic		Concordant	.	exonic	LRP2	stopgain SNV	LRP2:NM_004525:exon16:c.G2320T:p.G774X	.	.	.			EXISTING	88.4699999999999	51	3.690000000000000	CCTTTCTCACCTGTGCCATCA	1	CCT
HCC1395-chr19-5206771	HCC1395	chr19	5206771	5206771	G	C	High confidence	Homozygous	Somatic		Concordant	.	UTR3	PTPRS	.	.	.	.	.	M13-GCCAAAGAGACCTTCTGCAAG	CTCGGAAATGGTGCAGAAAC	EXISTING	1174.31999999999	85	34.5399999999999	TCGGGCCTGGGGGGAACCATG	3	GGG
HCC1395-chr19-15464740	HCC1395	chr19	15464740	15464741	TA	-	Low confidence	Heterozygous	Wildtype		Discordant	.	UTR3	AKAP8	.	.	.	.	.	M13-CCCAGTGGCCAGCGTTTCCC	TCGGGAGGCCGTGGTGAGAG	NEW	217.419999999999	20	12.08	TATTTCATTTTATATATATATA	3	TTAT
HCC1395-chr17-4910342	HCC1395	chr17	4910342	4910342	C	T	High confidence	Heterozygous	Somatic		Concordant	.	exonic	KIF1C	nonsynonymous SNV	KIF1C:NM_006612:exon14:c.C1298T:p.S433F	.	.	.	M13-GCTCTTGGTCTCCTGGATGTC	GGTAGGGACAACCTACCCTGG	EXISTING	620.19	134	9.53999999999999	AACACGGAGTCCCAGATTGGG	2	TCC
HCC1395-chr17-43196382	HCC1395	chr17	43196382	43196382	A	G	High confidence	Homozygous	Other	Sanger sequencing matches the deletion COSM50189 (c.699_713del15, chr17:43196382-43196396). The deletion is missed by GATK.	Discordant	Concordant	exonic	PLCD3	unknown	UNKNOWN	.	.	.	M13-GATGACAGATGGGTCAAAGGG	GTAACCTGCCCGAGATGATG	EXISTING	57.21	49	19.07	AGCCCCCTCTAGACGGTCGTT	1	TAG
HCC1395-chr16-85955671	HCC1395	chr16	85955671	85955671	C	T	High confidence	Heterozygous	Somatic		Concordant	.	UTR3	IRF8	.	.	.	.	.	M13-CCTCTGGGGCTTTGTTGCCAGG	AGCCACGTCCCCTGGTCCTC	NEW	1825.22	190	14.26	ATTTGTACTTCGAATTGTCGG	2	TCG
HCC1395-chr16-79627957	HCC1395	chr16	79627957	79627957	T	C	High confidence	Heterozygous	Somatic		Concordant	.	UTR3	MAF	.	.	.	.	.	M13-AGAAAACCAGGGGGCTCGGC	CCCACTCGCAAGTTGGAGCC	NEW	789.629999999999	101	9.75	AGAGAAACAATGAAGCATGAA	2	ATG
HCC1395-chr16-68868522	HCC1395	chr16	68868522	68868522	T	C	High confidence	Heterozygous	Somatic		Concordant	.	UTR3	CDH1	.	.	.	.	.	CCACTGCACCTGCCCAGCTC	M13-TGGCTGCAGCACTTTAGGCAC	NEW	2511.25	232	18.07	GTAAGAAGTTTGTGTCTTTGT	2	TTG
HCC1395-chr16-68867611	HCC1395	chr16	68867611	68867611	-	T	High confidence	Heterozygous	Somatic		Concordant	.	UTR3	CDH1	.	.	.	.	.	M13-AGGCGGCGAGGACGACTAGG	GCCTGGGAGGACAAGGCTGC	NEW	705.259999999999	92	10.69	TTTCTTAAAGCTTTTTTTTTT	10	GCT
HCC1395-chr16-68867456	HCC1395	chr16	68867456	68867456	C	T	High confidence	Heterozygous	Somatic		Concordant	.	UTR3	CDH1	.	.	.	.	.	M13-CACAAGTCTGGGTGCATTGTC	ATCTCAAGGGAAGGGAGCTG	EXISTING	1315.22	93	23.91	GCAGAAATCACGTTGCTGGTG	1	ACG
HCC1395-chr16-57080528	HCC1395	chr16	57080528	57080528	C	A	High confidence	Heterozygous	Somatic		Concordant	.	exonic	NLRC5	nonsynonymous SNV	NLRC5:NM_032206:exon21:c.C3313A:p.Q1105K	.	.	.	M13-GTCTCTGAGATGCCTTCCAGC	CTTCCCTCTATCCCAATCCC	EXISTING	1172.11999999999	102	18.91	AGGGTTCCGTCAGCGCTGCAT	1	TCA
HCC1395-chr16-57059484	HCC1395	chr16	57059484	57059484	C	T	High confidence	Heterozygous	Somatic		Concordant	.	exonic	NLRC5	nonsynonymous SNV	NLRC5:NM_032206:exon5:c.C629T:p.S210L	.	.	.	M13-GCCTTCCACCAGGTCTATGTC	GCCTCATCTAGCCCATCAAAG	EXISTING	1316.00999999999	100	18.03	GTGAGCATCTCGGACCTCTTC	2	TCG
HCC1395-chr16-46614595	HCC1395	chr16	46614595	46614595	C	T	High confidence	Heterozygous	Somatic		Concordant	.	UTR3	SHCBP1	.	.	.	.	.	TGCTACACTGACACTATGGCCCAC	M13-AGGTGTGATTGCGCCACTGC	NEW	1356.72	101	20.87	ACAGGTTGTACAGTTAATCAT	1	ACA
HCC1395-chr16-25232844	HCC1395	chr16	25232844	25232844	G	C	High confidence	Heterozygous	Somatic		Concordant	.	exonic	AQP8	nonsynonymous SNV	AQP8:NM_001169:exon3:c.G327C:p.M109I	.	.	.	M13-ACTGACTCTTGCCCTGAGAGG	CACACACCCACATATGCACC	EXISTING	553.649999999999	133	7.48	ACCTGGTGATGCTCCTCCCGT	1	TGC
HCC1395-chr15-50935614	HCC1395	chr15	50935614	50935614	T	G	High confidence	Heterozygous	Somatic		Concordant	.	exonic	TRPM7	nonsynonymous SNV	TRPM7:NM_017672:exon5:c.A458C:p.K153T	.	.	.	M13-TGGGTAAATTGGGTCAATGGT	TTGCGGATCACGAGGTCA	EXISTING	1471.91	215	14.02	AAGCAACTGCTTGATTCGTGG	1	CTT
HCC1395-chr15-40914465	HCC1395	chr15	40914465	40914465	C	A	Low confidence	Heterozygous	Wildtype		Discordant	.	exonic	CASC5	nonsynonymous SNV	CASC5:NM_144508:exon10:c.C2003A:p.T668K,CASC5:NM_170589:exon11:c.C2081A:p.T694K	.	.	.	M13-CATGGCAATAGTCAGGTGTGG	AAGTCAGGTTCCTCTTGCAGC	EXISTING	257.529999999999	165	3.390000000000000	GAGATAGCAACAAGCCATAAT	2	ACA
HCC1395-chr14-26917034	HCC1395	chr14	26917034	26917034	A	T	High confidence	Heterozygous	Somatic		Concordant	.	UTR3	NOVA1	.	.	.	.	.	GGACAGTGCTTTGGCCTCACTCC	M13-CCAGCTGCAACACAGGCTGC	NEW	279.97	90	5.18	ACACATTGTCAACATAGTCGC	1	CAA
HCC1395-chr12-80889013	HCC1395	chr12	80889013	80889013	C	A	High confidence	Homozygous	Somatic		Concordant	.	exonic	PTPRQ	nonsynonymous SNV	PTPRQ:NM_001145026:exon9:c.C1229A:p.S410Y	.	.	.	M13-ACCATCATGGGAGAAGGACCACC	GGCACAGGGAGATGGGCATATTTTC	NEW	620.169999999999	37	36.4799999999999	AATATTAGTTCTTCATCTATT	2	TCT
HCC1395-chr12-51740416	HCC1395	chr12	51740416	51740416	C	G	Low confidence	Homozygous	Germline		Discordant	.	exonic	CELA1	nonsynonymous SNV	CELA1:NM_001971:exon1:c.G7C:p.V3L	.	.	.	CAGTGCACACCCCAGCCAGG	M13-CCTGCCTTGCACCCTCAGCC	NEW	93.28	76	15.55	CCATAAAGGACCAGCATGTTG	1	ACC
HCC1395-chr12-49463610	HCC1395	chr12	49463610	49463610	G	A	High confidence	Homozygous	Somatic		Concordant	.	UTR5	RHEBL1	.	.	.	.	.	M13-TTTCCTTCTAACTTGCCCACG	TCCAATCCTCGCTCTACAACC	EXISTING	314.87	30	34.99	TGCGGGCTCAGAGAGCCCGAA	1	AGA
HCC1395-chr12-28115574	HCC1395	chr12	28115574	28115574	T	C	High confidence	Heterozygous	Somatic		Concordant	.	UTR3	PTHLH	.	.	.	.	.	M13-GCAGAGTAACTTGCCCTAGGTTGTG	TGCTGGAGAAGTGTGTTTCTTCCCC	NEW	597.6	158	7.29	TTATTTCATCTTGCCAATGAA	1	CTT
HCC1395-chr11-108114749	HCC1395	chr11	108114749	108114749	G	A	Low confidence	Heterozygous	Wildtype		Discordant	.	exonic	ATM	nonsynonymous SNV	ATM:NM_000051:exon6:c.G566A:p.R189K	ID=COSM304070;OCCURENCE=1(central_nervous_system)	.	ID=COSM304070;OCCURENCE=1(central_nervous_system)	M13-TGGACTTGGTTGTCTCTTTAGGA	TTCTGTATGGGATTATGGAATATTTAAG	EXISTING	256.029999999999	104	7.76	TTAGTGGCTAGAATAATTCAT	2	AGA
HCC1395-chr10-43624130	HCC1395	chr10	43624130	43624130	C	A	High confidence	Heterozygous	Wildtype		Discordant	.	UTR3	RET	.	.	.	.	.	CAGTGCCCAGCAGCACCCAG	M13-GGACAGGTCATCAGGGCCAGC	NEW	1255.25999999999	204	9.81	AAAATTTAAACATGAAGCACA	3	ACA
HCC1395-chr10-16866676	HCC1395	chr10	16866676	16866676	C	T	Low confidence	Homozygous	Somatic		Concordant	.	UTR3	CUBN	.	.	.	.	.	M13-GTCTTGCCGTCTCGCCCAGG	ACGGCGTCCATCCGCATTCC	NEW	137.34	12	22.89	CCCACCACCACGCCTGGCTAA	1	ACG
HCC1395-chr10-127418002	HCC1395	chr10	127418002	127418002	C	G	Low confidence	Heterozygous	Somatic		Concordant	.	exonic	C10orf137	nonsynonymous SNV	C10orf137:NM_015608:exon7:c.C868G:p.P290A,C10orf137:NM_001202438:exon8:c.C970G:p.P324A	.	.	.	M13-GCAACCTCAGTCTGATGGAAC	TGTCCAAGGTGACAGCAAATC	EXISTING	383.85	199	3.430000000000000	CTCCAACATGCCCATATTTGG	2	GCC
HCC1395-chr1-39895594	HCC1395	chr1	39895594	39895594	G	C	High confidence	Heterozygous	Somatic		Concordant	.	exonic	MACF1	nonsynonymous SNV	MACF1:NM_012090:exon61:c.G10798C:p.E3600Q	.	.	.	M13-AAGCTCTGATTTGAAGAAAGGG	TTTATGTCAAATCTTACTGTCCATGAG	EXISTING	371.389999999999	56	10.32	CAGAACTTTAGAGCAAGCCCG	1	AGA
HCC1395-chr1-27686354	HCC1395	chr1	27686354	27686354	T	G	Low confidence	Heterozygous	Somatic		Concordant	.	exonic	MAP3K6	nonsynonymous SNV	MAP3K6:NM_004672:exon17:c.A2314C:p.I772L	.	.	.	M13-CTTTGCAACAGGTCTGCTCAC	TACAACATGGGTGTGTCTGGG	EXISTING	133.96	62	4.470000000000000	CTTACTTTTATGTCCCTGTGC	1	ATG
HCC1395-chr1-235612948	HCC1395	chr1	235612948	235612948	C	G	High confidence	Heterozygous	Somatic		Concordant	.	UTR3	B3GALNT2	.	.	.	.	.	M13-TCCTTCCCGATGGCACTAAAACCC	ACCTGGATTGCAGGATAGCTCTGTAG	NEW	2923.8	234	21.5	ATTGGTTCCTCTTCAAGTTAG	2	TCT
HCC1395-chr1-235612320	HCC1395	chr1	235612320	235612320	C	T	Low confidence	Heterozygous	Germline		Discordant	.	UTR3	B3GALNT2	.	.	.	.	.	ACGGGGTGGGGGAAGAGTATGTG	M13-AGGGACATTTCCCAAAATGACCAACC	NEW	148.21	18	11.4	ATTTTTACAGCTCATCACTGC	1	GCT
HCC1187-chr7-43152424	HCC1187	chr7	43152424	43152424	C	T	Low confidence	Homozygous	Germline		Discordant	.	UTR5	HECW1	.	.	.	.	.	TTGGAGCCGGAACACCGTGC	M13-GGAAGGGGCGGCAGACAGTG	NEW	188.11	10	26.87	CGCCAGGGTCCCCTCCCCAGC	2	CCC
HCC1187-chr6-70637899	HCC1187	chr6	70637899	70637899	T	G	Low confidence	Heterozygous	Wildtype		Discordant	.	exonic	COL19A1	nonsynonymous SNV	COL19A1:NM_001858:exon5:c.T365G:p.V122G	.	.	.	M13-TTTGTGCACCAGTTCAAATAATTC	CAAACTTTAACAACACTGTACCAGAAG	NEW	235.59	154	3.270000000000000	CTGTGGCAGGTTTTAAACCAG	3	GTT
HCC1187-chr6-118953760	HCC1187	chr6	118953760	118953760	A	G	High confidence	Heterozygous	Somatic		Concordant	.	exonic	CEP85L	nonsynonymous SNV	CEP85L:NM_001042475:exon2:c.T88C:p.S30P,CEP85L:NM_206921:exon2:c.T88C:p.S30P,CEP85L:NM_001178035:exon3:c.T97C:p.S33P	.	.	.	CACCGCGCCCGGTCGATTAG	M13-TGCCCGGAAGCAGAAAACAGAG	NEW	1132.83999999999	150	16.18	AGCCATGCTGATGAATAATCT	1	GAT
HCC1187-chr4-146057637	HCC1187	chr4	146057637	146057637	-	AC	Low confidence	Homozygous	Germline		Discordant	.	UTR3	OTUD4	.	.	.	.	.	ACACAACCAATGGTGCGGGGG	M13-CCAATGAAATGGCTGTTTCCACCAAG	NEW	269.6	8	44.93	GGAGGAAGAAAACAACTCTAG	2	AAA
HCC1187-chr2-223066536	HCC1187	chr2	223066536	223066536	-	A	Low confidence	Heterozygous	Wildtype		Discordant	.	UTR3	PAX3	.	.	.	.	.	M13-AGTGGCAATCAGGTTTCACGTCTC	ACCCACCTATAGCACCACAGGC	NEW	458.92	87	9.36999999999999	GCTGGCTTTGCAAAAAAAAAA	10	GCA
HCC1187-chr17-73870800	HCC1187	chr17	73870800	73870800	-	G	High confidence	Homozygous	Somatic		Concordant	.	exonic	TRIM47	frameshift insertion	TRIM47:NM_033452:exon6:c.1680dupC:p.F561fs	.	.	.	M13-CTCTTCAGCACGGATATGCAG	GAACCAAAGGTGTCAAGAGGG	EXISTING	1115.79999999999	90	35.99	ACAGCATAGAAGGCCAAGGCA	2	AAG
HCC1187-chr17-45235598	HCC1187	chr17	45235598	45235598	G	T	Low confidence	Heterozygous	Wildtype		Discordant	.	exonic	CDC27	nonsynonymous SNV	CDC27:NM_001114091:exon5:c.C449A:p.S150Y,CDC27:NM_001256:exon5:c.C449A:p.S150Y	.	.	.	M13-GGGTAGATGATCTGTATTGCTCTCC	TGCGCTTTCACTTGATTTGG	EXISTING	345.36	179	4.060000000000000	TTCAAAGGGAGACCAGAGGAA	1	AGA
HCC1187-chr14-64416684	HCC1187	chr14	64416684	64416684	A	G	High confidence	Heterozygous	Somatic		Concordant	.	exonic	SYNE2	nonsynonymous SNV	SYNE2:NM_015180:exon7:c.A550G:p.R184G,SYNE2:NM_182914:exon7:c.A550G:p.R184G	.	.	.	M13-TTTGCCCAGTATTCATTTCACC	TAAGTGAGGGAGGTGTTTGGG	EXISTING	916.33	175	11.75	AATGTCTGCAAGAAAGGCCCT	1	AAG
HCC1187-chr13-99092475	HCC1187	chr13	99092475	99092475	-	C	High confidence	Heterozygous	Somatic		Concordant	.	exonic	FARP1	frameshift insertion	FARP1:NM_005766:exon23:c.2616dupC:p.S872fs	.	.	.	M13-TGGCTTTAGATGCAGAAATGC	AGATTGAGGAGAGCGAAGACG	EXISTING	135.009999999999	64	3.55	CTGGCCAGCAGCCCCCCTGAC	6	AGC
HCC1187-chr11-108114749	HCC1187	chr11	108114749	108114749	G	A	Low confidence	Heterozygous	Wildtype		Discordant	.	exonic	ATM	nonsynonymous SNV	ATM:NM_000051:exon6:c.G566A:p.R189K	ID=COSM304070;OCCURENCE=1(central_nervous_system)	.	ID=COSM304070;OCCURENCE=1(central_nervous_system)	M13-TGGACTTGGTTGTCTCTTTAGGA	TTCTGTATGGGATTATGGAATATTTAAG	EXISTING	163.419999999999	84	4.670000000000000	TTAGTGGCTAGAATAATTCAT	2	AGA
HCC1187-chr10-8116617	HCC1187	chr10	8116617	8116617	C	G	High confidence	Heterozygous	Somatic		Concordant	.	UTR3	GATA3	.	.	.	.	.	M13-TGTTCAAAGCTGTTGGCCTCTGC	TTGCAGGACGTGGCCTGTCG	NEW	594.48	148	6.61	TTCAGAGAGCCTTTTTCTAGG	5	CCT
HCC1187-chr10-105048872	HCC1187	chr10	105048872	105048872	C	G	High confidence	Heterozygous	Somatic		Concordant	.	UTR3	INA	.	.	.	.	.	GCTTTCTGACCTTCAGCTCACGC	M13-GAGCAGAGCGCGAATGGGGG	NEW	1510.33999999999	204	14.9499999999999	CCCAATTCCACTCTGATAGAA	1	ACT
HCC1187-chr1-91381765	HCC1187	chr1	91381765	91381765	A	G	High confidence	Heterozygous	Somatic		Concordant	.	UTR3	ZNF644	.	.	.	.	.	M13-GCATGGATGCACCACTTTATTGTCTG	GAGACTGTTCACTCAAATAGGGCAGAG	NEW	272.829999999999	90	7	ATCTCCCTCCACTTTTTAGTA	2	CAC
HCC1143-chr7-157332477	HCC1143	chr7	157332477	157332477	C	T	High confidence	Heterozygous	Somatic		Concordant	.	UTR3	PTPRN2	.	.	.	.	.	TGGGGTAGGGGGTGATGGCG	M13-GGGAGCACACGAACCCTGCC	NEW	257.23	42	14.2899999999999	TGTCCCCTCTCTGGGGCCCCA	1	TCT
HCC1143-chr6-133782271	HCC1143	chr6	133782271	133782271	C	A	Low confidence	Heterozygous	Wildtype		Discordant	.	exonic	EYA4	stopgain SNV	EYA4:NM_172103:exon6:c.C321A:p.Y107X,EYA4:NM_004100:exon7:c.C390A:p.Y130X,EYA4:NM_172105:exon7:c.C390A:p.Y130X	.	.	.	M13-AAAGTGTTTAGGCAGCTGTTTCC	ACATGTGGGTGTCTCCATTTC	EXISTING	295.769999999999	130	3.790000000000000	GTAGTGGCTACAGCCCCAGAT	1	ACA
HCC1143-chr6-109775436	HCC1143	chr6	109775436	109775436	T	C	Low confidence	Homozygous	Germline		Discordant	.	UTR5	MICAL1	.	.	.	.	.	M13-GAACACACAGGGCAGTGAGG	CTGTTCTCCAGCCTCTTCCC	EXISTING	255.139999999999	13	23.19	TGGGCAGAGATGAGTGGCTGG	1	ATG
HCC1143-chr5-21751050	HCC1143	chr5	21751050	21751050	-	TTTTC	Low confidence	Homozygous	Somatic		Concordant	.	UTR3	CDH12	.	.	.	.	.	M13-AAAGCTGAATCTGGTGACTG	ATCACGGTGGAAGAGTGTTA	NEW	249.33	14	35.6199999999999	AGAGGAATATTTTTTCTTTTT	4	TTT
HCC1143-chr2-71693943	HCC1143	chr2	71693943	71693943	G	A	Low confidence	Homozygous	Germline		Discordant	.	UTR5	DYSF	.	.	.	.	.	M13-TGTGGCCTGGACTAGGGTTAG	CCCAGGCATTGGTCACTTCT	EXISTING	81.6099999999999	6	20.3999999999999	CCCTGACTGCGCGCCTGTGTG	1	CGC
HCC1143-chr19-15490959	HCC1143	chr19	15490959	15490959	C	T	Low confidence	Heterozygous	Wildtype		Discordant	.	exonic	AKAP8L	nonsynonymous SNV	AKAP8L:NM_014371:exon14:c.G1915A:p.E639K	.	.	.	M13-CTACCTGAAGGTGAGGCACTG	TAACAGAGAAACCCGGAGGTG	EXISTING	142.62	28	5.28	CCGCCCTCCTCGTCGTCCTCC	1	TCG
HCC1143-chr18-50683824	HCC1143	chr18	50683824	50683824	G	A	High confidence	Heterozygous	Somatic		Concordant	.	exonic	DCC	nonsynonymous SNV	DCC:NM_005215:exon8:c.G1360A:p.E454K	.	.	.	M13-AATAGGTTGGCTCTGCCTTCC	GATCTCCTCCTGCCATTACCC	EXISTING	510.35	133	7.51	CCCACCTGCAGAAGCGAAAGG	2	AGA
HCC1143-chr17-8055723	HCC1143	chr17	8055723	8055723	A	G	Low confidence	Homozygous	Germline		Discordant	.	UTR5	PER1	.	.	.	.	.	CATGCCCGCTGAGAGTCGGC	M13-GCACCAGCACCCAGGTCCAC	NEW	95.4899999999999	7	15.92	TGGAAGCTCCACCGGGCGGGC	2	CAC
HCC1143-chr16-58079165	HCC1143	chr16	58079165	58079165	G	A	Low confidence	Heterozygous	Germline		Discordant	.	exonic	MMP15	nonsynonymous SNV	MMP15:NM_002428:exon10:c.G1825A:p.G609R	ID=COSM42789;OCCURENCE=1(skin),1(large_intestine),1(central_nervous_system)	.	ID=COSM42789;OCCURENCE=1(skin),1(large_intestine),1(central_nervous_system)	M13-CATCACCACGTTCACCGTC	CAACCCAGCAGGCTATAGGAC	EXISTING	102.54	8	20.51	CAACAAGGACGGGGGCAGCCG	4	CGG
HCC1143-chr16-56947981	HCC1143	chr16	56947981	56947981	G	C	Low confidence	Heterozygous	Germline		Discordant	.	UTR3	SLC12A3	.	.	.	.	.	TGGGTGAAAGTTCCTAAATC	M13-CAAAGACCCCTTATTGAAAG	NEW	92.56	23	6.17	GCCATCACACGAGCTAATTTT	1	CGA
HCC1143-chr15-74336597	HCC1143	chr15	74336597	74336597	G	A	Low confidence	Heterozygous	Somatic		Concordant	.	exonic	PML	nonsynonymous SNV	PML:NM_033238:exon9:c.G1897A:p.E633K	.	.	.	M13-CTCATGTTTCTCGCCAGGTAG	GCTGGTGAACAAAGTGTTTGG	EXISTING	269	79	4.480000000000000	GGTGAACCGGGAAAGCAAGTT	3	GGA
HCC1143-chr15-40914465	HCC1143	chr15	40914465	40914465	C	A	Low confidence	Heterozygous	Wildtype		Discordant	.	exonic	CASC5	nonsynonymous SNV	CASC5:NM_144508:exon10:c.C2003A:p.T668K,CASC5:NM_170589:exon11:c.C2081A:p.T694K	.	.	.	M13-CATGGCAATAGTCAGGTGTGG	AAGTCAGGTTCCTCTTGCAGC	EXISTING	313.05	110	5.4	GAGATAGCAACAAGCCATAAT	2	ACA
HCC1143-chr14-24769790	HCC1143	chr14	24769790	24769790	G	A	High confidence	Heterozygous	Somatic		Concordant	.	exonic	NOP9	nonsynonymous SNV	NOP9:NM_174913:exon2:c.G424A:p.G142R	.	.	.	M13-AAGAACGAGGTAGGCAGCAAC	AAATCATCACACACCTCAGCG	EXISTING	637.919999999999	120	7.88	TCACCGATGCGGGGTCCATGT	3	CGG
HCC1143-chr14-105617042	HCC1143	chr14	105617042	105617042	C	T	Low confidence	Heterozygous	Germline		Discordant	.	exonic	JAG2	nonsynonymous SNV	JAG2:NM_145159:exon11:c.G1387A:p.E463K,JAG2:NM_002226:exon12:c.G1501A:p.E501K	ID=COSM432749;OCCURENCE=1(breast)	.	.	M13-GGAGAGCTGAGCCTGGGAC	GGCACCTGCAAGGTGAGG	EXISTING	229.08	19	12.73	CTGGCACACTCGTCTCGTTCC	1	TCG
HCC1143-chr11-7064325	HCC1143	chr11	7064325	7064325	A	-	High confidence	Heterozygous	Somatic		Concordant	.	exonic	NLRP14	frameshift deletion	NLRP14:NM_176822:exon4:c.1068delA:p.L356fs	.	.	.	M13-AAAGTGATGCTCCCTGAGGC	AGTCTTCTCAGCTGGGCTTG	EXISTING	398.56	180	3.62	TCAGTTCACTAAAAAGCAATG	4	TAA
HCC1143-chr1-6524521	HCC1143	chr1	6524521	6524521	C	A	Low confidence	Heterozygous	Somatic		Concordant	.	intronic	TNFRSF25	.	.	.	.	.	M13-TCCTATTCCTGAACCAGCAGC	TTCACCCTTCTACTGCCAACC	EXISTING	151.31	24	10.09	AACCTGCAATCCAGGAGAGGC	1	TCC
HCC1143-chr1-6184092	HCC1143	chr1	6184092	6184092	A	G	Low confidence	Heterozygous	Germline		Discordant	.	exonic	CHD5	nonsynonymous SNV	CHD5:NM_015557:exon31:c.T4615C:p.S1539P	.	.	.	M13-CAAGCCTGTGACACTTTCAGC	TCTGTGGGATTGTGGGTTAGAC	EXISTING	329.509999999999	26	14.98	ACCTCGCCCGACTTCTTCCCC	1	GAC
HCC1143-chr1-26212207	HCC1143	chr1	26212207	26212207	T	A	High confidence	Heterozygous	Somatic		Concordant	.	UTR3	STMN1	.	.	.	.	.	GTCTGCCTGACCCCAAAGGC	M13-GCCCTGGGCCTCCAATCTGC	NEW	2873.98	181	27.1099999999999	AAATATTTATTAAGTACCTAG	2	TTA
HCC1143-chr1-196196374	HCC1143	chr1	196196374	196196374	G	A	High confidence	Heterozygous	Somatic		Concordant	.	UTR3	KCNT2	.	.	.	.	.	M13-CTAGGGGGAAAATGCAATAC	CTAGGTTCCTGCACTTTTTG	NEW	134.449999999999	43	5.85	TTAATGTTTTGAAGTGTCTTC	4	TGA
HCC1143-chr1-153666408	HCC1143	chr1	153666408	153666408	G	T	High confidence	Heterozygous	Somatic		Concordant	.	UTR3	NPR1	.	.	.	.	.	AATAGCTCAGGTGTGCTGAC	M13-ACTGACTGTTTTCTGGCAAC	NEW	489.079999999999	89	9.41	CAGAAGGGTTGGGGGCCTGTA	4	TGG
HCC1143-chr1-120612194	HCC1143	chr1	120612194	120612194	C	G	High confidence	Heterozygous	Wildtype		Discordant	.	UTR5	NOTCH2	.	.	.	.	.	M13-CGATGTCCAAACTCTTGGGAA	CTTCGTTGCACACCCGAG	EXISTING	239.02	48	6.64	CCCCGCGCCCCGAGTCCGCCG	3	CCG
