# Supplementary material for: Mutation Screening of 1,237 Cancer Genes across Six Model Cell Lines of Basal-Like Breast Cancer
Source: PLoS One. 2015 Dec 15;10(12):e0144528. doi: 10.1371/journal.pone.0144528 (PMC4684399; doi:10.1371/journal.pone.0144528)
Supplement: S5 Table — (XLSX) [file pone.0144528.s007.xlsx]

## Sheet: TableS5
S5 Table. Sanger sequencing validation of SNVs and indels both detected in our targeted sequencing analysis and in COSMIC v68
Internal ID	Sample	Chr	Start	End	Ref	Alt	Quality filter (GATK)	Genotype	Consencus Sanger sequencing	Comments	Comparison Sanger vs, GATK	Comparison Sanger vs, COSMIC	Region	Gene	Exonic function	AA change	In COSMIC v68	In COSMIC v68 (cell line specific)	In COSMIC v65 (confirmed as somatic)	Forward primer	Reverse primer	Existing or new primer design	QUAL	DP	QD	Local sequence +/- 10 bases	Adjacent homopolymer count	Local sequence +/- 1 base
HCC38-chr14-79933697	HCC38	chr14	79933697	79933697	C	-	High confidence	Heterozygous	Somatic	Annotated at different position in COSM32634,(c,2278delC, :chr14:79933698) but both GATK and Cosmic are correct (2 adjacent C bases),	Concordant	Concordant (loose)	exonic	NRXN3	frameshift deletion	NRXN3:NM_001105250:exon2:c,381delC:p,V127fs,NRXN3:NM_001272020:exon2:c,381delC:p,V127fs,NRXN3:NM_138970:exon2:c,381delC:p,V127fs,NRXN3:NM_004796:exon13:c,2277delC:p,V759fs	,	,	,	M13-TGATCTAGAATGTTCTGCTGCG	TTCCTCTCTGCAGCTGTTCTG	EXISTING	391.67	176	4.12	GCATCTTGGTCCGCATCGACA	1	TCC
HCC1954-chr2-211421468	HCC1954	chr2	211421468	211421468	T	-	High confidence	Heterozygous	Somatic	Annotated at different position in COSM32928,(c,14delT, :chr2:211421471-211421471) but both GATK and Cosmic are correct (4 adjacent T bases),	Concordant	Concordant (loose)	exonic	CPS1	frameshift deletion	CPS1:NM_001875:exon1:c,11delT:p,I4fs,CPS1:NM_001122633:exon2:c,29delT:p,I10fs	,	,	,	M13-GCCTTGTAAGGGACACCTTTG	GCCTTAAACACTGACTGCACC	EXISTING	200.659999999999	116	3.79	ATGACGAGGATTTTGACAGCT	3	ATT
HCC1954-chr12-122826085	HCC1954	12	122826085	122826085	G	A	High confidence	Heterozygous	Somatic		Concordant	Concordant	exonic	CLIP1	stopgain SNV	CLIP1:NM_198240:exon9:c,C1528T:p,Q510X,CLIP1:NM_002956:exon10:c,C1633T:p,Q545X,CLIP1:NM_001247997:exon11:c,C1666T:p,Q556X	ID=COSM250136;OCCURENCE=1(breast)	ID=COSM250136;OCCURENCE=1(breast)	ID=COSM250136;OCCURENCE=1(breast)	M13-AAGCCCTTTGCTGAAAGATACC	CCTGGGTAAGAAGAGCGAAAC	EXISTING	591.38	211	5.19	AACTTTTCTTGCAAAGAGCTT	2	TGC
HCC1954-chr10-518430	HCC1954	10	518430	518430	G	A	High confidence	Heterozygous	Somatic		Concordant	Concordant	exonic	DIP2C	nonsynonymous SNV	DIP2C:NM_014974:exon3:c,C217T:p,R73C	ID=COSM250134;OCCURENCE=1(breast),1(endometrium)	ID=COSM250134;OCCURENCE=1(breast),1(endometrium)	ID=COSM250134;OCCURENCE=1(breast),1(endometrium)	M13-CGAGAGGGTGTGTCCGTG	TGGAGGGCATGATTTGTTAGA	EXISTING	971.46	147	13.49	CGGTGGTAGCGAGAGGCGGAG	1	CGA
HCC1954-chr1-231131566	HCC1954	chr1	231131566	231131566	-	A	High confidence	Heterozygous	Somatic	Annotated at different position in COSM32925,(c,518_519insA, : chr1:231131575-231131576) but both GATK and Cosmic are correct (A bases between 231131567-231131575 at the insertion),	Concordant	Concordant (loose)	exonic	ARV1	frameshift insertion	ARV1:NM_022786:exon4:c,510dupA:p,A170fs	ID=COSM1473597;OCCURENCE=1(breast)	,	,	M13-ATGCGATGAAGAATTCCAGTG	TGAGAAAGTATTTCTTATGAAGTCAGC	EXISTING	943.519999999999	165	9.73	CCCATGACGGCAAAAAAAAAG	9	GCA
HCC1395-chrX-106844616	HCC1395	X	106844616	106844616	G	T	Low confidence	Heterozygous	Somatic		Concordant	Concordant	intergenic	PIH1D3(dist=357143),PRPS1(dist=27038)	,	,	ID=COSM25559;OCCURENCE=1(breast)	ID=COSM25559;OCCURENCE=1(breast)	ID=COSM25559;OCCURENCE=1(breast)	M13-GTCAGTGGGCAAGCAAGCTAC	ATCTGTCTCCTTCTTCTGGCG	EXISTING	26.14	49	1.19	CCCAAAAGAAGCAAGCTCGAA	2	AGC
HCC1395-chr6-2675233	HCC1395	6	2675233	2675233	A	C	High confidence	Heterozygous	Somatic		Concordant	Concordant	intronic	MYLK4	,	,	ID=COSM645;OCCURENCE=1(breast)	ID=COSM645;OCCURENCE=1(breast)	ID=COSM645;OCCURENCE=1(breast)	M13-AAGGCAGAAGCTGGAGTTGAG	GAACCAGGGAGGTGGACG	EXISTING	1007.84	86	15.75	GATCTTCAAAAGACAGGCAGA	3	AAG
HCC1395-chr5-432577	HCC1395	5	432577	432577	G	A	High confidence	Heterozygous	Somatic		Concordant	Concordant	splicing	AHRR(NM_020731:exon10:c,975-1G>A,NM_001242412:exon9:c,921-1G>A)	,	,	ID=COSM22053,COSM50940;OCCURENCE=2(breast)	ID=COSM22053,COSM50940;OCCURENCE=2(breast)	,	M13-ATTAGCCCTTCATTGGCCTG	CCATGGAATACGCCAACATC	EXISTING	1338.43	235	10.38	GTTCTTCACAGAGTAAAAGCC	1	AGA
HCC1395-chr2-26680996	HCC1395	2	26680996	26680996	A	G	High confidence	Homozygous	Somatic		Concordant	Concordant	exonic	OTOF	nonsynonymous SNV	OTOF:NM_194323:exon29:c,T3605C:p,I1202T	ID=COSM110855;OCCURENCE=1(breast)	ID=COSM110855;OCCURENCE=1(breast)	ID=COSM110855;OCCURENCE=1(breast)	M13-GAGATGGGAAAGAGTCCAAGC	GGTCCAGAAGGACAGAGGATG	EXISTING	1640.16	92	37.28	CGCCAGCACGATCTTGATGAT	1	GAT
HCC1395-chr1-227279609	HCC1395	chr1	227279609	227279609	T	G	Low confidence	Heterozygous	Somatic	COSM20994(c,2090_2091AG>C, chr1:227279608-227279609) deletion is detected as two separate SNP:s in GATK (227279608, DEL C ->- and 227279609, SNP T->G),	Concordant (loose)	Concordant	exonic	CDC42BPA	nonsynonymous SNV	CDC42BPA:NM_014826:exon15:c,A2090C:p,K697T,CDC42BPA:NM_003607:exon16:c,A2333C:p,K778T	,	,	,	M13-TTTCACCAGGCCTGTCATTAT	TCAAATATAAAGTTATACCCACAATTCC	EXISTING	216.889999999999	167	2.49	ACTCGTCAGCTTTTTATTTTC	4	CTT
HCC1395-chr1-227279608	HCC1395	chr1	227279608	227279608	C	-	Low confidence	Heterozygous	Somatic	COSM20994(c,2090_2091AG>C, chr1:227279608-227279609) deletion is detected as two separate SNP:s in GATK (227279608, DEL C ->- and 227279609, SNP T->G),	Concordant (loose)	Concordant	exonic	CDC42BPA	frameshift deletion	CDC42BPA:NM_014826:exon15:c,2091delG:p,K697fs,CDC42BPA:NM_003607:exon16:c,2334delG:p,K778fs	,	,	,	M13-TTTCACCAGGCCTGTCATTAT	TCAAATATAAAGTTATACCCACAATTCC	EXISTING	130.62	167	1.5	CACTCGTCAGCTTTTTATTTT	5	GCT
HCC1187-chr22-36688174	HCC1187	22	36688174	36688176	TGC	-	High confidence	Homozygous	Somatic		Concordant	Concordant	exonic	MYH9	nonframeshift deletion	MYH9:NM_002473:exon31:c,4200_4202del:p,1400_1401del	ID=COSM26967,COSM32605;OCCURENCE=2(breast)	ID=COSM26967,COSM32605;OCCURENCE=2(breast)	,	M13-TTTCATAACTGGGCAGATCCC	AGCCCAGGCTTTCTCTGATG	EXISTING	728.7	84	33.12	CTTCTCCTCGTGCCGCTGGCTCA	1	GTGCC
HCC1187-chr18-33740945	HCC1187	18	33740945	33740946	CT	-	High confidence	Heterozygous	Somatic		Concordant	Concordant	exonic	ELP2	frameshift deletion	ELP2:NM_001242879:exon14:c,1529_1530del:p,510_510del,ELP2:NM_001242878:exon15:c,1529_1530del:p,510_510del,ELP2:NM_001242876:exon16:c,1724_1725del:p,575_575del,ELP2:NM_001242877:exon16:c,1661_1662del:p,554_554del,ELP2:NM_018255:exon17:c,1739_1740del:p,580_580del,ELP2:NM_001242875:exon18:c,1934_1935del:p,645_645del	ID=COSM32599;OCCURENCE=1(breast)	ID=COSM32599;OCCURENCE=1(breast)	ID=COSM32599;OCCURENCE=1(breast)	M13-ATTACCAAACTTGCAGGAGCC	CCCATCTCCCTGTCTTTCTCTC	EXISTING	1537.42	189	14.64	AGTTCAAAGACTCTGCTTGCCT	1	ACTC
HCC1187-chr17-7579363	HCC1187	17	7579363	7579365	ACC	-	High confidence	Homozygous	Somatic		Concordant	Concordant	exonic	TP53	nonframeshift deletion	TP53:NM_001126118:exon3:c,205_207del:p,69_69del,TP53:NM_000546:exon4:c,322_324del:p,108_108del,TP53:NM_001126112:exon4:c,322_324del:p,108_108del,TP53:NM_001126113:exon4:c,322_324del:p,108_108del,TP53:NM_001126114:exon4:c,322_324del:p,108_108del	ID=COSM13119;OCCURENCE=2(breast)	ID=COSM13119;OCCURENCE=2(breast)	ID=COSM13119;OCCURENCE=2(breast)	M13-GAGGAATCCCAAAGTTCCAAAC	ACGTTCTGGTAAGGACAAGGG	EXISTING	1218.84	83	40.63	CCAGACGGAAACCGTAGCTGCCC	2	AACCG
HCC1187-chr12-123214719	HCC1187	chr12	123214719	123214719	-	T	High confidence	Homozygous	Somatic	Annotated at different position in COSM32595,(c,165_166insA, :chr12:123214721) but both GATK and Cosmic are correct (2 adjacent T bases at the insertion),	Concordant	Concordant (loose)	exonic	HCAR1	frameshift insertion	HCAR1:NM_032554:exon1:c,167dupA:p,N56fs	,	,	,	M13-CTGTGTGGTTTCTGCTTCCAC	GTGATGAACACAATTGCCACC	EXISTING	3529.26	167	38.78	CCACGGCCAAATTGAAAAGGT	2	AAT
