# Supplementary material for: Mutation Screening of 1,237 Cancer Genes across Six Model Cell Lines of Basal-Like Breast Cancer
Source: PLoS One. 2015 Dec 15;10(12):e0144528. doi: 10.1371/journal.pone.0144528 (PMC4684399; doi:10.1371/journal.pone.0144528)
Supplement: S6 Table — (XLSX) [file pone.0144528.s008.xlsx]

## Sheet: TableS6
Table S6. Sanger sequencing validation of SNVs and indels in COSMIC v68 but not detected by in our targeted sequencing analysis
Internal ID	Sample	Chr	Start	End	Ref	Alt	Quality filter (GATK)	Genotype	Consencus Sanger sequencing	Comments	Comparison Sanger vs. GATK	Comparison Sanger vs. COSMIC	Region	Gene	Exonic function	AA change	In COSMIC v68	In COSMIC v68 (sample specific)	In COSMIC v65 (confirmed as somatic)	Forward primer	Reverse primer	Existing or new primer design	QUAL	DP	QD	Local sequence +/- 10 bases	Adjacent homopolymer count	Local sequence +/- 1 base
HCC38-chrX-73751382	HCC38	chrX	73751382	73751386	AATCT	-	.	Heterozygous	Somatic		.	Concordant	intergenic	NONE(dist=NONE),NONE(dist=NONE)	.	.	ID=COSM32640;OCCURENCE=1(breast)	ID=COSM32640;OCCURENCE=1(breast)	.	M13-AAGGAGATTGTCAGGTGGCTG	TCTGGATAGGCACTGTGATGG	EXISTING	.	.	.	CTGAGGAACCAATCTAATGCCTTTC	2	CAATCTA
HCC38-chr3-172533490	HCC38	chr3	172533490	172533490	A	C	.	Heterozygous	Wildtype		.	Discordant	exonic	ECT2	nonsynonymous SNV	ECT2:NM_018098:exon22:c.A2404C:p.T802P,ECT2:NM_001258315:exon23:c.A2497C:p.T833P,ECT2:NM_001258316:exon23:c.A2404C:p.T802P	ID=COSM32619;OCCURENCE=1(breast)	ID=COSM32619;OCCURENCE=1(breast)	ID=COSM32619;OCCURENCE=1(breast)	M13-GTGGGTCATTTCCTAGAACCG	GCTTTGGTATCCATGACCCTTAC	EXISTING	.	.	.	AATAAAAAAGACTTCAAAAAA	1	GAC
HCC38-chr19-48908381	HCC38	chr19	48908381	48908381	G	A	.	Heterozygous	Somatic		.	Concordant	exonic	GRIN2D	nonsynonymous SNV	GRIN2D:NM_000836:exon3:c.G856A:p.G286R	ID=COSM32636;OCCURENCE=1(breast)	ID=COSM32636;OCCURENCE=1(breast)	ID=COSM32636;OCCURENCE=1(breast)	M13-TCCTGTCCTACATTGAGGTGC	CCATTTGAGCCACTCATTCAG	EXISTING	.	.	.	CGGGGGCTCTGGGGCCCCTGG	3	TGG
HCC38-chr14-52526839	HCC38	chr14	52526839	52526842	TACT	-	.	Heterozygous	Somatic		.	Concordant	exonic	NID2	frameshift deletion	NID2:NM_007361:exon3:c.767_767del:p.256_256del	ID=COSM33630;OCCURENCE=1(breast)	ID=COSM33630;OCCURENCE=1(breast)	ID=COSM33630;OCCURENCE=1(breast)	M13-GTGAACTTGATCCTTCCAGGG	ACGTTATGATGCTTTGCTTGC	EXISTING	.	.	.	CAATGTTACTTACTGATAGAGATT	1	TTACTG
HCC38-chr12-15068432	HCC38	chr12	15068432	15068443	TCCACTTAGGAA	-	.	Heterozygous	Somatic		.	Concordant	exonic	ERP27	nonframeshift deletion	ERP27:NM_152321:exon6:c.754_765del:p.252_255del	ID=COSM32631;OCCURENCE=1(breast)	ID=COSM32631;OCCURENCE=1(breast)	ID=COSM32631;OCCURENCE=1(breast)	M13-TTCAATTTCATGGTGCAGACC	CTCCTCCCTCTCTGAGCCC	EXISTING	.	.	.	CCAACAATTTTCCACTTAGGAATCCATCACAA	3	TTCCACTTAGGAAT
HCC1954-chr7-100064785	HCC1954	chr7	100064785	100064785	C	T	.	Heterozygous	Other	The Sanger sequencing result supports COSM50197 (c.985_987delGTG) COSM32937 (c.985G>A) in Cosmic v68 is incorrect.	.	Discordant	exonic	TSC22D4	nonsynonymous SNV	TSC22D4:NM_030935:exon5:c.G985A:p.V329M	ID=COSM32937;OCCURENCE=1(breast)	ID=COSM32937;OCCURENCE=1(breast)	ID=COSM32937;OCCURENCE=1(breast)	M13-TTTGTCCCTCATCCTCTGGAC	TTACTGAGCCTTGAACTCCCAC	EXISTING	.	.	.	TGGGACTTCACCAAGTCCTGG	1	ACC
HCC1954-chr7-100064783	HCC1954	chr7	100064783	100064785	CAC	-	.	Heterozygous	Somatic		.	Concordant	exonic	TSC22D4	nonframeshift deletion	TSC22D4:NM_030935:exon5:c.985_987del:p.329_329del	ID=COSM50197;OCCURENCE=1(breast)	ID=COSM50197;OCCURENCE=1(breast)	ID=COSM50197;OCCURENCE=1(breast)	M13-TTTGTCCCTCATCCTCTGGAC	TTACTGAGCCTTGAACTCCCAC	EXISTING	.	.	.	GGTGGGACTTCACCAAGTCCTGG	2	TCACC
HCC1954-chr17-41059546	HCC1954	chr17	41059546	41059546	C	T	.	Heterozygous	Somatic		.	Concordant	exonic	G6PC	nonsynonymous SNV	G6PC:NM_000151:exon3:c.C347T:p.P116L	ID=COSM32952;OCCURENCE=1(breast)	ID=COSM32952;OCCURENCE=1(breast)	ID=COSM32952;OCCURENCE=1(breast)	M13-ATGGGTAGATGGGTGGATAGG	TGCCACAACTCTTAATCAGCG	EXISTING	.	.	.	TTAGGGAGCCCCTCTGGCCAT	2	CCC
HCC1954-chr10-102763726	HCC1954	chr10	102763726	102763726	G	C	.	Heterozygous	Somatic		.	Concordant	exonic	LZTS2	nonsynonymous SNV	LZTS2:NM_032429:exon3:c.G871C:p.G291R	ID=COSM32944;OCCURENCE=1(breast)	ID=COSM32944;OCCURENCE=1(breast)	ID=COSM32944;OCCURENCE=1(breast)	M13-TTAAACCAGACAACTGGTGGG	AGGGACGCTATCCGACTCTG	EXISTING	.	.	.	CCGTGTGGCTGGGGGGCTTTT	5	TGG
HCC1954-chr1-231131575	HCC1954	chr1	231131575	231131575	-	A	.	Heterozygous	Wildtype		.	Discordant	exonic	ARV1	frameshift insertion	ARV1:NM_022786:exon4:c.518dupA:p.K173fs	ID=COSM32925;OCCURENCE=2(breast)	ID=COSM32925;OCCURENCE=2(breast)	ID=COSM32925;OCCURENCE=2(breast)	M13-ATGCGATGAAGAATTCCAGTG	TGAGAAAGTATTTCTTATGAAGTCAGC	EXISTING	.	.	.	GCAAAAAAAAAGCCCAACTTC	8	AAG
HCC1937-chr9-21077377	HCC1937	chr9	21077377	21077377	C	A	.	Heterozygous	Wildtype		.	Discordant	exonic	IFNB1	nonsynonymous SNV	IFNB1:NM_002176:exon1:c.G492T:p.W164C	ID=COSM33032;OCCURENCE=1(breast)	ID=COSM33032;OCCURENCE=1(breast)	ID=COSM33032;OCCURENCE=1(breast)	M13-GCATCTGCTGGTTGAAGAATG	TCTCCTGTTGTGCTTCTCCAC	EXISTING	.	.	.	TGACTATGGTCCAGGCACAGT	1	TCC
HCC1937-chr7-65551748	HCC1937	chr7	65551748	65551748	C	G	.	Heterozygous	Somatic		.	Concordant	exonic	ASL	nonsynonymous SNV	ASL:NM_001024943:exon7:c.C542G:p.T181S,ASL:NM_001024944:exon7:c.C542G:p.T181S,ASL:NM_000048:exon8:c.C542G:p.T181S	ID=COSM33028;OCCURENCE=1(breast)	ID=COSM33028;OCCURENCE=1(breast)	ID=COSM33028;OCCURENCE=1(breast)	M13-GAACGTGATGTTCTCTTCCCG	ACTTCCCAGCTCTGTCAATCC	EXISTING	.	.	.	GTGGCACTGACCCGAGACTCT	2	ACC
HCC1937-chr22-36661445-B	HCC1937	chr22	36661445	36661473	TCCTGACCCTCGTCGGCATGGGTCTGGCA	-	.	Heterozygous	Somatic		.	Concordant	exonic	APOL1	frameshift deletion	APOL1:NM_001136541:exon5:c.509_537del:p.170_179del,APOL1:NM_001136540:exon6:c.563_591del:p.188_197del,APOL1:NM_003661:exon6:c.563_591del:p.188_197del,APOL1:NM_145343:exon7:c.611_639del:p.204_213del	ID=COSM50203;OCCURENCE=1(breast)	ID=COSM50203;OCCURENCE=1(breast)	ID=COSM50203;OCCURENCE=1(breast)	M13-GGGTTCAGAAGGTCCACAAAG	TGCTTTGATTCGTACACGAGG	EXISTING	.	.	.	TCCTCTGGCATCCTGACCCTCGTCGGCATGGGTCTGGCACCCTTCACAG	3	ATCCTGACCCTCGTCGGCATGGGTCTGGCAC
HCC1937-chr22-36661445-A	HCC1937	chr22	36661445	36661445	T	C	.	Heterozygous	Somatic		.	Concordant	exonic	APOL1	nonsynonymous SNV	APOL1:NM_001136541:exon5:c.T509C:p.I170T,APOL1:NM_001136540:exon6:c.T563C:p.I188T,APOL1:NM_003661:exon6:c.T563C:p.I188T,APOL1:NM_145343:exon7:c.T611C:p.I204T	ID=COSM33055;OCCURENCE=1(breast)	ID=COSM33055;OCCURENCE=1(breast)	ID=COSM33055;OCCURENCE=1(breast)	M13-GGGTTCAGAAGGTCCACAAAG	TGCTTTGATTCGTACACGAGG	EXISTING	.	.	.	TCCTCTGGCATCCTGACCCTC	2	ATC
HCC1937-chr20-44469942	HCC1937	chr20	44469942	44469956	TGCTGGACTAACCCT	-	.	Heterozygous	Somatic		.	Concordant	exonic	SNX21	frameshift deletion	SNX21:NM_033421:exon4:c.1112_1211del:p.371_374del	ID=COSM33047;OCCURENCE=1(breast)	ID=COSM33047;OCCURENCE=1(breast)	ID=COSM33047;OCCURENCE=1(breast)	M13-AGCCTCCCAGCTATTCTGTTC	CACCTGTACTGGCCTCTATCG	EXISTING	.	.	.	ATCAAGGAGGTGCTGGACTAACCCTTGCCTAGATT	2	GTGCTGGACTAACCCTT
HCC1937-chr17-41209082	HCC1937	chr17	41209082	41209082	-	C	.	Homozygous	Germline		.	Concordant	exonic	BRCA1	frameshift insertion	BRCA1:NM_007297:exon18:c.5123dupC:p.S1708fs,BRCA1:NM_007298:exon18:c.1952dupC:p.S651fs,BRCA1:NM_007294:exon19:c.5264dupC:p.S1755fs,BRCA1:NM_007299:exon19:c.1952dupC:p.S651fs,BRCA1:NM_007300:exon20:c.5327dupC:p.S1776fs	ID=COSM35891;OCCURENCE=1(breast)	ID=COSM35891;OCCURENCE=1(breast)	.	M13-GTGTCTGCTCCACTTCCATTG	CGAGACGGGAATCCAAATTAC	EXISTING	.	.	.	TCTGTCCTGGGATTCTCTTGC	2	GGA
HCC1937-chr17-40575076	HCC1937	chr17	40575076	40575076	G	T	.	Heterozygous	Somatic		.	Concordant	exonic	PTRF	nonsynonymous SNV	PTRF:NM_012232:exon1:c.C40A:p.P14T	ID=COSM33043;OCCURENCE=1(breast)	ID=COSM33043;OCCURENCE=1(breast)	ID=COSM33043;OCCURENCE=1(breast)	M13-GAGTTTCCTCTGCTCTCCGC	ACCTCCAGCTTCTTGATCTGC	EXISTING	.	.	.	GGGTACCCGGGAAGCGGCCGC	2	GGA
HCC1937-chr11-63174073	HCC1937	chr11	63174073	63174073	C	T	.	Heterozygous	Somatic		.	Concordant	exonic	SLC22A9	nonsynonymous SNV	SLC22A9:NM_080866:exon7:c.C1178T:p.A393V	ID=COSM33035;OCCURENCE=1(breast)	ID=COSM33035;OCCURENCE=1(breast)	ID=COSM33035;OCCURENCE=1(breast)	M13-TAACAATCCCTAGCTGCCTGG	ATTCTCCCTTTCCTTCTTGGC	EXISTING	.	.	.	ATCCTCCTGGCCAACTGTGTT	2	GCC
HCC1395-chrX-70443955	HCC1395	chrX	70443955	70443955	G	A	.	Heterozygous	Wildtype		.	Discordant	exonic	GJB1	stopgain SNV	GJB1:NM_000166:exon2:c.G398A:p.W133X,GJB1:NM_001097642:exon2:c.G398A:p.W133X	ID=COSM32798;OCCURENCE=1(breast),1(lung)	ID=COSM32798;OCCURENCE=1(breast),1(lung)	ID=COSM32798;OCCURENCE=1(breast)	M13-CCCTGCAGCTCATCCTAGTTT	CAGCTAGCATGAAGACGGTGA	EXISTING	.	.	.	ACACTGTGGTGGACCTATGTC	1	TGG
HCC1395-chr8-24771209	HCC1395	chr8	24771209	24771318	GGGCGGGGCCCTGGCCCGGGACCAGCGCCGCGGCTATAAATGGGCTGCGGCGAGGCCGGCAGAACGCTGTGACAGCCACACGCCCCAAGGCCTCCAAGATGAGCTACACG	-	.	Homozygous	Somatic		.	Concordant	exonic	NEFM	frameshift deletion	NEFM:NM_005382:wholegene,	ID=COSM33641;OCCURENCE=1(breast)	ID=COSM33641;OCCURENCE=1(breast)	ID=COSM33641;OCCURENCE=1(breast)	M13-AGTAGCCTGGGACTGAAAGGG	GCTGAAGTCAAGGCTGCTCTC	EXISTING	.	.	.	CGCCTCCACGGGGCGGGGCCCTGGCCCGGGACCAGCGCCGCGGCTATAAATGGGCTGCGGCGAGGCCGGCAGAACGCTGTGACAGCCACACGCCCCAAGGCCTCCAAGATGAGCTACACGTTGGACTCGC	2	GGGGCGGGGCCCTGGCCCGGGACCAGCGCCGCGGCTATAAATGGGCTGCGGCGAGGCCGGCAGAACGCTGTGACAGCCACACGCCCCAAGGCCTCCAAGATGAGCTACACGT
HCC1395-chr8-23225703	HCC1395	chr8	23225703	23225723	GGCCACGTTGGCGGGGGCCTG	-	.	Homozygous	Somatic		.	Concordant	exonic	LOXL2	nonframeshift deletion	LOXL2:NM_002318:exon2:c.142_162del:p.48_54del	ID=COSM28341,COSM50188;OCCURENCE=2(breast)	ID=COSM28341,COSM50188;OCCURENCE=2(breast)	.	M13-ATTTACACTTCGCAGTGCGTG	GTTCCCATCCTAACGCATCTC	EXISTING	.	.	.	GCTGAATCTTGGCCACGTTGGCGGGGGCCTGGGGCTGGTGA	3	TGGCCACGTTGGCGGGGGCCTGG
HCC1395-chr3-184062529	HCC1395	chr3	184062529	184062529	G	A	.	Heterozygous	Wildtype		.	Discordant	exonic	FAM131A	nonsynonymous SNV	FAM131A:NM_001171093:exon6:c.G617A:p.S206N,FAM131A:NM_144635:exon6:c.G872A:p.S291N	ID=COSM32735;OCCURENCE=1(breast)	ID=COSM32735;OCCURENCE=1(breast)	ID=COSM32735;OCCURENCE=1(breast)	M13-GAATGTGGCTTCCAGGTTGTC	TGATGTGGGTCACTGTTCCTC	EXISTING	.	.	.	AGCCGGGAAAGTGCCTTCCGC	3	AGT
HCC1395-chr2-24261005	HCC1395	chr2	24261005	24261005	G	A	.	Heterozygous	Wildtype		.	Discordant	exonic	C2orf44	nonsynonymous SNV	C2orf44:NM_001142319:exon2:c.C1360T:p.P454S,C2orf44:NM_025203:exon2:c.C1360T:p.P454S	ID=COSM32721;OCCURENCE=1(breast)	ID=COSM32721;OCCURENCE=1(breast)	ID=COSM32721;OCCURENCE=1(breast)	M13-CTTTCTTTGAGGCAAACGAGG	TAAAGCCCACGTAGTGGCAG	EXISTING	.	.	.	TTATTTAACGGAGCACTGAAA	1	GGA
HCC1395-chr2-103348783	HCC1395	chr2	103348783	103348783	A	G	.	Heterozygous	Wildtype		.	Discordant	exonic	MFSD9	nonsynonymous SNV	MFSD9:NM_032718:exon2:c.T251C:p.V84A	ID=COSM32725;OCCURENCE=1(breast)	ID=COSM32725;OCCURENCE=1(breast)	ID=COSM32725;OCCURENCE=1(breast)	M13-CTCATTTCCCACTTACCTTTGG	TTGTATGGCATGCTATGGAATC	EXISTING	.	.	.	CCACTCACCTACTATTCCAGC	1	TAC
HCC1395-chr2-101925032	HCC1395	chr2	101925032	101925032	C	T	.	Heterozygous	Somatic		.	Concordant	exonic	RNF149	nonsynonymous SNV	RNF149:NM_173647:exon1:c.G19A:p.E7K	ID=COSM32724;OCCURENCE=1(breast)	ID=COSM32724;OCCURENCE=1(breast)	ID=COSM32724;OCCURENCE=1(breast)	M13-CTCTCTGCTCTTCGACTGCAC	GCGCTCCTCATTGTAGAGGAC	EXISTING	.	.	.	ACGCTGGCTTCGCGCCGCCGC	2	TCG
HCC1395-chr19-56243923	HCC1395	chr19	56243923	56243923	C	T	.	Heterozygous	Wildtype		.	Discordant	exonic	NLRP9	nonsynonymous SNV	NLRP9:NM_176820:exon2:c.G1274A:p.G425D	ID=COSM32804;OCCURENCE=1(breast)	ID=COSM32804;OCCURENCE=1(breast)	ID=COSM32804;OCCURENCE=1(breast)	M13-TTGTGCCATAATCCCTTTACG	GGTTTGAGGCTGAACCACACT	EXISTING	.	.	.	CCACATCACGCCCTCAGACTC	2	GCC
HCC1395-chr17-4721659	HCC1395	chr17	4721659	4721673	ACAGAATCCTGAAGG	-	.	Heterozygous	Somatic		.	Concordant	exonic	PLD2	nonframeshift deletion	PLD2:NM_001243108:exon19:c.1988_2002del:p.663_668del,PLD2:NM_002663:exon19:c.1988_2002del:p.663_668del	ID=COSM32776;OCCURENCE=1(breast)	ID=COSM32776;OCCURENCE=1(breast)	ID=COSM32776;OCCURENCE=1(breast)	M13-CTGGTGGAGCAGAAGCAGAC	GTAAAGTGCAGAATGGCCTGG	EXISTING	.	.	.	GAGATTGTGGACAGAATCCTGAAGGCCCACAAGTA	3	GACAGAATCCTGAAGGC
HCC1395-chr11-118764353	HCC1395	chr11	118764353	118764353	G	A	.	Heterozygous	Wildtype		.	Discordant	exonic	CXCR5	nonsynonymous SNV	CXCR5:NM_001716:exon2:c.G100A:p.E34K	ID=COSM32760;OCCURENCE=1(breast)	ID=COSM32760;OCCURENCE=1(breast)	ID=COSM32760;OCCURENCE=1(breast)	M13-GTCCTTAGGTCCTCACCCTCC	AGTTGTTGTGATGGCCTTGG	EXISTING	.	.	.	CTCCCTGGTGGAAAATCATCT	4	GGA
HCC1187-chr21-46321585	HCC1187	chr21	46321585	46321609	CGCAGCTTATCAGGGTGCGTGTTCA	-	.	Heterozygous	Somatic		.	Concordant	exonic	ITGB2	frameshift deletion	ITGB2:NM_000211:exon6:c.539_563del:p.180_188del,ITGB2:NM_001127491:exon6:c.539_563del:p.180_188del	ID=COSM32604;OCCURENCE=1(breast)	ID=COSM32604;OCCURENCE=1(breast)	ID=COSM32604;OCCURENCE=1(breast)	M13-CATCTTGCTTTCTCCACCTCC	CTGGAGTCCCTCAGACGACC	EXISTING	.	.	.	GCATGGGTTTCGCAGCTTATCAGGGTGCGTGTTCACGAACGGCAG	3	TCGCAGCTTATCAGGGTGCGTGTTCAC
HCC1187-chr21-46321584	HCC1187	chr21	46321584	46321608	TCGCAGCTTATCAGGGTGCGTGTTC	-	.	Homozygous	Other	The Sanger sequencing supports COSM32604 (c.539_563del25), and COSM24375 is incorrect.	.	Discordant	exonic	ITGB2	frameshift deletion	ITGB2:NM_000211:exon6:c.540_564del:p.180_188del,ITGB2:NM_001127491:exon6:c.540_564del:p.180_188del	ID=COSM24375;OCCURENCE=1(breast)	ID=COSM24375;OCCURENCE=1(breast)	ID=COSM24375;OCCURENCE=1(breast)	M13-CATCTTGCTTTCTCCACCTCC	CTGGAGTCCCTCAGACGACC	EXISTING	.	.	.	GGCATGGGTTTCGCAGCTTATCAGGGTGCGTGTTCACGAACGGCA	2	TTCGCAGCTTATCAGGGTGCGTGTTCA
HCC1187-chr18-33740947	HCC1187	chr18	33740947	33740948	CT	-	.	Heterozygous	Somatic		.	Concordant	exonic	ELP2	frameshift deletion	ELP2:NM_001242879:exon14:c.1531_1532del:p.511_511del,ELP2:NM_001242878:exon15:c.1531_1532del:p.511_511del,ELP2:NM_001242876:exon16:c.1726_1727del:p.576_576del,ELP2:NM_001242877:exon16:c.1663_1664del:p.555_555del,ELP2:NM_018255:exon17:c.1741_1742del:p.581_581del,ELP2:NM_001242875:exon18:c.1936_1937del:p.646_646del	ID=COSM24382;OCCURENCE=1(breast)	ID=COSM24382;OCCURENCE=1(breast)	ID=COSM24382;OCCURENCE=1(breast)	M13-ATTACCAAACTTGCAGGAGCC	CCCATCTCCCTGTCTTTCTCTC	EXISTING	.	.	.	TTCAAAGACTCTGCTTGCCTCA	1	TCTG
HCC1187-chr11-64884951	HCC1187	chr11	64884951	64884951	C	G	.	Heterozygous	Somatic		.	Concordant	exonic	ZNHIT2	nonsynonymous SNV	ZNHIT2:NM_014205:exon1:c.G175C:p.A59P	ID=COSM32591;OCCURENCE=1(breast)	ID=COSM32591;OCCURENCE=1(breast)	ID=COSM32591;OCCURENCE=1(breast)	M13-CCGGAAGTAATCGAAGAAGCC	CCCAGAGTCCCGATAGGC	EXISTING	.	.	.	CTGGGAGGAGCGCTGCAACCG	1	GCG
HCC1187-chr11-31447890	HCC1187	chr11	31447890	31447894	TCTTG	-	.	Heterozygous	Somatic		.	Concordant	exonic	DNAJC24	frameshift deletion	DNAJC24:NM_181706:exon4:c.307_311del:p.103_104del	ID=COSM32590;OCCURENCE=1(breast)	ID=COSM32590;OCCURENCE=1(breast)	ID=COSM32590;OCCURENCE=1(breast)	M13-TCCATGTTGCATGATTGTGAA	TCCAGACAGAAACACTTACCACAT	EXISTING	.	.	.	TGAAGAAATGTCTTGGAATGAAGGT	1	GTCTTGG
HCC1143-chr4-95129609	HCC1143	chr4	95129609	95129609	G	A	.	Heterozygous	Wildtype		.	Discordant	exonic	SMARCAD1	nonsynonymous SNV	SMARCAD1:NM_001128429:exon2:c.G64A:p.E22K,SMARCAD1:NM_001128430:exon2:c.G64A:p.E22K,SMARCAD1:NM_020159:exon2:c.G64A:p.E22K	ID=COSM21742;OCCURENCE=1(breast),1(large_intestine)	ID=COSM21742;OCCURENCE=1(breast),1(large_intestine)	ID=COSM21742;OCCURENCE=1(breast),1(large_intestine)	M13-AACTGCTGTGGCATTGTATCG	CTTATGGCAGTCCCAAAGCTG	EXISTING	.	.	.	GGAAGCGCCCGAAGCAACCCC	3	CGA
HCC1143-chr13-101720288	HCC1143	chr13	101720288	101720288	C	T	.	Heterozygous	Somatic		.	Concordant	exonic	NALCN	nonsynonymous SNV	NALCN:NM_052867:exon39:c.G4428A:p.M1476I	ID=COSM33519;OCCURENCE=1(breast),2(large_intestine)	ID=COSM33519;OCCURENCE=1(breast),2(large_intestine)	ID=COSM33519;OCCURENCE=1(breast),2(large_intestine)	M13-TCAATCTGTGTCATTTGCCAAC	GTGTGTTTGTGCTTACGACCC	EXISTING	.	.	.	TATCATCCACCATGTTCCATA	1	CCA
HCC1143-chr1-198675866	HCC1143	chr1	198675866	198675866	A	C	.	Heterozygous	Somatic		.	Concordant	exonic	PTPRC	nonsynonymous SNV	PTPRC:NM_080921:exon6:c.A206C:p.E69A,PTPRC:NM_002838:exon9:c.A689C:p.E230A	ID=COSM25311;OCCURENCE=2(breast)	ID=COSM25311;OCCURENCE=2(breast)	ID=COSM25311;OCCURENCE=2(breast)	M13-CACCAGACTAGCTCCTGTGACC	TGAGGTCCTTGTTAGGGCAG	EXISTING	.	.	.	CTTTTAGATGAAAAATATGCA	4	GAA
