# Supplementary material for: Mutation Screening of 1,237 Cancer Genes across Six Model Cell Lines of Basal-Like Breast Cancer
Source: PLoS One. 2015 Dec 15;10(12):e0144528. doi: 10.1371/journal.pone.0144528 (PMC4684399; doi:10.1371/journal.pone.0144528)
Supplement: S7 Table — (XLSX) [file pone.0144528.s009.xlsx]

## Sheet: TableS7
S7 Table. Estimated average copy number for individual genes
	HCC1143		HCC1187		HCC1395		HCC1937		HCC1954		HCC38
Gene symbol	Number of bases	Copy Number	Number of bases	Copy Number	Number of bases	Copy Number	Number of bases	Copy Number	Number of bases	Copy Number	Number of bases	Copy Number
ABCA1	10446	-0.335303	11288	0.188913	11305	0.0523436	11186	0.881391	11048	0.189784	11169	-0.100336
ABCA3	5236	0.476267	7496	-0.225824	7735	-0.00306875	7727	0.0325499	7484	-0.198313	7602	0.14742
ABCA4	10115	0.0649359	10591	-0.274274	10591	0.616807	10472	0.438803	10591	-0.0246038
ABCB10	2618	-0.0660795	3451	0.442916	3570	0.0958379	3451	0.101137	3451	0.2707
ABCB11	6528	-0.730138	6544	-0.357649	6545	0.288272	6544	-0.201684	6545	0.2113
ABCB6	3094	-0.397694	3528	-0.226411	3662	-0.111862	3525	-0.713967	3542	-0.407929
ABCB8	2380	-0.834783	4250	-0.243079	4641	1.10594	4165	-0.409112	4149	0.104305	4011	-0.818895
ABHD12B	1871	0.00925959	2012	-0.423489	2139	0.545951	2020	0.0274954	2023	-0.0738792	2009	0.300671
ABL1	4641	-0.166216	5593	0.188913	6069	0.349383	5831	0.381417	5831	0.189784	5831	-0.100336
ABL2	5950	0.0199136	6160	0.525258	6158	-0.0291007	6268	-0.198369	6069	0.2707
ABLIM1	6065	-0.215319	6545	-0.275416	6521	-0.498006	6426	-0.755352	6426	-0.448181	6541	-0.639557
ACADM	1790	-0.297981	3274	0.585246	3338	-1.3314	2863	-0.1563	2907	-0.179846
ACAP1	1785	0.378907	3094	-0.269996	3451	-0.0208	3263	-0.158247	3314	-0.218289	3213	-0.674967
ACCS	2261	-0.338097	2975	0.48992	3213	-0.489695	2975	-0.219607	2975	-0.171862	3094	-0.603716
ACO2	3094	0.962498			3570	0.201259	3559	-0.204044	3451	-0.231599	3440	0.0488182
ACSL5	5712	-0.215319	5712	-0.275416	5712	-0.498006	5712	-0.755352	5712	-0.448181	5712	-0.639557
ACTB	1785	-0.152676	1785	0.551529	1904	0.0864886	1785	-0.174855	1785	0.104305	1785	-0.53345
ACTL9	833	0.0802308	1666	0.639292	1666	-0.581265	1543	-0.117638	1547	-0.201798	1547	-0.623472
ACY1	952	-0.453276	1547	-0.250064	2002	0.0075552	1666	-0.0486213	1666	-0.204806	1747	-0.638646
ADAM12	5474	-0.215319	6071	-0.275416	6118	0.404721	5950	0.818816	6102	-0.448181	5941	0.951952
ADAM29	3794	-0.976573	3808	-0.340159	3808	-0.528781	3808	0.0874255	3808	-0.211924	3808	-0.108327
ADAMTS15	1523	-0.852299	2856	0.402769	3184	-0.555135	2955	-0.211879	2970	-0.469556	2917	-0.852816
ADAMTS18	5950	-0.120604	6408	-0.254054	6270	0.983413	6403	0.706023	6518	0.516718	6526	0.353529
ADAMTS19	4998	0.0607711	5829	-0.347113	6120	-0.393389	5710	0.145761	5708	-0.186791	5944	0.163091
ADAMTSL3	7854	0.540082	7958	-0.250889	7949	0.172917	7928	-1.6563	7854	-0.154197	7949	0.205835
ADAR	6188	0.0199136	6372	0.525258	6496	-0.0291007	6426	-0.184331	6307	0.543486
ADAT3			595	-0.190676	833	-0.581265	591	-0.604302	595	-0.536571	476	-0.623472
ADHFE1	2499	0.660002	2737	0.124483	2856	-0.017004	2618	0.423082	2737	0.018102	2737	0.589638
ADRA1A	3405	-0.857553	3650	0.23775	3808	-0.52278	3689	-0.648837	3652	-0.953853	3769	-0.626308
AFF1	5474	-0.741845	6275	-0.360626	6504	-0.0536296	6044	0.166682	6306	0.307523	6356	-0.102276
AGAP1	4046	-0.397694	4283	-0.226411	4508	0.407259	4162	-1.65536	4379	-0.407929
AGAP2	3094	0.928052	4155	-0.303114	4938	-0.480676	4038	-0.207284	4046	0.122427	3974	-0.0224875
AGBL5	4046	-0.397248	4165	-0.352991	4147	-0.0505955	4165	0.277351	4156	-0.13406
AGER	1547	0.714794	2142	0.599495	2142	1.08953	2261	-0.129989	2142	0.149229	2142	0.140503
AGK	3094	-0.275063	3446	0.551529	3540	0.706698	3305	-0.680515	3550	0.104305	3427	-0.818895
AHCY	2261	1.18651	3197	-0.277629	3439	0.0989708	3094	0.143565	3423	-0.329152	3209	0.553413
AHRR	2261	1.15405	3443	0.202029	3689	0.515095	3570	1.13168	3570	1.74095	3451	1.10288
AHSA2	2142	0.0933761	2261	-0.352991	2377	0.148301	2261	0.0942048	2261	-0.13406
AKAP6	9161	0.00925959	9401	-0.39292	9401	0.000976065	9401	0.0274954	9401	0.332346	9401	0.300671
AKAP8	2856	2.76804	3925	0.639292	4403	0.3479	4401	0.802739	4163	-0.201798	3912	-0.191195
AKAP9	12603	-0.946709	14161	0.551529	14518	0.727149	14114	-0.680515	14278	0.104305	14265	0.196583
AKT1	2567	2.1462	3740	0.181011	4157	0.075803	3740	0.138329	3806	-0.144859	3774	-0.0879516
AKT2	1428	0.212317	2726	0.124207	3311	-0.570819	2817	0.176134	2737	0.0837174	2694	0.170252
AKT3	3688	0.442232	4023	0.442916	4030	0.0958379	4020	-0.748579	4043	0.2707
ALK	6902	-0.397248	7207	-0.352991	7637	-0.0505955	7256	0.277351	7455	-0.13406
ALPK3	4879	0.540082	6544	-0.250889	6902	0.172917	6303	-1.6563	6426	-0.154197	6256	0.205835
ALS2CL	3570	-0.741144	4990	-0.250064	5712	0.0075552	4873	-0.26528	5474	-0.204806	4758	-0.638646
ALS2CR12	2975	-0.730138	2975	-0.357649	2975	-0.391485	2975	-0.124343	2975	-0.598006
AMDHD2			1265	-0.225824	1741	-0.00306875	1384	0.0325499	1503	-0.198313	1146	0.14742
AMFR	3332	-0.120604	3570	-0.243768	3570	0.970623	3570	1.04303	3570	0.257368	3570	0.188613
AMPD2	4203	0.00720002	5591	-1.26345	5948	-0.471831	5472	0.23107	5710	-0.0246038
ANAPC5	3094	-0.194871	4046	-0.303114	4046	-0.480676	3927	-0.264535	3921	-0.229859	4042	0.130922
ANK1	7616	-0.0756861	9273	0.23775	9631	-0.52278	9035	0.423082	9163	0.635709	8805	0.22246
ANK2	15462	-0.976573	16184	-0.360626	16422	0.39654	16065	-0.275198	16065	-0.201237	16184	-0.72295
ANKEF1	3808	0.675136	4284	0.637637	4403	-0.181008	4284	0.661008	4403	0.412923	4403	0.553413
ANKHD1	833	0.275782	833	-0.347113	833	0.0014164	833	0.145761	833	-0.186791	833	0.163091
ANKK1	2023	-0.852299	2618	0.402769	2975	-0.424288	2499	-0.202469	2618	-0.469556	2737	0.179808
ANKRD29	2023	1.04108	2261	0.527222	2380	0.518078	2261	0.135778	2261	-0.317033	2142	0.796148
ANKRD30A	4356	0.35613	5439	0.146599	5554	0.677406	5304	0.657685	5400	-0.390764	5328	0.194217
ANXA1	2142	-0.335303	2142	0.188913	2142	0.0523436	2142	-0.277847	2142	0.189784	2142	-0.332359
AP1M1	2023	0.354217	2826	0.639292	3544	0.3479	2856	0.176134	2856	-0.201798	2737	-0.191195
APC	10943	0.0607711	11543	-0.347113	11543	-0.393389	11543	-0.429364	11543	0.680872	11543	0.163091
APC2	1185	0.0802308	2618	-0.190676	3663	-0.581265	3001	-0.604302	2943	-0.536571	2528	-0.623472
APCS	1309	0.0199136	1309	0.525258	1309	-0.0291007	1309	0.49984	1309	0.2707
APOC4			595	0.124207	595	-0.570819	595	0.176134	594	0.0837174	595	0.689612
APOL1	2856	0.962498	2975	-0.231845	3087	-0.494337	2975	-0.204044	3023	-0.398603	3033	-0.693586
APPL1	4046	-0.70811	4378	-0.151266	4398	0.0075552	4369	-0.235683	4384	-0.204806	4383	-0.638646
AQP8	1785	0.650581	2023	0.176726	2023	0.282925	1904	0.0546731	1904	-0.198313	1904	0.188613
AR
ARAP3	4839	0.275782	6592	-0.188807	6828	0.0014164	6393	0.517734	6581	-0.186791	6464	0.163091
ARFGAP3	3094	0.962498			3682	0.435106	3305	-0.204044	3559	-0.480427	3549	-0.125045
ARFGEF2	8670	0.197122	9163	-0.277629	9163	0.468236	9163	0.69202	9163	0.199385	9163	0.172601
ARFRP1	952	0.197122	1547	-0.277629	2023	0.468236	1666	0.69202	1547	-0.118466	1530	0.172601
ARHGAP11A	4337	-0.0972451	5351	-0.204271	5604	-0.324498	5291	-0.219814	5358	-0.154197	5473	0.294664
ARHGAP29	5193	0.515059	6359	-0.274274	6532	0.616807	6006	0.423066	6361	-0.0246038
ARHGEF38	2023	-0.976573	2023	-0.360626	2023	0.39654	2023	0.166682	2023	-0.201237	2023	-0.102276
ARHGEF4	4276	-0.343564	4966	-0.357649	5076	-0.467607	4856	0.143368	4858	0.2113
ARID1B	6783	0.111205	7424	-0.316605	7716	-0.149492	7557	-0.717581	7446	-0.174818	7551	-0.670809
ARV1	1428	-0.0660795	1785	0.442916	1785	0.0958379	1768	0.101137	1785	0.2707
ASB11
ASGR1	952	0.378907	1526	-0.269996	1872	-0.0208	1627	-0.158247	1733	-0.218289	1590	-0.674967
ASL	1283	-0.946709	1785	0.551529	1785	0.134383	1785	-0.157233	1785	0.104305	1785	0.196583
ASTN2	5117	-0.166216	5942	0.188913	6042	-0.445011	5813	0.684045	5807	0.189784	5809	-0.100336
ATF2	2487	-0.730138	2618	-0.357649	2737	0.288272	2601	-0.239494	2737	0.0306173
ATM	12895	-0.852299	14067	0.402769	14492	-0.424288	13830	-0.210636	14092	-0.469556	14119	0.190519
ATP2A3	2856	0.378907	4730	-0.269996	5306	0.0384221	4953	-0.158247	5057	-0.218289	4715	-0.674967
ATP2B1	5563	-0.439848	6606	-0.303114	6610	-0.480676	6517	-0.371084	6589	-0.229859	6621	-0.0891067
ATP6V0B	1071	0.0743459	1309	0.616536	1666	0.0105132	1309	-0.185194	1418	-0.179846
ATP8B1	5236	-0.00229456	5923	-0.374238	6060	0.700195	5876	-1.70517	5800	-0.519192	5818	0.753266
ATR	10329	0.243504	11289	-0.343114	11398	0.569897	11228	0.0907966	11272	-0.225782	11267	0.478344
ATRN	6544	0.675136	6902	0.637637	6902	-0.181008	6898	0.661008	6901	0.517664	6902	1.08688
ATRX
AURKB	1428	0.354951	1904	-0.269996	2023	-0.0208	1904	-0.158247	2023	-0.218289	2013	-0.674967
AVPI1	950	-0.215319	1538	-0.275416	1666	-0.498006	1547	-0.755352	1546	-0.448181	1650	-0.639557
AVPR2
B3GALNT2	2975	0.340569	3213	0.442916	3332	0.0958379	3213	0.554661	3213	0.2707
BAG6	3570	1.35861	4879	0.599495	4760	1.08953	4760	-0.129989	4760	0.149229	4760	0.140503
BAP1	3567	-0.453276	4284	-0.250064	4397	0.0075552	4388	-0.0581279	4284	-0.204806	4395	-0.638646
BARD1	2614	-0.744131	2705	-0.357649	2797	-0.391485	2685	-0.713967	2701	-0.407929
BAZ1A	6545	0.00925959	7616	-0.39292	7677	0.225144	7613	0.0274954	7616	0.332346	7605	0.300671
BAZ1B	6493	-0.946709	6759	0.551529	6766	0.134383	6764	-0.916859	6761	0.104305	6757	0.196583
BCAR1	952	-0.120604	2261	-0.254054	2256	0.970623	2261	0.706023	2477	0.516718	2380	0.353529
BCCIP	2975	-0.215319	3094	-0.275416	3094	0.404721	3094	0.818816	2975	-0.448181	3094	0.951952
BCL11A	4833	-0.124225	5203	-0.352991	5403	0.148301	5082	0.0942048	5206	-0.13406
BCL2	2261	0.557998	2975	-0.374238	3092	-1.3396	2975	-1.70517	2975	-0.519192	2975	0.269798
BCL6	4879	0.458122	5398	-0.343114	5427	-0.428959	5458	1.44098	5394	0.354207	5388	0.478344
BCORL1
BCR	3171	1.05237	5178	-0.231845	5415	0.568546	4602	0.235201	4854	0.464947	4749	-0.693586
BEND7	3570	0.810768	3893	0.796111	3886	-0.429124	3879	-0.215214	3851	-0.29269	3917	0.506466
BGN
BIRC6	18873	-0.709289	19411	-0.352991	19878	-0.219769	19561	0.0942048	19354	-0.13406
BLM	5354	0.291135	5820	-0.250889	5950	0.52023	5823	-0.57925	5826	-0.154197	5946	0.205835
BMP1	4272	-0.560236	5090	0.23775	5472	-0.52278	5280	-0.648837	5338	-0.953853	5083	-0.626308
BOC	3451	0.0428568	4739	-0.343114	4864	-0.514361	4641	0.156733	4641	-0.204806	4739	-0.638646
BRAF	3308	-0.275063	3538	0.551529	3547	0.706698	3526	-0.680515	3532	0.104305	3545	0.118803
BRAP	3443	-0.271075	3451	-0.303114	3451	-0.480676	3451	-0.371084	3445	-0.229859	3451	-0.110377
BRCA1	7968	-0.78905	8640	-0.269996	8774	-0.453476	8648	-0.336388	8687	-0.110675	8648	0.242329
BRCA2	11243	-0.948186	12971	0.0693912	13328	0.784584	12819	-0.802393	13209	-0.23533	13209	0.266888
BRD4	5236	2.76804	6663	0.639292	7210	0.3479	6640	0.802739	6874	-0.201798	6826	-0.191195
BRIP1	5474	-0.434831	5703	-0.269996	5654	-0.453476	5593	-0.222004	5593	0.202075	5703	0.242329
BRMS1	1428	0.495872	1904	0.48992	2023	0.47966	2023	0.212222	1904	-0.156498	2023	0.416123
BRSK1	2121	-0.0365931	2492	0.476487	2653	-0.49046	2499	1.01051	2608	0.0807765	2499	0.16203
BTG1	1666	-0.439848	2142	-0.303114	2254	-0.480676	1904	-0.371084	2023	-0.229859	1904	-0.110377
BTG2	1428	0.377764	1547	0.525258	1666	0.0958379	1547	-0.198369	1666	0.2707
C10orf11	1513	-0.215319	1536	0.578106	1527	-0.462741	1522	-0.81969	1521	-0.448181	1529	-0.144261
C11orf57	2855	-0.852299	2974	0.402769	2975	-0.424288	2975	0.137854	2974	-0.469556	2975	0.504695
C16orf58	1428	0.737737	2002	-0.243768	2023	0.282925	1785	1.04303	1785	-0.107177	1785	0.188613
C1orf101	3660	0.442232	4236	0.442916	4239	0.0958379	4193	-0.748579	4148	0.2707
C1orf64	1071	0.0350402	1309	-0.216974	1309	0.0558631	2618	-0.152112	1309	-0.285772	1309	0.223814
C1orf87	2737	-0.297981	2975	0.616536	2975	-0.395893	2974	0.265766	2975	-0.179846
C1QB	1190	0.528269	1309	-0.216974	1428	0.0558631	2618	-0.152112	1361	-0.138348	10778.7	-0.801927
C2orf44	3927	-0.745906	3927	-0.352991	3927	-0.507912	3927	0.0325695	3927	-0.13406
C4orf50
C5orf34	2618	0.0607711	3135	0.202029	3263	0.225934	3153	0.759912	3028	0.625372	3238	0.304269
CACNA1F
CAMK1G	3213	0.377764	3451	0.525258	3570	0.0958379	3451	-0.198369	3570	0.2707
CASC5	7854	-0.106845	8806	-0.385831	8805	-0.340179	8802	-0.219814	8804	-0.154197	8806	0.647666
CAV1	2133	-0.946709	2380	0.551529	2380	1.055	2380	-0.680515	2380	0.104305	2380	-0.240367
CBFB	1428	-0.120604	1904	-0.243768	1666	0.970623	1904	0.259823	1902	0.257368	1770	0.188613
CCDC117	2142	0.672866	2380	-0.231845	2468	0.568546	2458	-0.204044	2454	0.464947	2454	-0.693586
CCND1	1666	2.9908	2133	0.48992	2569	0.47966	2131	0.212222	2473	1.73293	2123	0.190519
CCND2	2380	-0.190693	2975	0.538406	2975	-0.0584411	2618	0.664341	2618	0.298871	2737	-0.0727855
CCNE1	2380	-0.0402564	2380	0.639292	2380	0.3479	2380	0.176134	2380	0.381718	2380	0.170252
CCNE2	2115	0.660002	2956	0.124483	2967	-0.017004	2842	0.999434	2954	1.22167	2837	0.744832
CCNT1	2856	-0.0444971	3284	-0.303114	3285	-0.534517	3262	-0.207284	3180	-0.194778	3294	-0.110785
CCR2	3689	-0.741144	3927	-0.250064	3927	0.0075552	3808	-0.26528	3927	-0.204806	3927	-0.638646
CD109	7021	0.111205	7854	-0.364856	7948	0.0985717	7724	-0.208655	7938	-0.269403	7938	0.508987
CD2	2142	-0.247235	2142	0.571933	2142	-0.471831	2142	0.23107	2142	-0.0246038
CD248	1428	0.495872	1666	0.48992	2023	0.47966	1666	0.212222	1904	-0.156498	1666	0.416123
CD46	2737	0.377764	3451	0.525258	3570	0.0958379	3591	-0.198369	3451	0.2707
CDC27	4609	0.0127574	5088	-0.269996	5092	-0.453476	4969	-0.387126	4986	-0.110675	4976	0.242329
CDC42BPA	7252	-0.0713118	8677	0.525258	8720	0.0958379	8417	0.189185	8316	0.2707
CDC42BPB	6188	0.121837	7310	0.181011	7667	0.075803	7427	0.138329	7539	-0.0738792	7302	-0.0879516
CDC6	3808	-0.78905	3927	-0.269996	4046	-0.453476	3927	-0.415386	3927	0.100661	3927	0.242329
CDH1	4403	-0.120604	4879	-0.254054	4641	0.970623	4879	0.706023	4760	0.257368	4879	0.188613
CDH10	3927	0.793696	4221	0.202029	4227	0.515095	4094	1.04523	4046	0.625372	4165	0.309433
CDH12	4821	0.793696	5303	0.202029	5548	0.515095	5182	1.13168	5403	0.625372	5423	0.33686
CDH20	3213	-0.00229456	3570	-0.374238	3808	-1.31693	3685	-1.70517	3689	-0.519192	3689	0.753266
CDH8	3451	-0.120604	3808	-0.243768	3794	0.970623	3570	1.04303	3689	0.257368	3689	0.188613
CDK15	2737	-0.730138	2737	-0.357649	2737	-0.391485	2737	-0.124343	2737	-0.556685
CDK2AP1	1428	-0.194871	1611	-0.303114	1616	-0.480676	1616	-0.264535	1611	-0.229859	1624	0.205264
CDKL2	3212	-0.741845	3689	-0.360626	3667	-0.0536296	3451	-0.734095	3689	0.0395372	3671	-0.102276
CDKL3	2856	0.150359	3213	-0.347113	3213	-0.393389	3094	0.145761	3213	-0.186791	3213	0.163091
CDKN1A	1547	0.165174	1904	0.599495	2023	1.08953	2142	-0.129989	2023	0.149229	2142	-0.702804
CDKN1B	1499	-0.385237	2499	0.538406	2618	0.492325	2499	0.65534	2380	-0.825726	2380	0.510275
CDKN2A	787	-1.44402	1428	0.188913	1784	-6.63208	1416	-0.846563	1428	-0.416321	1416	-6.41583
CDKN2B	1190	-1.44402	1783	0.188913	2015	-6.87535	1764	-0.846563	2021	-0.416321	1749	-6.74206
CDON	6270	-0.852299	6369	0.402769	6607	-0.555135	6362	-0.211879	6486	-0.469556	6415	-0.852816
CDS1	2975	-0.741845	3213	-0.360626	3213	-0.0536296	3094	0.166682	3213	0.059388	3213	-0.102276
CELA1	1547	-0.0444971	1785	-0.303114	1785	-0.534517	1785	-0.207284	1785	-0.194778	1785	-0.110785
CENPE	9368	-0.976573	10936	-0.360626	11412	0.39654	10899	0.166682	10801	-0.201237	10817	-0.102276
CEP85L	3570	0.111205	3808	-0.364856	4096	0.648051	3808	-0.208655	3927	-0.174818	3808	-0.537287
CFH	5329	0.0199136	5806	0.525258	5806	0.0958379	5770	-0.198369	5809	0.2707
CFHR5	3451	0.0199136	3684	0.525258	3669	0.0958379	3451	-0.198369	3451	0.2707
CFL2	2140	0.00925959	2260	-0.39292	2261	0.225144	2260	0.0274954	2260	0.332346	2260	0.300671
CFP
CHD3	9072	0.378907	9751	-0.269996	9978	-0.0208	9855	-0.158247	9860	-0.218289	9859	-0.674967
CHD5	4939	0.406058	7309	0.377255	8356	-0.467826	14940	-0.152112	7394	-0.285772	7189	-0.58001
CHD8	9501	0.00925959	9758	-0.39292	9758	0.286581	9757	0.338601	9758	0.346213	9757	-0.70509
CHEK1	3332	-0.852299	4046	0.402769	4158	-0.555135	4046	-0.211879	4046	-0.469556	4046	-0.852816
CHEK2	2222	0.672866	2681	-0.231845	2695	0.568546	2660	-0.152689	2465	0.464947	2671	-0.693586
CHL1	6057	-0.282869	6893	-0.378994	6971	0.124442	6751	0.382052	6877	-0.204806
CHRND	1309	-0.397694	2138	-0.226411	2242	0.407259	2100	-0.207803	2142	-0.407929
CHUK	4165	-0.215319	4633	-0.275416	4620	-0.498006	4600	-0.755352	4611	-0.448181	4635	-0.639557
CIC	2550	0.212317	5049	0.124207	5971	-0.570819	5190	0.176134	5335	0.0837174	4867	0.170252
CIT	9123	-0.194871	9639	-0.303114	9995	-0.480676	9735	-0.264535	9870	-0.229859	9755	-0.110377
CLASRP	1904	0.212317	2492	0.124207	2800	-0.570819	2476	0.176134	2496	0.470824	2499	0.689612
CLCA2	4522	-0.297981	4868	-0.274274	4879	0.616807	4873	0.438803	4872	-0.179846
CLCN1	3916	-0.275063	4403	0.551529	4522	0.706698	4515	0.0772604	4522	0.104305	4501	-0.818895
CLIP1	6188	-0.194871	6545	-0.303114	6545	-0.480676	6545	-0.264535	6545	-0.229859	6545	0.205264
CLPTM1L	1785	1.15405	2499	0.202029	2589	0.515095	2593	1.13168	2499	2.67035	2499	1.10288
CLSPN	5474	-0.0687157	5950	0.616536	5950	0.0276941	5950	-0.185194	5948	-0.179846
CNGA2
CNNM4	3808	-0.00859234	3922	-0.227798	3927	0.310177	3927	0.269927	3927	0.2113
CNTN4	6783	-0.282869	7259	-0.378994	7378	0.124442	6902	0.382052	7259	-0.204806
CNTN6	4998	-0.282869	5156	-0.378994	5182	0.124442	5115	0.382052	5093	-0.204806
CNTROB	4279	0.378907	4878	-0.269996	4877	-0.0208	4878	-0.158247	4876	-0.218289	4875	-0.674967
COG3	4998	-0.972623	5474	0.0693912	5592	0.501391	5343	-0.802393	5474	-0.23533	5462	0.266888
COL11A1	8090	-0.350721	10063	-1.25176	10690	-0.471831	9981	0.23107	10093	-0.0246038
COL19A1	7140	0.111205	8319	-0.364856	8449	0.433823	8309	-0.208655	8330	-0.269403	8449	0.508987
COL1A1	4879	0.691106	7345	-0.269996	7964	-0.453476	7346	0.0642106	7231	-0.110675	7108	0.242329
COL6A3	12962	-0.397694	13319	-0.226411	13438	0.407259	13319	-1.65536	13438	-0.407929
COL7A1	9892	-0.453276	14838	-0.250064	15568	0.0075552	14921	-0.0486213	15071	-0.204806	14813	-0.638646
COLGALT2
CPA3	2380	0.243504	2380	-0.343114	2380	0.225506	2380	0.923601	2380	-0.225782	2380	0.478344
CPS1	8330	-0.744131	8805	-0.357649	8805	-0.391485	8687	-0.124343	8779	-0.407929
CPSF3	3087	-0.745906	3213	0.135697	3213	0.0716849	3204	0.0325695	3212	-0.13406
CREB3L2	2975	-0.275063	3689	0.551529	3927	0.706698	3808	-0.680515	3570	0.104305	3675	0.307931
CRX	2023	0.212317	2499	0.124207	2597	-0.570819	2499	0.176134	2380	0.470824	2499	0.16203
CRYAA	714	0.501906	1303	0.217609	1651	-0.638186	1420	-0.385149	1309	0.494585	1405	-0.657038
CRYAB	952	-0.852299	952	0.402769	952	-0.424288	952	0.168738	952	-0.469556	952	0.190519
CSF1	3332	0.00720002	3996	-1.26345	4472	-0.471831	4046	0.23107	3808	-0.0246038
CSF1R	3927	0.275782	5114	-0.188807	5117	0.0014164	4992	0.517734	5109	-0.186791	5114	0.163091
CSMD3	15351	1.3681	16533	0.124483	16634	0.589267	16065	1.01739	16422	1.73162	16541	0.744832
CSNK1A1	2499	0.275782	3324	-0.188807	3332	0.0014164	2975	0.517734	3187	-0.186791	3091	0.163091
CSNK1D	1547	1.03156	1862	-0.269996	1989	0.348778	1888	0.00574132	1984	0.202075	1978	0.242329
CST4	952	0.675136	952	0.637637	1056	-0.181008	952	-0.0753663	1044	-1.04929	1064	0.553413
CT55
CTCF	3808	-0.120604	4284	-0.254054	4284	0.970623	4284	0.706023	4284	0.257368	4284	0.188613
CTIF	2261	0.302391	3689	0.527222	4058	0.3333	3444	-1.70517	3559	-0.519192	3325	0.796148
CTNNA1	4522	0.275782	4522	-0.347113	4522	-0.393389	4522	0.145761	4522	-0.186791	4522	0.163091
CTNNB1	3913	0.624228	4032	-0.250064	4151	0.0075552	4023	-0.26528	4032	-0.204806	4032	-0.638646
CTNND1	4083	-0.00447695	4294	0.48992	4316	0.47966	4306	0.212222	4290	0.232443	4301	0.123231
CUBN	14862	0.810768	15708	0.796111	15751	-0.429124	15431	-0.215214	15756	-0.29269	15708	0.506466
CUTC	1547	-0.215319	1663	-0.275416	1763	-0.498006	1730	-0.755352	1656	-0.448181	1666	-0.639557
CXCR5	3094	-0.852299	3332	0.402769	3332	-0.629623	3332	-0.211879	3332	-0.469556	3332	0.0536975
CXorf30
CXorf57
CYB5R4	2737	0.111205	3089	-0.364856	3332	0.0985717	2975	-0.208655	2975	-0.269403	3088	-0.561881
CYP1A1	3094	0.540082	3332	-0.250889	3332	0.238773	3332	-0.219814	3332	-0.154197	3332	0.460089
CYP26A1	1653	-0.215319	2605	-0.275416	2786	-0.498006	2708	-0.755352	2685	-0.448181	2685	-0.639557
DAPK1	6069	-0.335303	6545	0.188913	6988	0.0523436	6545	0.711195	6761	0.189784	6678	-0.332359
DAW1
DAZAP1	1279	0.0802308	2380	-0.190676	2380	-0.581265	2379	-0.604302	2243	-0.536571	2023	-0.623472
DBN1	1666	0.904602	3332	-0.188807	3715	0.0014164	3303	0.517734	3451	0.413889	3521	0.163091
DCC	7967	-0.557637	8211	0.527222	8211	0.35457	8211	-1.70517	8211	-0.519192	8211	-0.662961
DCLK3	4020	-0.191089	4284	-0.250064	4269	0.124442	4260	-0.26528	4284	-0.204806
DDIT3	952	0.928052	1071	-0.303114	1071	-0.480676	1068	-0.207284	1071	-0.152784	1071	-0.110785
DDO	2261	0.111205	2261	-0.364856	2261	-0.033139	2261	-0.208655	2261	-0.174818	2261	-0.561881
DDX10	4128	-0.852299	4403	0.402769	4403	-0.424288	4403	-0.210636	4403	-0.469556	4284	0.190519
DDX18	4493	-0.738357	4521	-0.357649	4521	-0.467607	4519	-0.265838	4522	0.2113
DDX3X
DDX59	2499	0.139646	2660	0.525258	2707	0.0958379	2609	-0.198369	2665	0.2707
DEK	2023	-0.0892483	2827	0.599495	2825	1.08953	2856	0.17884	2943	0.149229	2856	0.38354
DGKB	4842	-0.152676	5950	0.551529	6069	-0.465011	5827	-0.174855	5828	0.104305	5830	-0.0164208
DGKE	2737	0.691106	3213	-0.269996	3213	-0.453476	3213	-0.1478	3213	-0.110675	3213	0.242329
DGKG	4521	0.458122	4879	-0.343114	5223	-0.428959	4877	1.44098	4869	0.354207	4941	0.478344
DHX32	3451	-0.215319	3570	-0.275416	3570	0.404721	3570	0.818816	3570	-0.448181	3570	0.951952
DIP2C	6426	0.810768	7139	0.796111	7519	-0.429124	7259	-0.215214	7259	0.012251	7140	0.506466
DKK3	2261	0.510464	3074	0.48992	3209	-0.489695	2814	-0.754031	3026	-0.53466	3040	-0.654599
DLC1	7378	-0.893166	8428	0.23775	8760	-0.52278	8267	-0.648837	8383	-0.953853	8292	0.217641
DLEC1	6545	0.0539173	7378	-0.250064	7616	0.0075552	7616	-0.26528	7477	-0.204806
DLG1	4403	0.458122	5319	-0.343114	5449	-1.08292	5350	1.15158	5331	0.354207	5319	0.478344
DLG4	4165	0.378907	4998	-0.269996	5117	-0.0208	4879	-0.158247	5111	-0.218289	4978	-0.674967
DLL1	1547	0.433865	2592	-0.316605	3204	-0.617528	2614	-0.717581	2911	-0.174818	2585	-0.670809
DLL3	1428	-0.109869	1861	0.124207	1996	-0.570819	1874	0.176134	1861	0.0837174	1748	0.170252
DLL4	2499	0.206479	3451	-0.385831	3563	-0.340179	3332	-0.219814	3451	-0.154197	3545	-0.662113
DMBT1	8678	-0.215319	8705	-0.275416	8710	0.276233	8697	0.818816	8682	-0.448181	8562	-0.639557
DNAH5	18088	0.793696	19265	0.202029	19516	0.515095	19397	1.13168	19322	0.625372	19397	0.737609
DNAH9	17493	0.0914302	18445	-0.269996	18445	-0.0208	18326	-0.158247	18445	-0.218289	18088	-0.674967
DNAJA3	3213	0.476267	3423	-0.225824	3435	-0.00306875	3506	-0.216159	3543	-0.198313	3388	0.14742
DNAJC21	2974	0.119425	3709	0.202029	3892	0.515095	3744	0.759912	3751	0.625372	3672	0.309433
DNAJC24	1293	-0.338097	1904	0.48992	1785	-0.489695	1785	-0.754031	1773	-0.437259	1654	-0.603716
DNASE1L3	1297	-0.70811	1309	-0.343114	1309	-0.549005	1309	-0.235683	1309	-0.204806	1309	-0.638646
DOPEY1	8806	0.111205	9846	-0.364856	10088	0.0985717	9841	-0.208655	9842	-0.269403	9868	-0.561881
DPAGT1	2618	-0.852299	2975	0.402769	2975	-0.629623	2975	-0.211879	2975	-0.469556	2975	0.0536975
DPP10	5474	-0.738357	5712	-0.357649	5712	-0.467607	5712	-0.265838	5708	0.2113
DRG1	1904	0.962498	2261	-0.231845	2261	0.568546	2260	-0.204044	2261	0.0654586	2261	-0.693586
DTX1	1904	-0.194871	2617	-0.303114	2904	-0.480676	2498	-0.264535	2618	-0.229859	2498	-0.110377
DTX2	1305	-0.946709	2160	0.551529	2609	0.727149	2254	-0.680515	2340	0.104305	2124	0.196583
DTX3L	2715	0.0939978	3072	-0.343114	3138	-0.514361	3054	0.0311141	2960	-0.132739	3077	0.185842
DUSP12	952	0.0199136	1654	0.525258	1769	-0.0291007	1524	0.49984	1547	0.2707
DVL3	2975	0.458122	3808	-0.343114	4046	-0.428959	3689	0.923601	3808	0.354207	3689	0.478344
DYRK2	2856	2.27677	2975	-0.303114	2975	-0.480676	2975	-0.207284	2975	-0.229859	2972	0.0377099
DYSF	8895	-0.452962	9462	-0.227798	10168	-0.568276	9252	0.269927	9555	-0.13406
E2F1	1785	1.80021	2261	-0.277629	2380	-0.181008	2261	0.143565	2261	-0.329152	2261	0.553413
ECT2	4521	0.588769	5117	-0.343114	5117	0.129363	5117	0.923601	5117	-0.225782	5117	0.478344
EDNRA	4284	-0.976573	4760	-0.340159	4834	-0.448188	4760	0.121356	4760	-0.485954	4760	-0.0546175
EDRF1
EFCAB13	4399	-0.0180192	5350	-0.269996	5345	-0.453476	5333	-0.387126	5339	-0.110675	5355	0.242329
EGFL6
EGFR	6902	0.931639	7378	0.551529	7497	0.134383	7354	-0.157233	7378	0.104305	7363	0.196583
EGR1	2499	0.275782	2964	-0.347113	3210	-0.393389	2856	0.145761	3090	-0.186791	2958	0.163091
EGR3	1309	-0.560236	2380	0.23775	2641	-0.52278	2357	-0.648837	2356	-0.953853	2345	-0.626308
EHBP1	6655	0.0933761	6783	-0.352991	6899	0.148301	6660	0.0942048	6778	-0.13406
EHMT1	5116	-0.166216	6188	0.337957	6654	-0.0842357	6188	0.381417	6188	0.00809733	6069	-0.100336
EIF3M	1892	-0.338097	2261	0.48992	2261	-0.489695	2261	-0.754031	2261	-0.171862	2261	-0.603716
EIF4A2	2733	0.458122	2822	-0.343114	2815	-0.428959	2733	1.44098	2733	0.354207	2733	0.478344
EIF5	3213	0.121837	3603	0.181011	4052	0.075803	3421	0.138329	3644	-0.0738792	3590	-0.0879516
ELK1
ELK3	1785	-0.439848	2142	-0.303114	2261	-0.480676	2194	-0.371084	2215	-0.229859	2142	-0.110377
ELK4	3213	0.377764	3689	0.525258	3683	0.0958379	3570	-0.198369	3570	0.2707
ELP2	3413	-0.192458	3777	0.527222	3808	0.518078	3788	-1.70517	3787	-0.317033	3804	0.796148
ENPEP	4968	-0.976573	5798	-0.360626	6047	0.39654	5685	-0.0639926	6001	-0.201237	5809	-0.102276
EOMES	2339	-0.191089	2733	-0.250064	2795	0.124442	2583	-0.26528	2603	-0.204806
EP300	8806	0.962498	9877	-0.231845	10062	0.201259	9853	-0.204044	9818	-0.389877	9835	-0.693586
EPG5	10704	-0.192458	11661	0.527222	11900	0.518078	11594	-1.70517	11510	-0.356745	11543	0.796148
EPHA1	2972	-0.275063	3628	0.551529	3867	0.725075	3726	0.0772604	3744	0.104305	3615	-0.818895
EPHA10	3289	-0.0687157	5220	0.616536	5682	-0.64836	5436	-0.185194	5564	-0.179846	5912.92	-0.653054
EPHA3	5474	0.148388	6179	-0.343114	6166	-0.0784752	6069	-0.235683	6069	-0.204806	6069	-0.638646
EPHA6	4760	0.0428568	5474	-0.343114	5892	-0.514361	5474	-0.235683	5474	-0.204806	5583	-0.638646
EPHA8	2261	0.5946	4584	-0.216974	5182	0.0510871	8744	-0.152112	4466	-0.138348	3994	-0.581923
EPHB3	3544	0.458122	4853	-0.343114	4972	-0.428959	4734	0.988629	4734	0.354207	4853	0.478344
EPHB6	3210	-0.275063	4504	0.551529	4760	0.706698	4403	-0.660034	4522	0.104305	4161	-0.818895
ERAS
ERBB2	4711	0.307317	6662	-0.269996	7035	-0.453476	6506	-0.158247	6636	4.51999	6636	0.242329
ERBB3	6545	-0.0444971	7497	-0.303114	7628	-0.480676	7497	-0.207284	7494	-0.194778	7594	-0.110785
ERBB4	6768	-0.744131	7011	-0.357649	7139	-0.391485	6995	-0.713967	7014	-0.407929
ERCC3	3564	-0.369927	3689	-0.357649	3689	-0.467607	3689	0.170748	3689	0.2113
ERCC6	6307	0.35613	7021	0.146599	7021	-0.0412746	6898	-0.81969	7018	-0.448181	6902	0.717982
EREG	1785	-0.741845	2380	-0.360626	2380	-0.0536296	2023	-0.679213	2261	0.0395372	2244	-0.102276
ERG	3927	-0.0515918	4165	0.217609	4284	-1.31088	4165	-0.385149	4284	0.253605	4273	-0.657038
ERGIC3	1785	1.18651	2261	-0.277629	2379	0.143949	2380	0.362947	2355	-0.329152	2261	0.553413
ERICH1	1666	-0.898624	2142	0.23775	2377	-0.52278	2023	-0.648837	2023	-0.953853	2023	-0.500206
ERP27	2260	-0.385237	2260	0.538406	2261	0.492325	2260	0.65534	2261	-0.825726	2261	0.0122949
ESR1	4992	0.111205	5117	-0.316605	5117	-0.149492	5117	-0.717581	5105	-0.174818	5117	-0.670809
ESR2	2856	0.121837	3451	0.522845	3332	-0.324729	3213	0.138329	3213	-0.0738792	3332	-0.133419
ETS1	3808	-0.852299	3808	0.402769	3916	-0.555135	3808	-0.211879	3808	-0.469556	3808	-0.852816
ETS2	2737	-0.0515918	2737	0.217609	2856	-1.31088	2737	-0.385149	2856	0.253605	2856	-0.657038
ETV1	5444	-0.152676	6012	0.551529	6027	-0.465011	5831	-0.174855	5831	0.104305	5941	-0.0164208
ETV2			1190	0.536275	1512	0.3479	1250	0.176134	1388	0.381718	952	0.170252
ETV3	2380	0.0199136	2800	0.525258	2918	-0.0291007	2912	0.49984	2924	0.543486
ETV4	2023	0.379318	2737	-0.269996	2856	-0.453476	2618	-0.0453699	2737	-0.110675	2618	0.242329
ETV5	3332	0.458122	3570	-0.343114	3726	-0.428959	3570	1.44098	3570	0.354207	3570	0.478344
ETV6	3307	-0.385237	3332	0.538406	3332	0.492325	3332	0.65534	3322	-0.825726	3325	0.510275
ETV7	1190	0.0473303	1885	0.599495	1309	1.08953	1871	-0.129989	1766	0.149229	1778	-0.702804
EVL	2142	0.121837	2736	0.181011	2814	0.108029	2608	0.138329	2618	-0.0738792	2731	0.318667
EWSR1	3808	1.30503	4284	-0.231845	4284	0.568546	4284	-0.204044	4284	0.15247	4284	-0.693586
EXOC2	5472	-0.637892	5950	0.324267	5831	1.55834	5945	-0.79616	5950	0.149229	5950	0.740879
EXOC3L1	1410	-0.120604	2554	0.295368	2294	0.970623	2435	0.706023	2664	0.257368	2489	0.188613
EXOC4	5712	-0.80313	5712	0.551529	5712	0.706698	5712	-0.680515	5712	0.104305	5712	0.307931
EYA4	3927	0.111205	4635	-0.364856	4842	0.011793	4759	-0.208655	4619	-0.174818	4641	0.225127
FAAH	2023	0.0743459	2499	0.616536	2715	-0.0785519	2682	-0.185194	2606	-0.179846
FABP4	1292	0.660002	1309	0.124483	1309	-0.017004	1309	0.423082	1309	0.594565	1309	0.965396
FAM107B	2856	0.810768	2856	0.796111	2856	-0.429124	2856	-0.215214	2856	-0.29269	2856	0.506466
FAM131A	2499	0.458122	2971	-0.343114	3296	-0.428959	3094	0.923601	2975	0.354207	3093	0.478344
FAM189B	1269	0.0199136	2497	0.525258	2973	-0.0291007	2537	-0.184331	2735	0.543486
FAM210A	1904	-0.285968	2261	0.527222	2380	0.518078	2142	0.135778	2142	0.1639	2261	0.457604
FAM217B	2499	0.197122	2737	-0.277629	2737	0.468236	2737	0.69202	2737	1.50091	2737	0.172601
FAM47B
FAM83F	952	0.962498	1666	-0.231845	1881	0.201259	1857	-0.204044	1754	-0.398603	1878	-0.693586
FANCA	6069	-0.120604	6540	-0.254054	6426	1.36957	6641	0.445223	6426	0.516718	6526	0.353529
FANCB
FANCC	3332	-0.335303	4046	0.188913	4046	0.0523436	3927	0.711195	3927	0.189784	4046	0.563249
FANCD2	6881	0.385452	7510	0.219263	7754	0.124442	7472	0.382052	7616	-0.204806
FANCE	2618	0.654116	2975	0.599495	2973	1.08953	2856	-0.129989	2975	0.149229	2975	-0.702804
FANCF	2127	-0.338097	2499	0.48992	2560	-0.489695	2485	-0.754031	2499	-0.53466	2567	-0.603716
FANCG	3570	-0.0808364	3773	0.188913	3886	-0.51834	3768	-0.277847	3689	-0.416321	3770	-0.697578
FANCL	2261	-0.371758	2261	-0.352991	2261	0.148301	2261	0.0942048	2261	-0.13406
FANCM	7686	0.00925959	8486	-0.423489	8512	-0.233926	8326	0.0274954	8386	-0.0738792	8421	0.300671
FARP1	5474	-0.972623	6307	0.468981	6188	-0.50494	6069	0.657438	6068	-0.23533	6065	-0.0638213
FASTKD3	2142	0.793696	2380	0.202029	2618	0.515095	2261	1.13168	2380	0.625372	2618	1.10288
FAT1	15670	-0.976573	15932	-0.340159	15946	-0.528781	15827	0.0874255	15916	-0.443287	15944	-0.108327
FBXO46	1190	0.212317	2546	0.124207	2918	-0.570819	2594	0.176134	2448	0.470824	2571	0.689612
FBXO8	2016	-0.976573	2023	-0.340159	2023	-0.528781	2023	0.0874255	2023	-0.1965	2023	-0.108327
FBXW7	5257	-0.976573	5693	-0.340159	5691	-0.528781	5581	0.0874255	5698	-0.1965	5684	-0.108327
FCRL3	4372	0.0199136	4372	0.525258	4372	-0.0291007	4372	0.49984	4372	0.2707
FCRL5	5593	0.0199136	5831	0.525258	5831	-0.0291007	5831	0.49984	5831	0.515651
FEM1C	3432	0.0607711	3570	-0.347113	3570	-0.393389	3570	-0.391023	3570	1.71002	3570	0.163091
FEV	833	-0.397694	1249	-0.226411	1264	-0.111862	1234	-0.713967	1228	-0.407929
FGA	4403	-0.976573	4641	-0.340159	4641	-0.528781	4641	0.0874255	4641	-0.1965	4641	-0.108327
FGF10	952	0.0607711	1071	0.0799972	1071	-0.186948	1071	0.759912	1071	0.625372	1071	0.304269
FGF3	595	2.9908	952	0.48992	1172	0.47966	595	0.127651	1056	1.40343	952	0.190519
FGF4	476	2.9908	714	0.48992	833	0.47966	595	0.212222	595	1.73293	595	0.190519
FGF6	952	-0.190693	1185	0.538406	1190	-0.0584411	1071	0.65534	1190	0.298871	1175	-0.0727855
FGF8			476	-0.275416	714	-0.498006	574	-0.755352	595	-0.448181	599	-0.639557
FGFR1	4634	-0.0756861	5712	0.23775	6481	-0.52278	5704	-0.648837	5925	-0.953853	5474	1.10364
FGFR2	6161	-0.215319	6883	-0.275416	7019	0.313366	6781	0.818816	6867	-0.448181	6731	-0.639557
FGFR3	833	-0.403365	3212	0.244313	4079	-1.39328	3230	-0.381286	3079	-0.293278	2719	-0.231342
FGFR4	1785	0.904602	3677	-0.188807	3909	0.0014164	3559	0.517734	3451	2.2784	3298	0.163091
FHIT	1547	-0.70811	1785	-0.343114	1904	-0.549005	1785	-0.235683	1785	-0.204806	1785	-0.638646
FHOD1	3213	-0.120604	4403	0.193962	3927	0.970623	4481	0.706023	4522	0.257368	4165	0.188613
FIGF
FKTN	3332	-0.335303	3689	0.188913	3689	0.0523436	3570	0.735776	3570	0.189784	3564	-0.100336
FLI1	2856	-0.852299	3451	0.402769	3450	-0.555135	3329	-0.211879	3451	-0.469556	3451	-0.852816
FLNB	11305	-0.70811	12138	-0.343114	12376	-0.543654	12246	-0.235683	12257	-0.204806	12240	-0.638646
FLT1	8092	0.181793	8565	0.0693912	8630	0.0158401	8549	-0.802393	8551	-0.23533	8556	0.266888
FMNL3	4397	-0.0444971	5355	-0.303114	5355	-0.534517	5355	-0.207284	5355	-0.194778	5236	-0.110785
FN1	11543	-0.461981	11706	-0.291783	11781	-0.391485	11662	-0.713967	11781	-0.407929
FNDC3B	6188	0.651155	6777	-0.343114	7021	0.129363	6902	0.923601	6895	-0.225782	6902	0.478344
FOLR2	1655	0.0118747	1779	0.48992	1781	-0.647794	1774	-0.210636	1774	0.172604	1770	0.190519
FOXA3	1190	0.212317	1666	0.124207	1768	-0.570819	1634	0.176134	1766	0.470824	1657	0.538056
FOXC2			595	-0.254054	476	1.36957	595	0.445223	595	0.516718	595	0.353529
FOXD1	714	0.0607711	1272	-0.347113	1529	-0.393389	1051	-0.429364	1267	-0.210846	1269	-0.632985
FOXO1	2696	-0.972623	3131	0.0693912	3209	0.501391	3065	-0.802393	3062	-0.23533	3059	0.266888
FOXO3	1792	0.111205	2190	-0.364856	2478	-0.033139	2186	-0.208655	2215	0.280238	2205	-0.561881
FOXO4
FOXP1	4504	-0.70811	4633	-0.343114	4841	-0.15278	4637	-0.235683	4641	-0.204806	4748	-0.638646
FOXP2	4610	-0.946709	4998	0.551529	4998	1.055	4998	-0.680515	4998	0.104305	4998	-0.240367
FOXP4	1309	0.430323	3094	1.54771	2856	1.08953	3117	0.379698	3094	0.149229	2975	-0.266962
FRMPD1	4522	-0.0808364	5593	0.188913	5593	-0.51834	5474	-0.277847	5593	0.189784	5593	0.310813
FRMPD3
FSCB	2856	0.00925959	3232	-0.423489	3357	-0.244983	3200	0.0274954	3238	-0.0738792	3318	0.300671
FUCA1	2261	-0.0687157	2380	-0.216974	2499	0.0558631	4760	-0.152112	2380	-0.138348	2380	-0.581923
FUS	2856	0.737737	3310	-0.243768	3400	0.282925	3204	1.04303	3298	-0.198313	3282	0.188613
FXR1	3566	0.177126	4046	-0.343114	4164	0.129363	3808	0.923601	3927	0.354207	3927	0.478344
G3BP2	3451	-0.741845	3927	-0.360626	3927	-0.0536296	3803	-0.62135	3808	0.0395372	3927	-0.102276
G6PC	2737	-0.78905	2856	-0.269996	2856	-0.453476	2856	-0.353339	2856	0.039021	2856	0.242329
GAB1	3808	-0.976573	4261	-0.360626	4492	-0.448188	3927	0.121356	4492	-0.485954	4351	-0.0546175
GAB2	4046	0.773091	4165	0.402769	4165	-0.641408	4165	-0.210636	4165	0.182014	4165	0.190519
GABRA4	3213	-0.364033	3808	-0.360626	3808	-0.0536296	3451	0.0964435	3689	0.485035	3689	-0.102276
GABRP	3332	0.904602	3451	-0.188807	3451	0.0014164	3451	0.517734	3451	-0.186791	3451	0.163091
GALNS	1547	-0.120604	2380	-0.254054	2261	1.36957	2494	0.445223	2380	0.516718	2480	0.353529
GALNT5	3808	-0.730138	3808	-0.357649	3808	-0.536659	3808	-0.201684	3808	0.2113
GATA3	2261	0.810768	3326	0.796111	3406	-0.429124	3273	-0.215214	3318	-0.29269	3292	0.506466
GEN1	4711	-0.745906	4976	-0.352991	4951	-0.507912	4950	0.0325695	4956	-0.13406
GFRAL	2141	-1.86463	2596	-0.364856	2321	0.465045	2618	-0.208655	2617	0.494836	2607	-0.593824
GGA1	3094	0.962498	4403	-0.231845	4749	0.682207	4403	-0.204044	4631	-0.398603	4390	-0.693586
GGA3	3213	1.03156	3765	-0.269996	3802	0.348778	3682	-0.222004	3866	0.202075	3565	0.242329
GIMAP1			465	-0.243079	476	1.10594	467	-0.409112	476	0.104305	475	-0.818895
GJB1
GKN1	1547	-0.452962	1547	-0.352991	1547	-0.513155	1547	0.107722	1547	-0.13406
GLI1	3451	0.928052	4046	-0.303114	4259	-0.480676	4165	-0.207284	4165	-0.194778	4256	-0.110785
GNAS	3094	0.197122	5098	-0.277629	5804	0.468236	4879	0.69202	4993	1.50091	4499	0.172601
GNB1L	714	1.05237	1547	-0.231845	1662	-0.476586	1547	0.235201	1547	-0.257701	1547	0.00870674
GNPAT	3093	-0.0660795	3451	0.442916	3451	0.0958379	3451	0.101137	3444	0.2707
GOLGA4	8092	-0.191089	9151	-0.250064	9232	0.124442	8904	-0.26528	9114	-0.204806
GOLGB1	12376	0.0428568	12486	-0.343114	12495	-0.514361	12495	-0.0512036	12491	-0.204806	12487	0.185842
GOLIM4	2618	0.262034	3570	-0.343114	3570	-1.36052	3213	0.923601	3332	-0.225782	3451	0.478344
GP5	2142	0.458122	2939	-0.343114	2928	-1.08292	2856	1.15158	2937	0.354207	2796	0.478344
GPC1	1046	-0.397694	2119	-0.226411	2482	0.407259	1947	-1.65536	2140	-0.407929
GPC2	1547	-0.946709	2252	0.551529	2611	0.727149	2256	-0.680515	2530	0.104305	2468	-0.240367
GPNMB	3549	-0.152676	3570	0.551529	3570	-0.445031	3535	-0.174855	3569	0.104305	3570	-0.534813
GPR112
GPR115	3451	0.201605	3807	-0.364856	3688	0.465045	3689	1.04292	3683	0.305564	3674	-0.646571
GPR180	2814	-0.972623	2975	0.468981	2975	-0.50494	2950	0.68912	2941	-0.23533	3062	-0.0638213
GPR45	1666	-0.0379476	1904	-0.227798	2023	-1.50886	1904	0.269927	1904	0.2113
GREB1L	7259	-0.285968	7616	0.527222	7708	0.518078	7616	0.135778	7616	-0.317033	7616	0.300976
GRIK2	5095	0.111205	5314	-0.364856	5355	-4.03934	5203	-0.208655	5224	-0.269403	5306	-0.561881
GRIK3	4165	-0.0687157	4522	0.616536	4522	-0.64836	4522	-0.185194	4520	-0.179846
GRIN2A	5950	0.476267	6640	-0.225824	6782	0.0983919	6306	-0.216159	6544	-0.198313	6307	0.14742
GRIN2C	1904	1.03156	3044	-0.269996	3332	0.320126	3076	-0.222004	3074	0.202075	3070	0.242329
GRIN2D	2380	0.212317	3094	0.124207	3683	-0.570819	3443	0.176134	3194	0.441759	3094	0.16203
GRIPAP1
GRK6	1738	0.904602	3099	-0.188807	3578	0.0014164	2994	0.517734	3357	0.906126	3104	0.163091
GRM6	2456	0.904602	3998	-0.188807	4137	0.0014164	3575	0.517734	3997	-0.283446	3877	0.163091
GSDMB	2856	-0.78905	3094	-0.269996	3094	-0.453476	2975	0.607183	3094	4.51999	2975	0.242329
GSE1	2841	-0.120604	4299	-0.254054	3716	1.36957	4104	0.445223	4263	0.516718	4128	0.353529
GSK3A	1428	0.212317	2009	0.124207	2111	-0.570819	2019	0.176134	2002	0.0837174	2091	0.170252
GSK3B	3094	0.0428568	3332	-0.343114	3887	-0.514361	3332	-0.0512036	3451	-0.204806	3332	0.185842
GSN	2878	-0.166216	3476	0.188913	4052	-0.445011	3595	0.856436	3826	0.189784	3595	-0.100336
GSTCD	2965	-0.976573	3912	-0.360626	4123	0.39654	3894	0.166682	3955	-0.201237	4007	-0.102276
GTF2A1	1666	0.121837	2261	0.181011	2261	0.353011	2260	0.138329	2261	-0.0738792	2254	-0.101641
GUCY1A2	2723	-0.852299	2737	0.402769	2967	-0.424288	2737	-0.210636	2856	-0.469556	2737	0.190519
GUCY2F
HADHB	2737	-0.639792	2856	-0.352991	2975	-0.0505955	2856	0.277351	2856	-0.13406
HAPLN1	2811	0.0607711	3063	-0.347113	3084	-0.393389	3078	-0.429364	3067	-0.210846	3078	0.214638
HAUS3	2499	-0.403365	2804	-0.334953	2942	-1.39328	2737	-0.381286	2737	-0.293278	2737	-0.25184
HCAR1	2725	-0.194871	2737	-0.303114	2737	-0.480676	2737	-0.264535	2737	-0.229859	2737	0.205264
HCN3	2499	0.0199136	3290	0.525258	3417	-0.0291007	3268	-0.184331	3290	0.543486
HDAC4	3689	-0.397694	5009	-0.226411	5709	0.407259	4998	-1.65536	5332	-0.407929
HDAC7	2142	-0.0444971	3568	-0.303114	4186	-0.534517	3927	0.0739045	3808	-0.194778	3656	-0.110785
HDLBP	5831	-0.397694	6026	-0.226411	6363	0.407259	6053	-1.65536	6069	-0.407929
HEATR9
HECW1	6426	0.429641	7599	0.551529	7958	0.134383	7475	-0.63715	7715	0.104305	7465	-0.534813
HELQ	3779	-0.741845	4392	-0.360626	4403	-0.0536296	4366	0.166682	4360	0.0395372	4397	-0.102276
HEPACAM2	2924	-0.946709	3435	0.551529	3435	0.727149	3311	-0.680515	3435	0.104305	3427	0.196583
HERC1	19278	0.540082	19992	-0.385831	20230	0.238773	19992	-0.219814	19992	-0.154197	20111	-0.314586
HERC4	4734	-0.215319	5410	0.146599	5355	-0.462741	5263	-0.81969	5406	-0.448181	5498	-0.144261
HES1	1071	0.458122	1677	-0.343114	1781	-0.995525	1309	1.15158	1531	0.354207	5443.93	-0.624644
HES2	714	0.406058	952	0.377255	1190	-0.467826	2380	-0.152112	1135	-0.285772	5473.24	-0.626562
HES3	476	0.406058	714	0.377255	804	-0.467826	1190	-0.152112	595	-0.285772	6411.22	-0.678686
HES4											6440.53	-0.680071
HES5			423	0.377255	652	-0.467826	936	-0.152112			7378.51	-0.718559
HES6	476	-0.397694	833	-0.226411	952	0.407259	714	-1.65536	833	-0.407929	7407.82	-0.719605
HES7	1071	0.378907	1309	-0.269996	1309	-0.0208	1309	-0.158247	1309	-0.218289	8345.8	-0.74919
HEY1	1785	0.660002	2142	0.124483	2363	-0.017004	2142	0.423082	2177	0.594565	2142	0.965396
HEY2	2023	0.111205	2380	-0.364856	2499	0.011793	2499	-0.208655	2380	-0.174818	2499	0.225127
HIC1	463	0.378907	1031	-0.269996	1830	0.0384221	1184	-0.158247	1308	-0.218289	936	-0.674967
HIF1A	3332	0.00925959	3570	-0.423489	3689	-0.324729	3570	0.0274954	3689	-0.0738792	3570	0.300671
HIST1H1B	714	-0.708457	1190	0.599495	1071	1.08953	1190	0.0244257	1190	0.149229	1190	0.38354
HIST1H4L	714	-0.832299	714	0.599495	714	1.08953	714	-0.129989	714	0.149229	714	0.38354
HIST2H2AB	476	0.0199136	595	1.26335	595	-0.0291007	595	-0.737633	595	0.543486
HK3	2618	0.904602	3570	-0.188807	3917	0.0014164	3570	0.517734	3570	1.64666	3660	0.163091
HLCS	4403	-0.0515918	4522	0.217609	4522	-0.38439	4403	-0.385149	4522	0.253605	4403	-0.657038
HM13	2975	1.18946	3213	0.637637	3580	-0.181008	3213	0.143565	3280	-0.0528085	3094	0.553413
HMGA2	2261	2.40458	2556	-0.303114	2754	-0.480676	2330	-0.207284	2456	-0.229859	2632	0.0377099
HNF1A	2530	-0.194871	3676	-0.303114	3898	-0.480676	3665	-0.264535	3789	-0.229859	3653	-0.110377
HOOK1	3897	-0.297981	4579	0.616536	4695	-0.395893	4565	0.265766	4473	-0.179846
HOOK3	3926	-0.37764	4402	0.124483	4401	-0.276845	4403	0.423082	4402	0.635709	4402	0.22246
HOXA3	2023	-0.152676	3315	0.551529	3359	0.134383	2975	-0.174855	3323	0.104305	3065	-0.534813
HOXA4	1071	-0.152676	1309	0.551529	1462	0.134383	1415	-0.174855	1258	0.104305	1337	-0.534813
HRAS	1069	0.0175404	1270	-0.341204	1309	-0.489695	1302	-0.754031	1288	-0.53466	1190	-0.654599
HSD11B1	2380	0.377764	2591	0.525258	2588	0.0958379	2499	-0.198369	2499	0.2707
HSD17B8	714	0.714794	1190	0.599495	1071	1.08953	1190	-0.129989	1190	0.149229	1190	0.140503
HSPA14	1904	0.810768	2380	0.796111	2457	-0.429124	2380	-0.215214	2380	-0.29269	2379	0.506466
HSPA4	3927	0.0607711	4760	-0.347113	4760	-0.393389	4637	0.145761	4760	-0.186791	4760	0.163091
HTATSF1
HUWE1
ICAM5	1467	0.0802308	2617	0.639292	2831	-0.581265	2736	-0.117638	2736	-0.201798	2736	-0.623472
IFNA2	1309	-1.44402	1356	0.188913	1445	-0.283619	1398	-0.846563	1425	-0.416321	1354	-0.65151
IFNB1	982	-1.44402	1122	0.188913	1111	-0.283619	1112	-0.846563	1118	-0.416321	1125	-0.65151
IGF1R	5593	0.291135	6407	-0.250889	6628	0.52023	6449	-0.57925	6412	-0.160771	6404	0.918588
IGF2	2257	0.0175404	2911	-0.341204	2903	-0.489695	2783	-0.754031	2856	-0.53466	2914	-0.654599
IKBKAP	6645	-0.335303	7011	0.188913	7361	-0.43697	7259	0.673369	7257	0.189784	7140	-0.100336
IKBKB	4024	-0.0756861	4879	0.229462	4998	-0.52278	4998	0.423082	4879	0.635709	4879	0.22246
IL1RAPL2
IL6R	3213	0.0199136	3689	0.525258	3803	-0.0291007	3570	-0.184331	3689	0.543486
IL7R	2494	0.0607711	2499	0.202029	2499	0.515095	2498	0.759912	2499	0.625372	2499	0.309433
INA	2023	-0.215319	2325	-0.275416	2341	-0.498006	2244	-0.755352	2358	-0.448181	2125	-0.639557
INHBE	2499	0.928052	2737	-0.303114	2737	-0.480676	2737	-0.207284	2737	-0.194778	2737	-0.110785
INPP5K	3093	0.378907	3212	-0.269996	3331	0.0384221	3212	0.216903	3212	-0.218289	3212	-0.674967
INSR	6178	0.0802308	6664	0.639292	6663	-0.581265	6654	-0.117638	6664	-0.201798	6664	-0.623472
IRAK1
IRF8	2261	-0.120604	2722	-0.254054	2498	1.36957	2853	0.445223	2856	0.516718	2736	0.353529
IRS1	4403	-0.397694	4991	-0.226411	4998	0.628223	4879	-0.207803	4981	-0.407929
IRS2	1071	0.189613	2248	0.468981	3169	-0.50494	2009	0.285169	2626	-0.23533	1890	-0.611504
IRS4
ITGA9	4284	-0.0141399	5117	-0.250064	5117	0.0102735	4998	-0.26528	4879	-0.204806
ITGB2	2380	1.93741	3570	0.217609	3766	-0.638186	3542	-0.385149	3559	0.494585	3309	-0.657038
ITGB7	2618	-0.0444971	3306	-0.303114	3645	-0.480676	3332	-0.207284	3526	-0.194778	3420	-0.110785
ITIH6
JAG1	4878	0.675136	5905	0.637637	6313	-0.181008	5711	0.661008	5926	0.412923	6012	0.553413
JAG2	1309	2.1462	3223	0.181011	3724	0.075803	3341	0.138329	3593	-0.357647	2869	-0.0879516
JAK2	5071	-1.44402	5950	0.188913	6069	0.396664	5950	-0.293029	5950	1.42262	6069	1.1295
JAZF1	1888	-0.152676	2023	0.551529	2075	0.134383	2013	-0.174855	2016	0.104305	1994	-0.534813
JMJD1C	9520	0.35613	10591	0.146599	10873	-0.414908	10479	-0.81969	10565	-0.448181	10353	-0.144261
JUP	2530	-0.78905	3752	-0.269996	4232	-0.453476	3912	-0.0295784	3921	0.100661	3678	0.242329
KALRN	16418	0.243504	17585	-0.343114	17782	-0.514361	17547	0.198734	17490	-0.0627117	17550	0.185842
KAT6B	8197	-0.215319	8869	0.530182	8962	-0.462741	8704	-0.81969	8850	-0.448181	8858	-0.144261
KBTBD8	2975	-0.70811	3536	-0.343114	3569	-0.513593	3551	-0.235683	3451	-0.204806	3562	-0.638646
KCNA5	1858	-0.190693	2422	0.538406	2767	-0.0584411	2411	0.65534	2648	0.298871	2394	-0.0727855
KCNC2	2975	-0.439848	3628	-0.303114	3776	-0.480676	3408	-0.207284	3529	-0.229859	3507	0.0377099
KCNIP3	2023	0.901422	2471	-0.227798	2697	0.310177	2580	0.269927	2473	0.2113
KCNJ1	3808	-0.852299	3808	0.402769	3808	-0.555135	3808	-0.211879	3808	-0.469556	3808	-0.852816
KCNJ15	3570	-0.0515918	3689	0.217609	3689	-1.31088	3689	-0.385149	3689	0.253605	3689	-0.657038
KCNQ5	4522	0.111205	5106	-0.364856	5113	0.223414	5052	-0.208655	5187	-0.269403	5108	0.508987
KCNT2	4639	0.0199136	5355	0.525258	5593	0.0958379	5117	-0.198369	5350	0.2707
KDM3A	6531	-0.452962	6664	-0.227798	6654	0.310177	6545	0.269927	6635	-0.13406
KDM6A
KEAP1	1547	0.0802308	2261	0.639292	2653	-0.581265	2348	-0.117638	2335	-0.201798	2222	-0.623472
KIAA1324	4855	0.00720002	5457	-1.26345	5498	-0.471831	5335	0.23107	5344	-0.0246038
KIAA1468	4879	0.557998	5946	-0.374238	6302	-1.3396	5782	-1.70517	5932	-0.519192	5929	0.269798
KIF16B	5709	0.675136	6545	0.637637	6545	-0.181008	6426	-0.440252	6541	-1.04929	6545	0.553413
KIF1C	2618	0.378907	4403	-0.269996	4998	0.0384221	4614	-0.158247	4749	-0.218289	4402	-0.674967
KIF6	4879	0.430323	5117	0.599495	4998	1.08953	4998	-0.129989	5117	0.149229	5068	-0.266962
KIT	5117	0.658583	5355	-0.360626	5355	-0.0536296	5236	0.198891	5236	0.0395372	5300	-0.102276
KLHL4
KLK15	1295	0.123517	2022	0.227696	2023	-0.551911	1904	1.03736	1887	0.0807765	2023	0.16203
KMT2A
KMT2C
KMT2D
KPNA5	2618	0.111205	3186	-0.364856	3293	0.689789	3176	-0.208655	3192	-0.174818	3180	-0.561881
KRAS	2142	-0.385237	2261	0.538406	2261	0.492325	2261	0.65534	2261	-0.825726	2261	-0.0153707
KRT73	2737	-0.0444971	3094	-0.303114	3094	-0.534517	3094	-0.207284	3094	-0.194778	3094	-0.110785
KRT76	2618	-0.0444971	3213	-0.303114	3213	-0.630033	3094	-0.207284	3094	-0.194778	3213	-0.110785
KRTAP10-8	595	1.93741	833	0.217609	833	-0.638186	833	-0.385149	833	0.494585	833	-0.657038
KRTAP20-1	476	-0.794408	476	0.217609	476	-0.304977	476	-0.385149	476	0.253605	476	0.325198
KRTAP21-1	595	-0.794408	595	0.217609	595	-0.304977	595	-0.385149	595	0.253605	595	0.325198
KTN1	6292	0.00925959	7258	-0.423489	7259	0.545951	7140	0.0274954	7259	-0.0738792	7140	0.300671
LAMA2	12971	0.111205	13804	-0.364856	13804	0.011793	13566	-0.208655	13804	-0.174818	13804	0.225127
LAMB1	6867	-0.946709	7854	0.551529	8092	0.727149	7851	-0.680515	7973	0.104305	7846	-0.240367
LAMP5	1904	0.675136	2261	0.637637	2261	-0.181008	2023	0.661008	2261	0.412923	2142	0.553413
LDHB	1785	-0.385237	2142	0.538406	2142	0.492325	2142	0.65534	2137	-0.825726	2142	-0.0153707
LEPREL1	4046	0.458122	4681	-0.343114	4670	-0.428959	4522	1.15158	4641	0.354207	4641	0.478344
LGALS2	833	0.962498	1053	-0.231845	1071	0.682207	1050	-0.204044	1051	-0.398603	1071	-0.693586
LGR6	4046	0.632584	5229	0.525258	5443	0.0958379	5335	-0.198369	5339	0.2707
LHCGR	3094	-0.371758	3389	-0.352991	3392	0.148301	3094	0.0942048	3332	-0.13406
LIPE	2618	0.212317	3883	0.124207	3885	-0.570819	3773	0.176134	3764	0.0837174	3877	0.170252
LLGL1	2380	0.0914302	3828	-0.269996	4430	-0.0208	3918	-0.158247	4116	-0.218289	3939	-0.674967
LMF2	476	0.962498			2254	0.435106	1985	-0.0136735	1983	-0.839576	1772	-0.125045
LMO7	9163	-0.972623	9758	-1.29322	9876	-0.50494	9639	0.152099	9639	-0.23533	9748	-1.53895
LNPEP	5933	0.0607711	6511	-0.347113	6633	-0.393389	6487	-0.429364	6512	-0.210846	6516	-0.651335
LONRF3
LOXL2	3625	-0.560236	4271	0.23775	4499	-0.52278	4135	-0.648837	4362	-0.953853	4377	-0.626308
LOXL4	3312	-0.215319	4138	-0.275416	4327	-0.498006	4152	-0.755352	4011	-0.448181	4061	-0.639557
LPP	3798	0.458122	4342	-0.343114	4340	-0.428959	4317	0.404842	4339	0.354207	4344	0.478344
LRBA	11727	-0.976573	12981	-0.340159	13230	-0.379968	13033	-0.984703	13038	-0.472744	13132	0.0825078
LRP2	19249	-0.730138	19867	-0.357649	19992	0.288272	19873	-0.201684	19872	0.2113
LRRC4	3213	-0.814365	3451	0.551529	3451	0.706698	3451	-0.680515	3451	0.104305	3451	0.307931
LRRC41	2737	0.0743459	3213	0.616536	3213	0.0105132	3213	-0.185194	3213	-0.179846
LRRC7	6517	-0.297981	7140	0.616536	7275	-1.3314	7128	-0.182108	7138	-0.179846
LRRFIP1	6152	-0.397694	6421	-0.226411	6748	0.407259	6391	-1.65536	6738	-0.407929
LSP1	2380	0.0175404	3442	-0.341204	3672	-0.489695	3332	-0.754031	3551	-0.53466	3332	-0.654599
LYN	3451	0.660002	3808	0.124483	3808	-0.017004	3794	0.423082	3806	0.018102	3798	-0.141615
LZTS2	952	-0.215319	2130	-0.275416	2377	-0.498006	2004	-0.755352	2023	-0.448181	1778	-0.639557
MACF1	28917	-0.0687157	29749	0.616536	29864	0.0105132	29612	-0.185194	29612	-0.179846
MAF	2142	-0.120604	2949	-0.254054	2690	1.36957	2737	0.706023	2871	0.516718	2981	0.353529
MAGEA1
MAGEA4
MAGEB16
MAGEC2
MAGED2
MAGEE1
MAGOHB	1903	-0.385237	2023	0.538406	2142	0.492325	2021	0.65534	2137	-0.825726	2142	-0.0403932
MAK	3570	-0.0892483	4020	0.599495	3891	1.08953	3900	0.17884	4018	0.149229	3899	0.38354
MAMDC4	870	-0.166216	3050	0.337957	4342	-0.0842357	3210	0.381417	3653	0.00809733	2927	-0.100336
MAML1	3689	0.904602	4046	-0.188807	4046	0.0014164	4046	0.517734	4046	-0.283446	3927	0.163091
MAML2	5414	-0.852299	5911	0.402769	5919	-0.424288	5890	-0.210636	5926	0.506381	5891	0.190519
MAML3	4614	-0.976573	5447	-0.360626	5662	0.382218	5447	0.121356	5447	-0.461073	5328	-0.0546175
MANEA	2019	0.111205	2785	-0.364856	3026	-7.23886	2909	-0.208655	2682	-0.269403	2907	-0.561881
MAOA
MAP2	8330	-0.744131	8568	-0.357649	8715	-0.391485	8449	-0.124343	8568	-0.407929
MAP2K4	2856	0.0914302	2975	-0.269996	2975	-0.0208	2975	-0.158247	2975	-0.218289	2975	-0.674967
MAP3K1	6539	0.0607711	6902	-0.347113	6966	-0.393389	6902	-0.429364	6894	-0.436972	6902	0.304269
MAP3K12	2721	-0.0444971	3306	-0.303114	3424	-0.480676	3280	-0.207284	3187	-0.194778	10075.2	-0.789295
MAP3K19	4879	-0.730138	4879	-0.357649	4879	-0.423188	4879	-0.201684	4879	0.2113
MAP3K6	2519	-0.0687157	4588	-0.214364	5432	0.0558631	8146	-0.185194	5069	-0.179846	4573	-0.581923
MAP3K8	2737	0.35613	3299	0.146599	3523	-0.429124	3305	0.329056	3292	-0.29269	6206.04	-0.66863
MAP7D2
MAPK13	1785	0.0473303	2261	0.599495	2261	1.08953	2261	-0.129989	2261	0.149229	2261	-0.702804
MAPKAPK3	2142	-0.453276	2856	-0.250064	3090	0.0075552	2737	-0.0486213	2737	-0.204806	2856	-0.638646
MAST2	5712	0.0743459	7108	0.616536	7245	0.0105132	7223	-0.185194	7002	-0.179846
MAST4	8925	0.0607711	11060	-0.347113	11284	-0.393389	10886	-0.429364	10573	-0.455632	10760	-0.632985
MAX	2380	0.121837	2975	-0.283301	3067	0.106821	2975	0.138329	3051	-0.0738792	2975	-0.133419
MCF2L2	4403	0.33661	4893	-0.343114	5214	0.116621	4940	0.923601	4956	0.354207	4945	0.478344
MCOLN1	1703	0.0802308	2644	0.639292	2990	-0.581265	2759	-0.117638	2834	-0.201798	2722	-0.623472
MDC1	7854	0.772183	8327	0.599495	8203	1.08953	8330	-0.129989	8312	0.149229	8320	0.140503
MED14
MEN1	2577	0.0854309	3808	0.48992	4046	0.47966	3920	0.212222	4004	0.232443	3776	0.416123
MET	6406	-0.925463	6726	0.551529	6740	1.055	6711	-0.680515	6664	0.104305	6664	-0.240367
MEX3B	952	0.540082	1866	-0.250889	2657	-0.240415	2214	-0.219814	1857	-0.154197	1893	0.253785
MFAP5	2618	-0.385237	2856	0.538406	2856	0.492325	2856	0.65534	2856	0.298871	2856	-0.0727855
MFSD9	2830	-0.0379476	3086	-0.227798	3306	-1.50886	2936	0.269927	2961	0.2113
MIA2	2499	0.00925959	2953	0.351331	2971	-0.244983	2956	0.0274954	2940	-0.0738792	2975	0.300671
MIB1	4638	-0.285968	5086	0.527222	5223	0.518078	5203	0.135778	5082	-0.317033	5111	0.312408
MICAL1	2142	0.111205	3790	-0.364856	4390	-0.033139	3808	-0.208655	4343	-0.174818	3808	-0.561881
MICALL1	2618	0.962498	3451	-0.231845	3660	0.201259	3570	-0.204044	3570	-0.398603	3439	-0.693586
MKL1	3570	0.962498	4935	-0.231845	5217	0.201259	4844	-0.204044	4986	-0.398603	4606	-0.693586
MKRN3	2261	-0.0972451	2737	-0.204271	2891	-0.660715	2736	-0.219814	2737	-0.154197	2737	-0.187313
MLF1	2022	0.243504	2368	-0.343114	2600	0.225506	2604	0.923601	2471	-0.225782	2605	0.478344
MLH1	3288	-0.191089	3529	-0.250064	3528	0.124442	3525	-0.26528	3528	-0.204806
MLH3	6426	0.121837	6545	0.181011	6545	0.326075	6545	0.138329	6545	-0.0738792	6545	-0.133419
MLST8	714	0.476267	1518	-0.225824	2021	-0.00306875	1542	0.0325499	1666	-0.198313	1379	0.14742
MMP10	2737	-0.852299	2856	0.402769	2856	-0.424288	2856	-0.210636	2856	1.1763	2856	0.190519
MMP15	2238	-0.120604	3207	-0.243768	2974	0.970623	3093	1.04303	3426	0.257368	3404	0.188613
MMP2	4444	-0.120604	4825	-0.243768	4790	0.970623	4760	1.04303	4841	0.257368	4837	0.188613
MMP8	3674	-0.852299	3674	0.402769	3674	-0.424288	3674	-0.210636	3674	1.1763	3674	0.190519
MOK	2380	0.121837	2737	0.181011	2737	0.075803	2618	0.138329	2730	-0.0738792	2618	-0.0879516
MORC1	4156	0.0428568	4822	-0.343114	5047	-0.514361	4925	0.156733	4855	-0.204806	4683	-0.638646
MOSPD1
MPLKIP	476	-0.152676	833	0.551529	833	0.134383	714	-0.63715	833	0.104305	833	-0.534813
MRE11A	4128	-0.852299	4625	0.402769	4745	-0.424288	4621	-0.210636	4746	1.41822	4752	0.190519
MROH7	4023	-0.297981	5117	0.616536	5327	-0.395893	5101	-0.185194	5100	-0.179846
MSH2	4161	-0.371758	4284	-0.352991	4358	0.148301	4154	0.0942048	4279	-0.13406
MSH3	4023	0.0607711	4973	-0.347113	4977	-0.393389	4632	-0.429364	4956	-0.210846	4756	-0.258371
MSH5	3689	0.714794	4165	0.599495	3927	1.08953	4282	-0.129989	4284	0.149229	4284	0.140503
MSH6	4275	-0.371758	4284	-0.352991	4464	0.148301	4283	0.0942048	4282	-0.13406
MSI1	1071	-0.194871	1980	-0.303114	2194	-0.480676	1854	-0.264535	1879	-0.229859	2000	-0.110377
MSI2	3196	0.691106	3451	-0.269996	3451	-0.453476	3444	-0.222004	3442	-0.110675	3432	0.242329
MTL5	2856	-0.141478	3689	0.48992	3789	0.47966	3689	0.212222	3689	-0.156498	3808	0.190519
MTMR3	5236	0.962498	5938	-0.231845	6055	0.568546	5902	-0.204044	6066	0.15247	5905	-0.693586
MTMR8
MTOR	12125	0.0350402	12340	-0.216974	12359	0.0558631	24726	-0.152112	12339	-0.285772	10456.3	-0.796348
MXD1	2261	-0.452962	2499	-0.990648	2618	-0.568276	2380	0.269927	2499	-0.13406
MXI1	2849	-0.215319	3010	-0.275416	3289	-0.498006	3175	-0.755352	3165	-0.448181	3216	-0.639557
MYC	1547	1.3681	2207	0.392602	2257	0.589267	2132	1.02196	2245	0.948582	2127	0.744832
MYCN	1547	-0.745906	2013	-0.295213	2023	-0.507912	2016	0.0325695	1904	-0.13406
MYH1	8304	0.0914302	8580	-0.269996	8596	-0.0208	8561	-0.158247	8590	-0.218289	8574	-0.674967
MYH8	8267	0.0914302	8537	-0.269996	8538	-0.0208	8532	-0.158247	8537	-0.218289	8536	-0.674967
MYH9	7021	0.962498	8667	-0.231845	9240	-0.479184	8794	-0.204044	8683	-0.398603	8561	-0.693586
MYLK4	2975	-0.0892483	3689	0.324267	3451	1.55834	3689	-0.79616	3570	0.149229	3689	0.740879
MYO3A	6426	0.810768	7140	0.146599	7360	-0.429124	7127	0.329056	7021	-0.29269	7123	0.506466
MYOD1			1190	0.48992	1418	-0.489695	1137	-0.754031	1309	-0.53466	1184	0.110705
N4BP2	6306	-0.403365	7248	-0.360626	7257	0.361407	7140	-0.0486903	7211	-0.293278	7242	0.104204
NAA25	5231	-0.194871	5469	-0.303114	5474	-0.480676	5455	-0.371084	5446	-0.229859	5458	-0.110377
NALCN	8037	0.189613	8899	0.468981	9016	-0.50494	8899	0.285169	8899	-0.23533	8780	-0.0638213
NBN	3927	0.660002	4472	0.124483	4522	-0.017004	4403	0.983856	4284	0.611984	4403	0.965396
NCOA6	7614	1.18651	8035	-0.277629	8077	0.143949	8038	0.143565	7998	-0.329152	8029	0.553413
NDRG2	2380	0.803804	3316	-0.39292	3317	0.286581	3213	0.338601	3332	0.346213	3196	-0.70509
NDUFA2	476	0.275782	595	-0.347113	595	0.0014164	595	0.145761	595	-0.186791	595	0.163091
NDUFA3			595	0.476487	595	-0.49046	595	1.01051	595	0.0807765	595	0.16203
NDUFA8	820	-0.166216	1071	0.188913	1071	-0.445011	1071	0.856436	1071	0.189784	1071	-0.100336
NEDD4	6188	-0.195837	6776	-0.385831	7017	0.535877	6768	-0.219814	6749	-0.154197	6902	-0.164664
NEFM	2737	-0.857553	3213	0.23775	3211	-0.52278	3197	-0.648837	3198	-0.953853	3183	-0.626308
NET1	3808	0.810768	4284	0.796111	4403	-0.429124	4165	-0.215214	4165	-0.00517418	4165	0.506466
NF1	12464	-0.269552	13566	-0.269996	13804	-0.453476	13565	-0.158247	13524	0.149309	13685	0.242329
NF2	4165	0.962498	4879	-0.231845	5236	0.568546	5091	-0.204044	4965	0.15247	4950	-0.693586
NFIL3	1895	-0.335303	1904	0.188913	1904	0.0523436	1904	0.711195	1904	0.189784	1904	-0.332359
NFKB1	4252	-0.976573	5220	-0.360626	5232	0.39654	5094	0.166682	5104	-0.201237	5102	-0.102276
NFKBIA	1427	0.00925959	1784	-0.343275	1870	0.0242718	1666	0.0274954	1785	0.278183	1666	0.300671
NFYC	2142	0.0584502	2737	0.616536	2856	0.0105132	2855	-0.185194	2856	-0.179846
NHS
NID2	5117	0.00925959	5712	-0.423489	5828	0.545951	5702	0.0274954	5808	-0.0738792	5701	0.300671
NIM1K
NIP7	1666	-0.120604	2132	-0.254054	1864	0.970623	2142	0.706023	2019	0.302712	1904	0.250456
NIPBL	10808	0.0607711	12477	0.202029	12610	0.515095	12478	0.759912	12360	0.625372	12495	0.797928
NKAP
NKD2	595	1.15405	952	0.202029	1666	0.515095	952	1.13168	1190	2.67035	952	1.10288
NLE1	2618	0.307317	3451	-0.269996	3570	-0.453476	3567	-0.158247	3566	0.13524	3198	0.242329
NLRC5	6069	-0.120604	7854	-0.243768	7140	0.970623	7973	1.04303	7735	0.257368	7735	0.188613
NLRP1	6069	0.378907	7056	-0.269996	7181	0.0146075	6932	-0.158247	6902	-0.218289	7141	-0.674967
NLRP14	4284	0.0175404	4522	0.426321	4522	-0.489695	4522	-0.754031	4522	-0.53466	4522	-0.654599
NLRP7	3901	-0.0365931	4283	0.476487	4340	-0.49046	4272	1.01051	4354	0.0807765	4233	0.16203
NLRP8	4575	-0.0365931	4582	0.476487	4643	-0.49046	4576	1.01051	4635	0.0807765	4576	0.16203
NLRP9	4403	-0.0365931	4403	0.476487	4403	-0.49046	4401	1.01051	4403	0.0807765	4403	0.16203
NME8	2616	-0.152676	3094	0.551529	3094	0.134383	2972	-0.174855	3094	0.104305	3083	-0.534813
NOA1	1888	0.658583	2255	-0.360626	2498	-0.0536296	2258	0.198891	2261	0.0395372	2356	-0.102276
NOP9	2261	0.00925959	2261	-0.39292	2261	0.286581	2322	0.338601	2261	0.0667407	2261	-0.70509
NOS2	4719	-0.251346	5646	-0.269996	5932	-0.436116	5640	-0.158247	5641	0.534958	5656	0.242329
NOTCH1	2719	-0.166216	6977	0.337957	8639	-0.0842357	6667	0.381417	7178	0.00809733	7041	-0.100336
NOTCH2	9230	0.0199136	9913	0.152565	9932	0.58172	9811	0.23107	9913	0.00594108
NOTCH3	3904	2.76804	6332	0.639292	7654	0.3479	6507	0.802739	6626	-0.201798	6219	-0.191195
NOTCH4	5355	0.714794	7378	0.599495	7259	1.08953	7490	-0.129989	7616	0.149229	7616	0.140503
NOVA1	2965	0.00925959	3447	-0.39292	3565	0.0276009	3563	0.338601	3439	0.0667407	3451	0.300671
NPAP1	4284	-0.0972451	4857	-0.204271	5171	-0.660715	4844	-0.219814	4960	-0.154197	4948	-0.187313
NPBWR1			1071	0.124483	1139	-0.017004	714	0.423082	922	0.018102	595	0.0768301
NPM1	1666	0.904602	2015	-0.188807	2014	0.0014164	2023	0.517734	2023	-0.186791	2010	0.163091
NPR1	3599	0.0199136	4626	0.525258	4626	-0.0291007	4607	-0.184331	4626	0.543486
NR2F2	3545	0.291135	4925	-0.250889	5058	0.52023	4670	-0.57925	4819	0.428588	4843	0.258375
NR4A3	5117	-0.335303	5355	0.188913	5831	0.0523436	5236	0.443083	5325	0.189784	5346	-0.100336
NRAS	2380	-0.300664	2380	-1.26345	2499	-0.471831	2380	0.23107	2380	-0.0246038
NRCAM	7481	-0.946709	7973	0.551529	7973	0.727149	7921	-0.680515	7973	0.104305	7973	-0.240367
NRG1	7323	-0.857553	8370	0.23775	9006	-0.52278	8329	-0.648837	8568	-0.953853	8455	-0.626308
NRK
NRXN3	7139	0.121837	7497	0.181011	7719	0.326075	7615	0.138329	7605	-0.0738792	7600	0.145096
NSMCE2	1190	1.3681	1428	-0.958832	1428	0.589267	1428	1.02196	1428	1.0196	1428	0.744832
NTRK1	2142	0.0199136	3332	0.525258	3570	-0.0291007	3322	0.49984	3559	0.543486
NTRK3	4584	0.430217	5406	-0.250889	5611	0.375759	5356	-1.6563	5367	-0.154197	5376	0.205835
NUAK2	2428	0.377764	3141	0.525258	3417	0.0958379	3180	-0.198369	3126	0.2707
NUDCD1	2856	1.3681	4045	0.124483	4164	0.589267	3920	0.816338	3927	0.552416	4036	0.744832
NUMB	4284	0.121837	4641	0.181011	4641	-0.438799	4641	0.138329	4403	-0.0738792	4522	-0.133419
NUP133	5234	-0.0660795	5831	0.455893	5950	0.0958379	5712	0.101137	5823	0.2707
NUP214	7923	-0.166216	8643	0.188913	8760	0.349383	8664	0.381417	8641	0.189784	8640	-0.100336
NUP98	8204	0.0175404	9040	-0.341204	9093	-0.489695	8908	-0.754031	9020	-0.53466	9042	-0.654599
NUTM1
NXN	1547	0.378907	1904	-0.269996	1904	0.0384221	1904	0.246926	1904	-0.218289	1904	-0.674967
OBSCN	15141	0.250753	24323	0.752795	27279	0.0958379	24312	0.468819	25111	0.2707
OCA2	3927	-0.0972451	4284	-0.204271	4593	-0.660715	4236	-0.219814	4284	-0.154197	4284	-0.187313
OLA1	2856	-0.730138	3213	-0.357649	3260	0.288272	2975	-0.201684	3086	0.162528
OR12D3	1904	-0.832299	2261	0.599495	2142	1.08953	2130	-0.129989	2261	0.149229	2261	0.242834
OR1N1	1309	-0.166216	1309	0.188913	1309	-0.445011	1309	0.856436	1309	0.189784	1309	-0.100336
OSBPL11	3901	0.243504	4472	-0.343114	4677	-0.514361	4465	0.0727613	4463	-0.225782	4550	0.185842
OSTC	833	-0.976573	1542	-0.360626	1532	0.39654	1544	0.166682	1547	-0.201237	1534	-0.102276
OTC
OTOF	8227	-0.397248	9396	-0.352991	10412	-0.0505955	9506	0.277351	9613	-0.13406
OTUD4	4921	-0.976573	5704	-0.147467	5778	-0.448188	5561	0.121356	5760	-0.485954	5763	-0.0546175
OVCA2			595	-0.269996	694	0.0384221	595	-0.158247	595	-0.218289	683	-0.674967
OXSM	1542	-0.191089	1666	-0.250064	1666	0.124442	1666	-0.26528	1666	-0.204806
P2RX7	3332	-0.194871	3808	-0.303114	4046	-0.480676	3924	-0.264535	3927	-0.229859	3808	-0.110377
P2RY14	2737	0.243504	3058	-0.343114	3078	0.225506	3074	0.923601	3053	-0.225782	3085	0.478344
PADI3	3213	0.0350402	4138	-0.216974	4284	0.0558631	7616	-0.152112	3927	-0.138348	3900	-0.581923
PALB2	4284	0.476267	4403	0.176726	4403	0.282925	4403	0.0546731	4401	-0.198313	4403	0.188613
PANX2	952	0.962498			2548	0.435106	2380	-0.0136735	2261	-0.725674	2261	-0.125045
PARP1	4614	-0.0773383	5236	0.525258	5451	0.0958379	5236	0.189185	5340	0.2707
PATZ1	3927	0.962498	4284	-0.231845	4522	0.568546	4515	-0.204044	4403	0.15247	4399	-0.693586
PAX3	3807	-0.397694	4164	-0.226411	4164	-0.111862	4030	-0.551568	4163	-0.407929
PAX7	2142	0.0350402	3553	-0.216974	3755	0.0558631	7016	-0.152112	3451	-0.138348	3486	-0.581923
PAX8	2730	-0.0684783	3396	-0.250549	3513	-1.50886	3439	-0.228759	3315	0.2113	4857.69	-0.581416
PAXIP1	4041	-0.834783	4498	-0.243079	4522	1.10594	4458	-0.147599	4403	0.104305	4594	-0.818895
PBRM1	7385	-3.25523	7665	-0.250064	7726	0.0075552	7565	-0.235683	7678	-0.204806	7703	-0.638646
PCDH19
PCDH20	3922	-0.972623	4522	-1.29322	4731	-0.50494	4393	0.543019	4597	-0.23533	4522	-1.53895
PCDH7	5117	-0.403365	6307	-0.360626	6745	0.361407	6183	0.0740102	6290	-0.293278	6234	-0.402129
PCDH8	1547	-0.972623	2499	0.0693912	2618	-6.71004	2125	-1.70314	2580	-0.23533	2142	0.266888
PCDH9	5708	-0.972623	5932	-1.29322	5950	-0.50494	5922	0.16781	5924	-0.23533	5946	-1.53895
PCDHB15	1785	0.275782	2242	-0.272832	2202	0.0014164	2238	0.28039	2222	-0.186791	2211	0.163091
PDCD4	2261	-0.215319	2499	-0.275416	2605	-0.498006	2497	-0.755352	2380	-0.448181	2499	-0.639557
PDCD6	1190	1.15405	1428	0.202029	1547	0.515095	1428	1.13168	1428	1.74095	1428	1.10288
PDE2A	4402	0.0530309	6176	0.48992	6756	-0.647794	6250	-0.210636	6476	0.00605541	6376	0.190519
PDE4D	4396	0.0607711	5224	-0.347113	5350	-0.393389	4992	-0.429364	5099	-0.455632	5174	-0.632985
PDGFB	2376	0.962498	3179	-0.231845	3293	0.201259	3289	-0.204044	3145	-0.398603	3061	-0.693586
PDGFRA	6307	0.658583	6426	-0.360626	6426	-0.0536296	6426	0.198891	6426	0.0395372	6426	-0.102276
PDGFRB	5117	0.363524	6069	-0.188807	6400	0.0014164	6155	0.517734	6041	-0.186791	5950	0.163091
PDLIM7	1190	0.904602	2380	-0.188807	2447	0.0014164	2380	0.517734	2366	-0.283446	2102	0.163091
PDPK1	1733	0.476267	2127	-0.225824	2128	-0.00306875	2120	0.0185893	2121	-0.198313	2125	0.14742
PDZD3	1547	-0.852299	2207	0.402769	2464	-0.701958	2080	-0.211879	2311	-0.469556	2336	0.0536975
PDZD4
PER1	3367	0.378907	5705	-0.269996	6167	-0.0208	5815	-0.158247	5906	-0.218289	5824	-0.674967
PER2	5468	-0.397694	5944	-0.226411	6301	0.407259	6056	-1.65536	6063	-0.407929
PFKFB4	3055	-0.453276	3451	-0.250064	3689	0.0075552	3451	-0.0486213	3570	-0.204806	3558	-0.638646
PGBD3	2019	0.35613	2023	0.146599	2014	-0.0412746	1993	-0.81969	2001	-0.448181	2009	0.717982
PGR	2380	-0.852299	3408	0.402769	3451	-0.424288	2836	-0.210636	3205	0.506381	3094	0.190519
PHC1	2195	-0.385237	2681	0.538406	2755	0.492325	2714	0.65534	2668	0.298871	2738	-0.0727855
PHF7	2261	-0.453276	2330	-0.250064	2380	0.0075552	2351	-0.235683	2380	-0.204806	2369	-0.638646
PHIP	7063	0.111205	7930	-0.364856	8393	0.0985717	8130	-0.208655	8210	-0.269403	8238	-0.561881
PHKB	5556	-0.415634	5806	-0.243768	5712	0.970623	5831	1.04303	5930	0.257368	5917	0.188613
PIGN	4522	0.557998	5593	-0.374238	5662	-1.3396	5466	-1.70517	5337	-0.519192	5593	0.578395
PIGS	3094	-0.269552	3332	-0.269996	3418	-0.453476	3446	-0.158247	3413	0.534958	3400	0.242329
PIK3CA	4212	0.177126	4619	-0.343114	4729	0.129363	4526	0.923601	4604	0.339216	4639	0.478344
PIK3CB	4522	0.243504	4760	-0.343114	4760	0.573531	4759	0.0727613	4760	-0.225782	4760	0.478344
PIK3CD	3094	0.0350402	4840	0.348035	5414	0.0443523	9870	-0.152112	5273	-0.285772	11364.9	-0.811259
PIK3CG	4522	-0.946709	5355	0.551529	5474	0.727149	5117	-0.680515	5110	0.104305	4991	-0.240367
PIK3R1	4760	0.0607711	5565	-0.347113	5706	-0.393389	5406	-0.429364	5470	-0.429005	5513	-0.632985
PIK3R2	2226	0.354217	3042	0.639292	3343	0.3479	2871	0.176134	3021	-0.201798	2880	-0.695641
PIK3R4	6188	0.243504	6306	-0.343114	6307	0.119372	6295	0.0727613	6292	-0.225782	6301	0.202414
PKD1L1	9758	0.931639	11727	0.551529	12009	0.134383	11606	-0.632229	11751	0.104305	11728	-0.534813
PKDCC	1547	-0.371758	1904	-0.352991	2023	-0.219769	1904	0.0942048	1904	-0.13406
PKDREJ	6783	0.962498			7378	0.435106	7021	-0.394753	7138	-0.124231	7021	-0.125045
PKHD1	17605	0.201605	19274	-0.364856	19126	0.465045	19239	-0.208655	19278	0.494836	19259	-0.646571
PKN1	2380	0.0702864	3085	0.639292	3332	0.3479	3213	0.802739	3169	-0.201798	3132	-0.191195
PKNOX1	2488	0.501906	2969	0.217609	3073	0.202465	3055	-0.385149	3085	0.494585	2952	-0.657038
PLA2G4A	3808	0.0199136	3927	0.525258	4046	0.0884886	3926	-0.198369	4046	0.2707
PLAG1	3094	0.660002	3094	0.124483	3094	-0.017004	3094	0.423082	3094	0.018102	3094	-0.141615
PLAT	3213	-0.0756861	3808	0.23775	3927	-0.52278	3689	0.423082	3808	0.635709	3808	0.22246
PLCB1	6188	0.675136	6426	0.637637	6545	-0.181008	6307	0.661008	6426	0.412923	6426	0.553413
PLCB2	4522	0.205518	5474	-0.208218	5812	-0.340179	5593	-0.219814	5712	-0.154197	5712	-0.118431
PLCD3	1547	0.379318	2972	-0.269996	3206	-0.453476	2975	-0.0453699	2975	-0.110675	2950	0.242329
PLCG1	5115	0.197122	6067	-0.277629	6287	0.143949	6067	0.69202	6067	-0.329152	5948	0.553413
PLD2	3927	0.378907	4403	-0.269996	4403	0.0384221	4403	-0.158247	4403	-0.218289	4403	-0.674967
PLEKHA8	1764	-0.152676	2094	0.551529	2452	0.134383	2183	-0.174855	2187	0.104305	2176	-0.534813
PLOD1	2816	0.0350402	4143	-0.216974	4151	0.0558631	8280	-0.152112	4004	-0.285772	3991	-0.58001
PLS3
PLXNB1	4998	-0.453276	8449	-0.250064	9163	0.0075552	8427	-0.0486213	8687	-0.204806	8316	-0.638646
PML	4165	0.540082	5583	-0.250889	5831	0.238773	5443	-0.219814	5236	-0.154197	5474	0.460089
PMS1	2825	-0.730138	3863	-0.357649	3927	0.554645	3435	-0.124343	3658	0.0306173
PMS2	2852	-0.152676	3072	0.551529	3064	0.0864886	3066	-0.174855	3110	0.104305	3078	-0.53345
PNCK
PNLIPRP1	2499	-0.215319	2499	-0.275416	2499	-0.45937	2499	-0.755352	2499	-0.448181	2499	-0.639557
POFUT1	3094	1.84405	3689	0.608113	3689	-0.181008	3570	0.143565	3570	-0.0712314	3570	0.553413
POLD1
POLH	3094	0.430323	3451	-0.364856	3451	1.08953	3451	0.379698	3451	0.149229	3451	-0.266962
POLR2F	1666	0.962498	1904	-0.231845	1904	0.201259	1903	-0.204044	1904	-0.398603	1904	-0.693586
POP1	5474	0.660002	5712	0.124483	5712	-0.017004	5712	0.999434	5712	1.22167	5712	0.744832
POU2F1	2737	0.0199136	3451	0.525258	3536	-0.0291007	3332	0.49984	3451	0.2707
PPA1	1547	-0.215319	1929	0.170262	1987	-0.462741	1935	-0.81969	1960	-0.448181	1838	-0.144261
PPAPDC3	1190	-0.166216	1784	0.188913	2261	0.189629	1904	0.381417	1903	0.189784	1770	-0.100336
PPARG	2737	-0.191089	2737	-0.250064	2737	0.124442	2737	0.382052	2737	-0.204806
PPFIBP2	4641	0.964387	4717	0.426321	4749	-0.489695	4710	-0.754031	4708	-0.53466	4719	-0.654599
PPHLN1	3322	-0.373031	4148	-0.303114	4046	-0.534517	3927	0.0920457	4156	1.05491	4158	-1.22456
PPM1E	3331	0.691106	3915	-0.269996	3913	-0.453476	3792	-0.222004	3663	-0.110675	3670	0.242329
PPM1F	1309	1.05237	2611	-0.231845	3089	-0.476586	2618	0.235201	2737	1.06142	2729	0.63394
PPP1R12A	5451	-0.439848	6294	-0.303114	6726	-0.480676	6535	-0.207284	6174	-0.229859	6285	0.0377099
PPP1R3A	4519	-0.946709	4737	0.551529	4751	1.055	4641	-0.680515	4760	0.104305	4751	-0.240367
PPP2R5C	4403	0.121837	4522	0.181011	4522	0.075803	4522	0.138329	4522	-0.0738792	4522	-0.0879516
PRCC	2023	0.0199136	2142	0.525258	2261	-0.0291007	2142	0.423821	2142	0.543486
PRDM4	4400	-0.439848	4710	-0.303114	4728	-0.480676	4710	-0.371084	4703	-0.229859	4590	-0.110377
PRDX5	930	-0.0377843	1167	0.48992	1278	0.47966	1135	0.212222	1168	0.232443	1141	0.416123
PREX2	6545	0.660002	7140	0.124483	7497	-0.017004	7253	0.423082	7259	0.018102	7259	0.608118
PRICKLE3
PRKAA1	3093	0.0607711	3502	0.202029	3575	0.225934	3273	0.759912	3498	0.625372	3258	0.304269
PRKAA2	2939	-0.297981	3317	0.616536	3322	-0.395893	3322	-0.170397	3304	-0.179846
PRKD1	4156	0.00925959	4284	-0.39292	4284	-0.0242823	4284	0.0274954	4284	0.0962524	4284	0.300671
PRODH	1771	1.05237	2415	-0.231845	2587	-0.476586	2423	0.235201	2535	-0.257701	2319	0.00870674
PROS1	3808	0.663653	4262	-0.343114	4440	-0.409905	4226	-0.235683	4242	-0.204806	4277	-0.638646
PRPF4B	4611	-0.0892483	5344	0.342654	5103	1.55834	5307	-0.79616	5346	0.149229	5233	0.38354
PRPS1
PRRC2A	4165	1.35861	7497	0.599495	6307	1.08953	7378	-0.129989	7378	0.149229	7378	0.140503
PRRG1
PRRT1	833	0.714794	1428	0.599495	1071	1.08953	1428	-0.129989	1500	0.149229	1428	0.140503
PSD	2380	-0.215319	3798	-0.275416	4970	-0.498006	3907	-0.755352	3907	-0.448181	4036	-0.639557
PSME4	8449	-0.371758	9030	-0.352991	9124	0.148301	8687	0.0942048	8925	-0.13406
PTCH1	6484	-0.335303	8370	0.188913	8633	0.0523436	8482	0.711195	8510	0.189784	8325	0.563249
PTCHD2	2968	0.0350402	5340	-0.216974	6064	0.0558631	10860	-0.152112	5930	-0.285772	5064	-0.58001
PTEN	2581	-0.215319	2715	-0.275416	2766	-4.70596	2708	-7.16701	2765	-0.448181	2768	-0.469209
PTGIS	2737	0.197122	3213	-0.277629	3332	0.468236	3213	0.69202	3094	0.199385	3213	0.172601
PTHLH	2261	-0.385237	2737	0.538406	2856	0.492325	2850	0.0920457	2723	-0.825726	2728	-0.0153707
PTP4A1	2856	0.111205	3043	-0.364856	3172	-0.034195	3025	-0.208655	3030	-0.239388	2975	0.508987
PTP4A2	1494	-0.0687157	1972	0.616536	1988	0.0558631	1839	-0.185194	1977	-0.179846
PTP4A3	833	1.3681	1547	0.392602	1785	0.589267	1547	1.46071	1547	-0.705207	1660	-0.892731
PTPDC1	4284	-0.335303	4760	0.188913	4840	0.0523436	4760	0.711195	4760	0.189784	4641	0.563249
PTPLA	833	0.810768	1071	0.796111	1170	-0.429124	833	-0.215214	1170	-0.29269	1071	0.506466
PTPLAD1	2600	0.540082	2856	-0.340851	3197	0.238773	3084	-0.219814	2895	-0.154197	2943	-0.314586
PTPLAD2	1768	-1.44402	2023	0.188913	2023	-0.283619	2023	-0.846563	2023	-0.416321	1903	-0.65151
PTPLB	1190	0.243504	1309	-0.343114	1309	-0.514361	1309	0.224453	1309	-0.0399533	1309	0.185842
PTPMT1	1070	0.533618	1281	0.48992	1308	-0.489695	1189	-0.219607	1279	-0.171862	1284	0.123231
PTPN1	2380	0.197122	3213	-0.277629	3332	0.468236	2856	0.69202	3332	0.199385	2975	0.172601
PTPN11	3332	-0.194871	3922	-0.303114	3921	-0.480676	3927	-0.358169	3927	-0.229859	3808	-0.110377
PTPN12	3762	-0.946709	4118	0.551529	4259	0.727149	4175	-0.680515	4167	0.104305	4165	0.196583
PTPN13	9153	-0.741845	10234	-0.360626	10941	-0.0536296	10232	0.166682	10580	0.307523	10588	-0.102276
PTPN14	4640	0.828561	4878	0.525258	4998	0.0958379	4879	-0.160559	4879	0.2707
PTPN18	2499	-0.343564	2737	-0.357649	2832	-0.467607	2618	0.170748	2618	0.2113
PTPN2	2499	-0.285968	2975	0.527222	3094	0.518078	3083	0.135778	3077	0.1639	2975	0.726109
PTPN20A
PTPN20B
PTPN21	3921	0.121837	5355	0.181011	5712	0.837865	5233	0.138329	5236	-0.0738792	5235	-0.168883
PTPN22	3451	-0.300664	4046	-1.26345	4282	-0.471831	4156	0.23107	4046	-0.0246038
PTPN23	3298	-0.453276	5182	-0.250064	6098	0.0075552	5117	-0.0486213	5352	-0.204806	5632	-0.638646
PTPN3	9368	-0.181251	9869	0.188913	9873	-0.445011	9877	0.673369	9874	0.189784	9856	-0.100336
PTPN4	5294	-0.738357	5428	-0.357649	5540	-0.467607	5413	-0.265838	5411	0.2113
PTPN5	2975	-0.338097	3689	0.48992	3808	-0.489695	3570	-0.754031	3570	-0.53466	3570	-0.603716
PTPN6	2737	-0.20761	3332	0.538406	3564	0.290038	3332	0.65534	3332	0.298871	3213	-0.0727855
PTPN7	3094	0.64851	3808	0.525258	4046	0.0958379	4016	-0.198369	3927	0.2707
PTPN9	3451	0.540082	3784	-0.250889	3782	0.238773	3790	-0.219814	3684	-0.154197	3779	0.460089
PTPRA	4501	0.675136	4961	0.637637	4946	-0.181008	4858	0.661008	4858	0.702167	4858	1.08688
PTPRB	9758	1.3821	10634	-0.303114	10684	-0.480676	10620	-0.207284	10591	-0.229859	10591	0.0377099
PTPRC	6425	0.0199136	7463	0.525258	7566	0.0958379	7258	-0.198369	7537	0.2707
PTPRD	9140	-1.44402	10234	0.188913	10472	0.388934	9984	-0.293029	9877	1.42262	10234	1.1295
PTPRE	3808	-0.215319	4522	-0.275416	4641	0.404721	4403	0.818816	4391	-0.448181	4578	-0.514728
PTPRF	6890	0.0743459	8273	0.616536	8807	0.0105132	8510	-0.185194	8621	-0.179846
PTPRG	6492	-0.70811	7616	-0.343114	8010	-0.549005	7469	-0.235683	7497	-0.204806	7468	-0.638646
PTPRH	4641	-0.0365931	5236	0.476487	5501	-0.49046	5236	1.01051	5236	0.0807765	5186	0.16203
PTPRJ	7437	0.533618	8019	0.48992	8009	-0.482796	7994	-0.210153	7894	-0.156804	7975	0.123231
PTPRK	6188	0.111205	7259	-0.364856	7591	0.011793	7139	-0.208655	7259	-0.174818	7257	0.225127
PTPRM	6545	1.4212	7363	0.527222	7464	-0.429426	7136	0.135778	7249	0.1639	7259	0.394999
PTPRN	3570	-0.397694	4374	-0.226411	4788	-0.111862	4572	-0.713967	4254	-0.407929
PTPRN2	3083	-0.834783	4400	-0.243079	4879	1.10594	4522	-0.147599	4522	0.104305	4522	-0.818895
PTPRO	7849	-0.385237	8206	0.538406	8393	0.492325	8087	0.65534	8254	-0.825726	8256	-0.0153707
PTPRQ	8770	-0.439848	10163	-0.303114	10378	-0.480676	9865	-0.236823	10027	-0.229859	10291	0.0377099
PTPRR	4522	1.3821	4760	-0.303114	4895	-0.480676	4760	-0.207284	4760	-0.229859	4760	0.0377099
PTPRS	4849	0.0802308	7229	-0.190676	7905	-0.581265	7181	-0.596237	7161	-0.536571	7083	-0.623472
PTPRT	6664	0.197122	7378	-0.277629	7378	0.143949	7378	0.69202	7259	0.182056	7378	0.553413
PTPRU	3893	-0.0687157	5942	-0.197724	6940	0.0558631	6157	-0.185194	6068	-0.179846	11101.1	-0.807181
PTPRZ1	9042	-0.380637	10115	0.551529	10074	0.706698	9631	-0.680515	9758	0.104305	9877	-0.233761
PTRF	1547	-0.78905	2374	-0.269996	2710	-0.453476	2548	-0.0295784	2582	0.100661	2489	0.242329
PUS1	833	-0.194871	1785	-0.303114	1916	-0.480676	1871	-0.264535	1837	-0.229859	1758	-0.576695
PXDC1	1071	-0.0892483	1428	0.324267	1308	1.55834	1428	-0.79616	1428	0.149229	1547	0.38354
RAB41
RAC2	1547	0.962498	2023	-0.231845	2023	0.682207	2023	-0.204044	2023	-0.398603	2023	-0.693586
RAD50	5593	0.0607711	6983	-0.347113	7098	-0.393389	6878	0.145761	6975	-0.186791	6862	0.163091
RAD51	2499	0.227317	2618	-0.385831	2618	-0.340179	2618	-0.219814	2618	-0.154197	2499	0.65816
RAD51D	2499	0.307317	2737	-0.269996	3018	-0.453476	2737	-0.158247	2662	0.13524	2810	0.242329
RAI2
RALA	2023	-0.152676	2380	0.551529	2499	0.134383	2142	-0.226221	2360	0.104305	2261	-0.534813
RALB	1904	-0.738357	2142	-0.357649	2261	-0.467607	2142	-0.265838	2023	0.2113
RANBP1	833	1.05237	1071	-0.231845	1071	-0.476586	952	0.235201	1071	-0.257701	952	0.165015
RAP1GAP	2142	0.563514	3744	-0.216974	4246	0.0558631	7266	-0.152112	3963	-0.138348	10720.1	-0.800938
RAPH1	6334	-0.656177	6458	-0.357649	6552	-0.391485	6454	-0.124343	6443	-0.407929
RARA	2261	-0.78905	4010	-0.269996	4322	-0.453476	4014	-0.0295784	4052	0.100661	4190	0.242329
RARB	3689	-0.191089	3808	-0.250064	3804	0.124442	3808	-0.26528	3808	-0.204806
RARG	2618	-0.0444971	3783	-0.303114	3945	-0.480676	3807	-0.207284	3599	-0.194778	3535	-0.110785
RASAL2	5950	0.0199136	6188	0.525258	6307	-0.0291007	6188	-0.198369	6188	0.2707
RASEF	2363	-0.335303	2844	0.188913	2962	0.0523436	2856	0.669985	2962	0.189784	2731	-0.332359
RASGRF2	4403	0.0607711	4755	-0.347113	4879	-0.393389	4755	-0.429364	4879	-0.210846	4760	0.249464
RASL10B	1666	0.307317	2375	-0.269996	2461	-0.453476	2239	-0.158247	2346	0.13524	2321	0.242329
RASSF1	1901	-0.453276	2261	-0.250064	2346	0.0075552	2142	-0.0486213	2229	-0.204806	2261	-0.638646
RASSF2	3213	0.675136	3570	0.637637	3570	-0.181008	3451	0.661008	3451	0.412923	3451	1.08688
RB1	3918	-0.972623	4760	0.0693912	4998	0.501391	4637	-1.70314	4641	-0.23533	4760	0.266888
RBM15	3213	-0.106824	3689	-1.26345	3689	-0.471831	3689	0.23107	3689	-0.0246038
RBX1	595	0.962498	823	-0.231845	802	0.201259	807	-0.204044	803	-0.398603	809	-0.693586
RCE1	1309	0.495872	1547	0.48992	1547	0.47966	1547	0.212222	1547	-0.156498	1547	0.207873
RECK	4879	-0.0808364	5355	0.188913	5466	-0.51834	5355	-0.277847	5355	-0.389383	5354	-0.697578
RET	4403	0.35613	5762	0.146599	5974	0.677406	5554	0.657685	5987	-0.448181	5616	0.194217
RFC4	2142	0.458122	2380	-0.343114	2343	-0.428959	2380	1.44098	2374	0.354207	2356	0.478344
RFX2	2023	0.0802308	3924	0.614122	4335	-0.581265	3925	-0.117638	4080	-0.536571	4035	-0.623472
RGL1	4996	0.0199136	5117	0.525258	5117	-0.0291007	5117	-0.198369	5117	0.2707
RHAG	2618	0.201605	2975	-0.364856	2975	0.465045	2975	-0.208655	2975	0.494836	2975	-0.646571
RHD	1037	-0.0687157	1922	0.834753	2595	0.0558631	3948	-6.22418	2022	-0.917228	10925.2	-0.804354
RHEB	1392	-0.834783	2157	-0.243079	2196	1.10594	1951	-0.409112	2062	0.104305	2254	-0.818895
RHEBL1	1190	-0.0444971	1785	-0.303114	1904	-0.534517	1747	-0.207284	1785	-0.194778	1785	-0.110785
RHOBTB2	3927	-0.560236	4721	0.23775	5113	-0.52278	4579	-0.648837	4951	-0.953853	4707	-0.626308
RICTOR	6902	0.0607711	8076	0.202029	8362	0.31235	7854	0.759912	8201	0.625372	8074	0.304269
RIF1	9504	-0.730138	10226	-0.357649	10230	-0.164077	10088	-0.201684	10115	0.2113
RIPPLY3
RNASEH2A	1428	0.0702864	1666	0.639292	1904	0.3479	1666	0.802739	1783	-0.201798	1547	-0.191195
RNF113A
RNF149	2118	-0.0379476	2134	-0.227798	2337	0.310177	2119	0.269927	2220	0.2113
RNF152	1904	0.487962	2142	-0.374238	2142	-1.3396	2142	-1.70517	2142	-0.519192	2142	0.753266
RNF20	5586	-0.335303	5593	0.188913	5593	0.0523436	5593	0.881391	5593	0.189784	5593	-0.100336
RNF216	4046	-0.152676	4998	0.551529	5213	0.0864886	5117	-0.174855	4998	0.104305	4989	-0.53345
RNF220	3917	0.0743459	4159	0.616536	4165	0.0105132	4158	-0.185194	4160	-0.179846
ROCK1	5518	-0.285968	6574	0.527222	7288	0.518078	6357	0.135778	6392	-0.317033	6478	0.300976
ROR1	3927	-0.297981	4403	0.616536	4481	-0.395893	4403	-0.133689	4403	-0.179846
RPL3	1190	0.962498	1784	-0.231845	1785	0.201259	1785	-0.204044	1785	-0.398603	1777	-0.693586
RPRD1A	2142	-0.468933	2618	0.527222	2618	0.518078	2380	-1.70517	2499	-0.317033	2618	0.796148
RPS6KA1	3332	-0.0687157	4215	-0.214364	4470	0.0558631	8166	-0.185194	4216	-0.179846	4027	-0.581923
RPS6KA2	3570	0.358578	4382	-0.316605	4913	-0.617528	4371	-0.717581	4401	-0.174818	4491	-0.670809
RPS6KA3											6176.73	-0.667139
RPS6KA4	1309	-0.0377843	2499	0.48992	2584	0.47966	2196	0.212222	2234	0.232443	7144.02	-0.709885
RPS6KB1	3173	-0.434831	3560	-0.269996	3557	-0.453476	3548	-0.222004	3544	-0.0692869	3541	0.242329
RPS6KB2	1543	0.495872	2022	0.48992	2253	0.47966	2120	0.212222	2022	-0.156498	2141	0.190519
RPS6KC1	4522	0.828561	4729	0.525258	4842	0.0958379	4846	-0.198369	4732	0.2707
RPS9	1166	-0.0365931	1428	0.476487	1426	-0.49046	1428	1.01051	1428	0.0807765	1422	0.16203
RPTOR	5117	1.03156	6730	-0.269996	7080	0.348778	6720	-0.613656	6955	0.202075	6426	0.242329
RPUSD4	2261	-0.852299	2618	0.402769	2618	-0.555135	2499	-0.211879	2499	-0.469556	2595	-0.852816
RRAS2	1455	-0.338097	2276	0.48992	2164	-0.489695	2027	-0.754031	2033	-0.53466	2106	-0.654599
RREB1	3674	-0.0892483	5926	0.599495	5111	1.50376	5831	0.17884	6067	0.149229	5777	0.38354
RRP9	1785	-0.453276	2142	-0.250064	2431	0.0075552	2261	-0.0486213	2261	-0.204806	2261	-0.638646
RSPO2	2737	1.30653	2851	0.124483	2975	0.589267	2975	0.816338	2975	1.42007	2975	0.744832
RSPO3	2023	0.111205	2380	-0.364856	2368	0.011793	2261	-0.208655	2375	-0.174818	2380	0.225127
RTP1	2142	0.458122	2261	-0.343114	2380	-0.428959	2261	1.44098	2261	0.354207	2261	0.478344
RUFY1	2737	0.904602	3570	-0.188807	3689	0.0014164	3380	0.517734	3332	-0.283446	3332	0.163091
RUNX1	3332	-1.4888	4452	0.217609	4694	-0.304977	4321	-0.385149	4433	0.253605	4318	-0.312868
RUNX1T1	5698	0.660002	5931	0.124483	5928	-0.017004	5950	0.999434	5932	1.22167	5927	0.876828
SATL1
SBNO1	5456	-0.194871	6052	-0.303114	5936	-0.480676	5948	-0.264535	5947	-0.229859	5947	0.205264
SCARA3	1988	-0.857553	2954	0.23775	3318	-0.52278	2940	-0.648837	2966	-0.953853	2971	-0.626308
SCARF2	595	1.05237	1190	-0.231845	1802	-0.476586	1131	0.235201	1380	1.11822	1262	0.63394
SCEL	4046	-0.972623	4879	-1.29322	4879	-0.50494	4522	0.152099	4522	-0.23533	4879	-1.53895
SCGB3A1					476	0.0014164
SCGB3A2	952	0.275782	952	-0.188807	952	0.0014164	952	0.517734	952	-0.186791	952	0.163091
SCML1
SCN3B	2023	-0.852299	2499	0.402769	2724	-0.555135	2367	-0.211879	2366	-0.469556	2380	0.0238088
SCNN1B	2499	0.476267	3034	0.176726	3171	0.282925	2975	0.0546731	3037	-0.198313	2975	0.205897
SCP2	4282	-0.615006	4952	0.616536	4949	-0.395893	4934	-0.185194	4823	-0.179846
SEMA3A	4403	-0.946709	4998	0.551529	4998	0.727149	4997	-0.680515	4998	0.104305	4997	0.196583
SEMA4G	3927	-0.215319	4284	-0.275416	4403	-0.498006	4284	-0.755352	4403	-0.448181	4284	-0.639557
SEMA5B	3213	0.243504	4760	-0.343114	5047	-0.514361	4739	0.224453	4856	-0.0399533	4735	0.185842
SEMA7A	2021	0.540082	3689	-0.250889	4017	0.238773	3560	-0.219814	3793	-0.154197	3451	0.460089
SENP6	4165	0.111205	5636	-0.364856	5891	0.0985717	5225	-0.208655	5544	-0.269403	5529	-0.561881
SERPINB1	1666	-0.0892483	1873	0.324267	1891	1.55834	1869	-0.79616	1883	0.149229	1886	0.631555
SERPINE2	3570	-0.397694	3808	-0.226411	3808	-0.0887339	3808	-0.207803	3808	-0.407929
SETD2	9255	-0.741144	9520	-0.250064	9520	0.0075552	9520	-0.262572	9520	-0.204806	9520	-0.638646
SF1	3451	-0.0377843	4284	0.48992	4384	0.47966	4397	0.212222	4382	0.232443	4379	0.416123
SFMBT2	4759	0.810768	5223	0.796111	5439	-0.429124	5236	-0.215214	5221	-0.29269	5214	0.506466
SGK1	4641	0.111205	5539	-5.54904	5618	0.00496036	5407	-0.264658	5419	-0.174818	5419	0.225127
SGK2	3213	0.197122	3451	-0.277629	3451	0.143949	3451	0.69202	3451	0.199385	3451	0.553413
SGK3
SGK494
SH2D3A	1666	0.0802308	2142	0.639292	2576	-0.581265	2261	-0.117638	2244	-0.288475	2233	-0.623472
SHCBP1	2975	-0.415634	3644	-0.243768	3451	0.970623	3451	1.04303	3684	0.257368	3689	0.188613
SHFM1	952	-0.946709	952	0.551529	952	0.727149	952	-0.680515	952	0.104305	952	0.196583
SHROOM2
SIGLEC1	5236	0.675136	7292	0.637637	7695	-0.181008	7131	0.661008	7054	0.412923	7012	1.08688
SIK3	5771	-0.852299	6036	0.402769	6031	-0.629623	6025	-0.211879	6028	-0.469556	6030	0.179808
SIPA1L1	6902	0.121837	7338	-0.262547	7338	-0.438799	7303	0.138329	7221	-0.0738792	7234	-0.133419
SIRPB2	2856	0.675136	3094	0.637637	3094	-0.181008	3094	0.661008	3094	0.702167	3094	1.08688
SIX4	2499	0.00925959	3570	-0.423489	3569	-0.20885	3324	0.0274954	3545	-0.0738792	3445	0.300671
SKIV2L	4305	0.714794	5213	0.599495	5207	1.08953	5329	-0.129989	5332	0.149229	5332	0.140503
SLAMF1	2142	0.0199136	2499	0.525258	2499	-0.0291007	2495	0.49984	2380	0.2707
SLC12A3	4284	-0.120604	5698	-0.243768	5355	0.970623	5709	1.04303	5686	0.257368	5676	0.188613
SLC16A2
SLC17A6	3570	-0.338097	3927	0.48992	3927	-0.489695	3927	-0.754031	3924	-0.53466	3927	-0.603716
SLC22A2	2615	0.111205	3213	-0.316605	3213	-0.2535	3213	-0.717581	3213	-0.174818	3213	-0.670809
SLC22A9	2618	-0.0377843	2618	0.48992	2737	0.47966	2737	0.212222	2737	0.232443	2618	0.416123
SLC24A4	3808	0.121837	4284	0.181011	4284	0.837865	4284	0.138329	4158	-0.0738792	4280	-0.168883
SLC25A51	1459	-0.101591	1694	0.188913	1681	-0.21178	1671	-0.277847	1689	0.189784	1709	0.600812
SLC29A1	2380	0.430323	3413	-0.364856	3170	1.08953	3314	0.379698	3301	0.149229	3160	-0.324144
SLC35A2
SLC39A12	3332	0.810768	3689	0.796111	3570	-0.429124	3557	-0.215214	3660	-0.29269	3689	0.506466
SLC44A4	2142	0.714794	3273	0.599495	2969	1.08953	3064	-0.129989	3055	0.149229	3179	0.140503
SLC4A3	3213	-0.397694	4403	-0.226411	4760	-0.111862	4029	-0.713967	4375	-0.407929
SLC6A3	2975	1.13963	3689	0.202029	3689	0.515095	3689	1.13168	3689	2.67035	3689	1.10288
SLC6A5	3550	-0.338097	3808	0.48992	3808	-0.489695	3808	-0.754031	3808	-0.53466	3799	-0.603716
SLC7A7	4042	0.00925959	4046	-0.39292	4046	0.286581	4046	0.338601	4046	0.346213	4046	-0.70509
SLC8A3	4998	0.121837	5712	-0.283301	5712	-0.438799	5474	0.138329	5465	-0.0738792	5474	-0.133419
SLC9A2	4151	-0.0379476	4284	-0.227798	4328	-1.50886	4280	0.269927	4284	0.2113
SLC9A5	3805	-0.120604	4369	-0.254054	4365	0.970623	4284	0.706023	4403	0.257368	4502	0.188613
SLCO2B1	4522	0.773091	5228	0.48992	5217	-0.647794	5222	-0.210636	5113	0.182014	5112	0.190519
SMAD2	3213	-0.192458	3328	0.527222	3332	0.511479	3311	-1.70517	3435	-0.519192	3332	0.796148
SMAD3	3570	0.540082	4519	-0.250889	4637	0.238773	4507	-0.219814	4620	-0.154197	4383	-0.314586
SMAD4	3451	-0.566058	3808	0.527222	3808	0.3333	3808	-1.70517	3808	-0.519192	3808	-0.683788
SMARCA4	3689	0.0615613	6426	0.639292	7426	-0.581265	6615	-0.117638	6995	-0.201798	6417	-0.191195
SMARCAD1	5347	-0.935133	6057	-0.360626	6188	0.39654	6069	0.166682	6185	-0.162082	6188	-0.102276
SMARCAL1	4284	-0.397694	4370	-0.226411	4500	-0.355879	4466	-0.713967	4403	-0.407929
SMC1A
SMC2	5203	-0.335303	6858	0.188913	6858	0.0523436	6614	0.881391	6850	0.189784	6734	-0.100336
SMC4	4879	0.243504	6651	-0.343114	6954	0.225506	6527	0.923601	6642	-0.225782	6779	0.478344
SMC6	5291	-0.745906	5932	-0.352991	6045	-0.507912	5905	0.0325695	5787	-0.13406
SMG1	12982	0.476267	13929	0.173287	14052	0.745791	13860	0.0453718	13848	-0.198313	13923	0.301137
SMOX	1666	0.675136	2142	0.637637	2366	-0.181008	2261	0.661008	2261	0.412923	2142	1.08688
SNRK	2618	-0.741144	3050	-0.250064	3076	0.0075552	3038	-0.26528	3056	-0.204806	3051	-0.638646
SNX21	2023	0.197122	2737	-0.277629	2856	0.468236	2856	0.69202	2737	0.199385	2618	0.536103
SNX25	3649	-0.976573	3798	-0.340159	3808	-0.528781	3808	0.0874255	3808	-0.443287	3808	-0.108327
SNX4	2716	0.243504	3065	-0.343114	3426	-0.514361	3185	0.0727613	3072	-0.225782	3190	0.185842
SORBS1	6902	-0.215319	7497	-0.275416	7760	-0.498006	7529	-0.755352	7497	-0.448181	7527	-0.639557
SORCS1	5950	-0.215319	5950	-0.275416	6069	-0.498006	5950	-0.755352	5950	-0.448181	5950	-0.639557
SORL1	10083	-0.852299	10234	0.402769	10472	-0.787864	10353	-0.211879	10219	-0.469556	10226	-0.88557
SP1	4029	-0.0444971	4162	-0.303114	4294	-0.480676	4157	-0.207284	4131	-0.194778	4146	-0.110785
SP110	4128	-0.397694	4284	-0.226411	4284	0.585258	4276	-0.207803	4155	-0.407929
SPAG6	2499	0.810768	2975	0.77013	3094	-0.429124	2972	0.329056	2957	-0.29269	2975	0.506466
SPAST	3555	-0.680145	3808	-0.352991	4199	-0.371263	3683	0.0942048	3664	-0.13406
SPATA21	2142	0.0350402	2737	-0.216974	2856	0.0558631	5474	-0.152112	2800	-0.254444	2832	0.122243
SPEN	12110	0.0350402	12571	-0.216974	12822	0.0558631	24982	-0.152112	12495	-0.285772	10544.2	-0.797904
SPI1	833	0.533618	1287	0.48992	1472	-0.489695	1190	-0.219607	1256	-0.171862	1190	0.123231
SPO11	1754	0.197122	2254	-0.277629	2248	0.468236	2142	0.69202	2259	0.710653	2261	0.172601
SPOCD1	2499	-0.0687157	4254	0.616536	4879	0.0558631	4591	-0.185194	4284	-0.179846
SPTAN1	9983	-0.166216	11054	0.188913	11292	-0.445011	11054	0.381417	11173	0.189784	11054	-0.100336
SPTLC1	3444	-0.335303	3689	0.188913	3689	0.0523436	3689	0.711195	3689	0.189784	3679	-0.189948
SREBF2	3570	0.962498			4698	0.213106	4331	-0.204044	4431	-0.480427	4327	-0.125045
SRGAP3	5236	-0.282869	6069	-0.378994	6307	0.124442	5831	0.382052	6069	-0.204806
SRSF1	2380	0.691106	2737	-0.269996	2737	-0.453476	2737	-0.222004	2737	-0.110675	2737	0.242329
SRSF6	2142	0.197122	2717	-0.277629	2804	0.143949	2695	0.69202	2694	0.199385	2713	0.553413
SSFA2	5203	-0.730138	5688	-0.357649	5557	0.33961	5333	-0.124343	5457	0.0306173
SSNA1			714	0.337957	929	-0.0842357	714	0.381417	782	0.00809733	714	-0.100336
STARD8
STAT1	5094	-0.730138	5209	-0.357649	5347	0.554645	5104	-0.124343	5346	0.0306173
STAT4	4272	-0.730138	4284	-0.357649	4403	0.503503	4277	-0.124343	4284	0.0306173
STK11	833	0.0802308	1826	-0.190676	2351	-0.581265	1892	-0.604302	2044	-0.536571	2079	-0.623472
STK32B	2856	-0.403365	3213	-0.360626	3297	-1.39328	3213	-0.381286	3213	-0.293278	3279	-0.702792
STK36	6188	-0.397694	6307	-0.226411	6425	-0.111862	6307	-0.713967	6423	-0.407929
STMN1	2835	-0.0687157	3197	-0.214364	3298	0.0558631	6386	-0.185194	3194	-0.179846	3198	-0.581923
STPG1	2499	-0.0687157	2737	-0.216974	2737	0.0558631	5236	-0.152112	2686	-0.138348	2726	-0.581923
STRBP	3894	-0.166216	4138	0.188913	4220	-0.445011	4145	0.815523	4233	0.189784	4029	-0.100336
STX12	2261	-0.0687157	2618	-0.214364	2706	0.0558631	2499	-0.185194	2737	-0.179846	2573	-0.581923
STX5	1904	-0.0377843	2499	0.48992	2499	0.47966	2499	0.212222	2499	0.232443	2499	0.262703
SULF2	4641	0.197122	5474	-0.277629	5712	0.468236	5593	0.69202	5574	0.199385	5474	0.172601
SURF1	833	-0.166216	1309	0.243111	1309	-0.0842357	1309	0.381417	1309	0.189784	1309	-0.100336
SUSD3	1044	-0.335303	1309	0.188913	1416	0.0523436	1409	0.711195	1307	0.189784	1309	0.563249
SUV39H2	2261	0.810768	2499	0.796111	2499	-0.429124	2499	-0.215214	2499	-0.29269	2499	0.506466
SUZ12	2798	-0.269552	3409	-0.269996	3859	-0.453476	3605	-0.158247	3530	0.13524	3404	0.242329
SYNE1	35212	0.111205	37656	-0.316605	37829	-0.149492	37364	-0.717581	37634	-0.174818	37704	-0.670809
SYNE2	26526	0.0309764	29467	-0.0683917	29561	-0.324729	29058	0.0537907	29538	-0.0738792	29582	-0.133419
SYT3	2498	0.212317	3488	0.124207	3716	-0.570819	3520	1.03736	3521	0.0807765	3466	0.16203
TACC2	8921	-0.215319	11270	-0.275416	11412	0.313366	10820	0.818816	11143	-0.448181	11257	-0.639557
TAF1
TAF15	2975	0.307317	3213	-0.269996	3207	-0.453476	3213	-0.158247	3213	0.13524	3213	0.242329
TAF1L	5950	-0.0808364	6069	0.188913	6188	-0.51834	6049	-0.277847	6129	-0.416321	6069	-0.697578
TAF7L
TAS2R13	1666	-0.385237	1785	0.538406	1785	0.492325	1785	0.65534	1785	-0.825726	1785	0.510275
TAX1BP1	3451	-0.152676	4621	0.551529	4758	0.134383	4604	-0.174855	4624	0.104305	4631	-0.534813
TBC1D19	2373	-0.403365	2943	-0.360626	2975	0.361407	2737	0.30632	2975	-0.293278	2930	-0.702792
TBC1D9B	3924	0.904602	4639	-0.188807	5591	0.0014164	4760	0.517734	5115	-0.283446	4727	0.163091
TBK1	2603	-0.386104	3880	-0.303114	3796	-0.480676	3534	-0.207284	3787	-0.229859	3677	0.0377099
TBX1	1309	1.05237	2006	-0.231845	2320	-0.476586	2008	0.235201	2133	-0.257701	1882	0.00870674
TBX22
TBX5	4116	-0.194871	4625	-0.303114	4620	-0.480676	4618	-0.264535	4621	-0.229859	4502	-0.110377
TBXAS1	2975	-0.275063	3332	0.551529	3330	0.706698	3329	-0.680515	3213	0.104305	3198	0.307931
TCF12	4641	0.540082	4998	-0.385831	4998	0.373177	4879	-0.219814	4879	-0.154197	4879	0.117302
TCF7L1	2618	-0.452962	2618	-0.227798	2737	0.310177	2722	0.269927	2618	-0.13406
TCF7L2	3687	-0.215319	4403	-0.275416	4903	-0.498006	4280	-0.755352	4714	-0.448181	4600	-0.639557
TCP1	2618	0.111205	2737	-0.316605	2856	-0.149492	2737	-0.717581	2737	-0.174818	2737	-0.670809
TECTA	7245	-0.852299	8092	0.402769	8092	-0.843588	8092	-0.211879	8092	-0.469556	8092	-0.896277
TEK	6188	-1.44402	6426	0.188913	6426	-0.51834	6426	-0.846563	6426	-0.416321	6426	-7.92919
TEKT4	1071	0.901422	1659	-0.227798	1547	0.310177	1418	0.269927	1428	0.2113
TENM1
TESK1	1071	-0.0808364	2380	0.188913	2490	-0.51834	2373	-0.277847	2474	-0.416321	2498	-0.697578
TESK2	3324	0.0743459	3689	0.616536	3689	0.0105132	3689	-0.185194	3689	-0.179846
TFAP2D	2356	0.201605	2721	-0.364856	2596	0.465045	2609	-0.208655	2714	0.494836	2804	-0.646571
TFE3
TFG	2261	0.0428568	2487	-0.343114	2616	-0.514361	2618	-0.217846	2593	-0.204806	2610	-0.638646
TGFB1	1071	0.212317	1640	0.124207	2129	-0.570819	1547	0.176134	1666	0.0837174	1309	0.170252
TGFBR2	3544	-0.191089	3674	-0.250064	4014	0.124442	3798	-0.26528	3787	-0.204806
TGS1	3451	0.660002	4022	0.124483	4242	-0.017004	4000	0.423082	4021	0.018102	4123	-0.141615
THBS3	4043	0.0199136	4403	0.525258	4496	-0.0291007	4403	-0.184331	4403	0.543486
THOC5	2737	0.962498	3189	-0.231845	3434	0.568546	3299	-0.204044	3170	0.15247	2975	-0.693586
THRSP	1071	0.773091	1190	0.420199	1190	-0.647794	1190	-0.210636	1190	0.182014	1190	0.190519
TICAM1	1785	0.0802308	2617	-0.190676	2795	-0.581265	2553	-0.604302	2581	-0.536571	2610	-0.623472
TIMELESS	5950	0.908601	6307	-0.303114	6307	-0.480676	6069	-0.207284	6299	-0.194778	6188	-0.110785
TLL1	5941	-0.976573	6188	-0.340159	6231	-0.528781	6069	0.0874255	6188	-0.1965	6126	-0.108327
TMED1	1428	0.0802308	1547	0.639292	1666	-0.581265	1547	-0.117638	1666	-0.201798	1547	-0.59022
TMEM125	2023	0.0743459	2142	0.616536	2261	0.0105132	2142	-0.185194	2023	-0.179846
TMEM161A	952	0.354217	1891	0.639292	2252	0.3479	1666	0.176134	2015	-0.0662715	1892	-0.717382
TMEM206	2261	0.804835	2737	0.525258	2737	0.0958379	2618	-0.198369	2737	0.2707
TMEM255A
TMEM258	476	-0.0377843	595	0.48992	595	0.47966	595	0.212222	595	0.232443	595	0.123231
TMEM259
TMEM260
TMEM39A	3211	0.0428568	3556	-0.343114	3570	-0.514361	3570	0.984217	3570	-0.204806	3570	0.185842
TMPRSS15	4268	0.412285	5233	0.217609	5220	-0.304977	5208	-0.385149	5117	0.253605	5223	0.325198
TMPRSS2	2854	0.0638009	2973	0.217609	3310	-0.482778	3094	-0.385149	3211	0.253605	3089	-0.657038
TMPRSS3	3689	0.501906	4046	0.217609	4153	-0.482778	4118	-0.385149	4046	0.324481	4042	-0.657038
TMPRSS6	2499	0.962498	3649	-0.231845	4001	0.682207	3758	-0.204044	3968	-0.398603	3755	-0.693586
TMTC4	3805	0.189613	4046	0.468981	4046	-0.50494	4046	0.285169	4046	-0.23533	4046	-0.0638213
TNFRSF25	952	0.266926	1648	0.377255	1860	-0.467826	3074	-0.152112	1547	-0.285772	1562	-0.58001
TNS1	6902	-0.397694	7973	-0.226411	8319	-0.111862	7713	-0.713967	7849	-0.407929
TOP1	3689	0.197122	4981	-0.277629	5111	0.143949	4862	0.69202	4985	-0.329152	4983	0.553413
TOP2B	5562	-0.191089	6605	-0.250064	6724	0.124442	6416	-0.26528	6426	-0.204806
TOPBP1	6307	0.243504	7021	-0.343114	7021	0.166053	7019	0.0727613	7016	-0.225782	7021	0.478344
TOR1AIP1	3094	0.0199136	3780	0.525258	3900	-0.0291007	3704	-0.198369	3670	0.2707
TOX3	3570	-0.366462	3927	-0.243768	3804	0.970623	3927	1.04303	3927	0.257368	3797	0.188613
TP53	2856	0.378907	3451	-0.269996	3686	-0.0208	3331	-0.158247	3570	-0.218289	3445	-0.674967
TP63	6188	0.458122	6426	-0.343114	6426	-0.428959	6426	1.15158	6426	0.354207	6426	0.478344
TP73	1547	0.406058	2734	0.377255	3433	-0.467826	4740	-0.152112	2737	-0.285772	2594	-0.58001
TPM3	5589	0.0199136	6134	0.525258	6007	-0.0291007	5994	-0.184331	6129	0.543486
TPM4	1547	0.354217	2380	0.639292	2651	0.3479	2484	0.292424	2478	-0.201798	2380	-0.191195
TPTE	2728	0.412285	3134	0.217609	3233	-0.304977	2881	-0.825541	3134	-1.65027	3128	0.325198
TRAF2	1666	-0.166216	2499	0.337957	2499	-0.0842357	2379	0.381417	2498	0.00809733	2343	-0.100336
TRAPPC12	2451	-0.745906	2688	0.135697	3014	0.0716849	2589	0.0325695	2586	-0.13406
TRAPPC8	5583	-0.503493	7020	0.527222	7430	0.518078	7044	-1.70517	7080	-0.317033	7132	0.796148
TREM1	1428	0.430323	1428	0.678513	1428	1.08953	1428	-0.129989	1428	0.149229	1428	-0.266962
TREML1	1547	0.430323	1547	0.599495	1547	1.08953	1547	-0.129989	1547	0.149229	1547	-0.266962
TRIM24	4165	-0.275063	4522	0.551529	4759	0.706698	4522	-0.680515	4641	0.104305	4760	0.307931
TRIM25	2618	0.691106	2856	-0.269996	3213	-0.453476	3094	-0.222004	3087	-0.110675	3087	0.242329
TRIM29	3083	-0.852299	3451	0.402769	3451	-0.843588	3451	-0.211879	3451	-0.469556	3451	-0.896277
TRIM33	4727	-0.300664	5235	-1.26345	5345	-0.471831	5111	0.23107	5230	-0.0246038
TRIM36	3808	0.0607711	4760	-0.347113	4941	-0.393389	4722	-0.429364	4641	0.70726	4879	0.163091
TRIM42	2975	0.243504	2975	-0.343114	2975	0.573531	2975	0.0727613	2975	-0.225782	2975	0.478344
TRIM47	1071	1.03156	1547	-0.269996	1827	0.348778	1653	-0.222004	1785	0.202075	1428	0.242329
TRIM67	3094	-0.0660795	3562	0.442916	3784	0.0958379	3368	0.101137	3618	0.2707
TRIML1	2023	-0.976573	2142	-0.340159	2142	-0.528781	2142	0.0874255	2142	-0.443287	2142	-0.108327
TRIO	10472	0.793696	11899	0.202029	12006	0.515095	11781	1.13168	11900	0.625372	11781	0.72842
TRIP11	7612	0.121837	8685	0.181011	8687	0.837865	8446	0.138329	8563	-0.0738792	8684	-0.168883
TRMT10A	2572	-0.976573	3029	-0.360626	3166	0.39654	2875	0.166682	3033	-0.201237	3146	-0.102276
TRMT2A	1785	1.05237	2378	-0.231845	2728	-0.476586	2499	0.235201	2597	-0.257701	2222	0.00870674
TRPC4	3689	-0.972623	4284	0.0693912	4403	0.517842	3927	-0.802393	4046	-0.23533	4157	0.266888
TRPM7	7630	-0.210267	9462	-0.385831	9507	-0.340179	9340	-0.219814	9279	-0.154197	9123	-0.164664
TSC1	5950	-0.166216	6307	0.188913	6300	-0.0842357	6188	0.381417	6295	0.189784	6306	-0.100336
TSC2	4164	0.476267	6234	-0.225824	7116	-0.00306875	6171	0.0325499	6539	-0.198313	6293	0.14742
TSC22D4	824	-0.946709	1301	0.551529	1860	0.727149	1449	-0.680515	1358	0.104305	1349	-0.240367
TSN	2251	-0.738357	2380	-0.357649	2499	-0.467607	2380	-0.265838	2380	0.2113
TSPAN4	833	0.0175404	1736	-0.341204	1904	-0.489695	1703	-0.754031	1785	-0.53466	1657	-0.654599
TTC3	10234	-0.0515918	11637	0.217609	11755	-1.31088	11637	-0.385149	11632	0.253605	11637	-0.657038
TTLL3	595	1.04261	952	0.219263	952	0.124442	952	0.382052	952	-0.204806
TTN	129441	-0.730138	130007	-0.357649	130238	0.288272	129861	-0.362522	129999	0.0306173
TTPAL	2618	0.197122	2618	-0.277629	2737	0.214446	2618	0.69202	2618	0.199385	2618	0.553413
TUSC2	1309	-0.453276	1785	-0.250064	1785	0.0075552	1785	-0.0486213	1785	-0.204806	1785	-0.638646
TXNDC15	2614	0.275782	3308	-0.347113	3451	-0.393389	3094	0.145761	3090	-0.186791	3094	0.163091
TYK2	2565	0.0802308	5335	0.639292	5428	-0.581265	5335	-0.117638	5335	-0.201798	5216	-0.623472
UBE2I	1785	0.476267	2012	-0.225824	2023	-0.00306875	2004	0.0325499	2013	-0.198313	2005	0.14742
UBE2O	4998	1.03156	5355	-0.269996	5461	0.348778	5355	-0.222004	5353	0.202075	5355	0.242329
UBE4A	5829	-0.852299	6069	0.402769	6069	-0.629623	6060	-0.211879	6064	-0.469556	6042	0.186953
UBR4	20342	0.0350402	21537	-0.216974	22015	0.0558631	43548	-0.152112	21655	-0.138348	21640	-0.581923
UGT1A9	952	-0.397694	952	-0.226411	952	0.407259	952	-0.207803	952	-0.407929
UHRF2	3773	-1.44402	4361	0.188913	4527	0.396664	4356	-0.293029	4284	1.42262	4284	1.1295
ULK3	1999	0.540082	3070	-0.250889	3070	0.238773	2951	-0.219814	2951	-0.154197	2951	0.460089
UNC45B	4998	0.307317	5380	-0.269996	5406	-0.453476	5198	-0.158247	5321	0.13524	5185	0.242329
UNC79	9877	0.121837	11020	0.181011	11145	0.837865	11000	0.138329	11019	-0.0738792	11105	-0.158434
UQCC1
UQCR11	1190	0.0802308	1547	-0.190676	1517	-0.581265	1505	-0.604302	1531	-0.536571	1545	-0.623472
UQCRC2	2499	0.476267	2737	0.176726	2737	0.959581	2737	0.0546731	2737	-0.198313	2737	0.620706
USP24	10926	-0.297981	12018	0.616536	12011	-0.395893	11998	-0.185194	12015	-0.179846
USP28	5227	-0.852299	5754	0.402769	5846	-0.431699	5752	-0.202469	5750	-0.469556	5750	0.179808
USP29	3570	-0.0365931	4046	0.476487	4143	-0.49046	4046	1.01051	4046	0.0807765	4046	0.16203
USP53	5348	-0.976573	6662	-0.360626	6544	0.39654	6185	0.121356	6544	-0.201237	6545	-0.0546175
USP54	7314	-0.215319	7497	0.530182	7483	-0.462741	7467	-0.81969	7448	-0.448181	7488	-0.144261
USP6	7005	0.378907	8334	-0.269996	8679	0.162994	8356	-0.158247	8411	-0.218289	8406	-0.674967
UTP20	11865	-0.439848	13160	-0.303114	13295	-0.480676	12744	-0.371084	13172	-0.229859	13062	-0.110377
UTS2R			583	-0.269996	714	0.348778	714	0.00574132	714	0.202075	595	0.242329
VAV2	3088	-0.166216	4641	0.337957	5117	-0.0842357	4637	0.381417	4760	0.108025	4631	-0.100336
VAV3	4870	-0.350721	5336	-1.26345	5338	-0.471831	5227	0.23107	5234	-0.0246038
VEPH1	3927	0.243504	4046	-0.343114	4046	0.225506	4046	0.923601	4046	-0.225782	4046	0.478344
VHL	1309	-0.191089	1547	0.219263	1666	0.124442	1547	0.382052	1547	-0.204806
VPS13B	16760	0.660002	17569	0.124483	17920	-0.017004	17580	0.83245	17847	1.32511	17697	0.744832
VPS72	1756	0.0199136	1885	1.2242	1873	-0.0291007	1873	-0.711637	1870	0.543486
VWF	9218	-0.190693	11017	0.538406	11541	-0.0584411	10820	0.65534	11160	0.298871	11048	-0.0727855
WARS	3421	0.121837	3570	0.181011	3678	0.075803	3563	0.138329	3563	-0.0738792	3535	0.140721
WBP4	2421	-0.972623	2975	0.0693912	3094	0.501391	2856	-0.802393	3080	-0.23533	2856	0.266888
WDR53	1785	0.458122	1785	-0.343114	1785	-1.08292	1785	1.15158	1785	0.354207	1785	0.478344
WDR59	4998	-0.120604	5474	-0.254054	5355	0.970623	5474	0.706023	5584	0.516718	5593	0.353529
WDR88	2023	-0.109869	2142	0.639292	2220	0.3479	2142	0.176134	2142	0.381718	2142	0.170252
WEE1	3570	0.555856	4284	-0.0305537	4272	-0.489695	4105	-0.754031	4267	-0.53466	4097	-0.654599
WFDC1	1309	-0.120604	1785	-0.254054	1785	1.36957	1785	0.51477	1785	0.516718	1785	0.353529
WNK1	8687	-0.190693	9388	0.538406	9637	-0.0584411	9270	0.853377	9281	0.298871	9282	-0.0727855
WNT1	1428	-0.0444971	1992	-0.303114	2000	-0.534517	1991	-0.207284	2000	-0.194778	1988	-0.110785
WNT2	2499	-0.374853	2828	0.551529	2950	1.04095	2823	-0.680515	2737	0.104305	2847	-0.240367
WNT3	833	0.379318	1639	-0.269996	1781	-0.453476	1656	-0.0699284	1647	-0.110675	1779	0.242329
WNT3A	833	0.289925	1904	0.525258	2258	0.0958379	1665	0.472454	1904	0.2707
WNT5A	2479	-0.70811	2737	-0.250064	3117	0.0075552	2726	-0.235683	2824	-0.204806	2733	-0.638646
WT1	2380	-0.338097	2698	0.48992	2831	-0.489695	2721	-0.754031	2822	-0.171862	2704	-0.603716
WWC1	4760	0.904602	5591	-0.188807	5702	0.0014164	5584	0.517734	5474	-0.186791	5593	0.163091
XBP1	2023	0.711395	2023	-0.231845	2249	0.568546	2023	-0.204044	2023	0.317899	2023	-0.693586
XDH	7140	-0.397248	7259	-0.352991	7378	-0.0505955	7259	0.274348	7378	-0.13406
XIRP1	5831	0.0655563	6545	-0.250064	6664	0.0075552	6545	-0.26528	6545	-0.204806	6417	-0.638646
XKRX
YY2
ZBTB16	2235	-0.852299	2975	0.402769	3145	-0.629623	2822	0.108387	2931	-0.469556	2969	0.179808
ZBTB3	2023	-0.0377843	2618	0.48992	2618	0.47966	2618	0.212222	2618	0.232443	2618	0.123231
ZCCHC14	3359	-0.120604	4487	-0.254054	4235	1.36957	4438	0.445223	4692	0.516718	4685	0.353529
ZCCHC24	1428	-0.215319	1666	1.14876	2072	-0.462741	1785	-0.81969	1737	-0.448181	1738	-0.144261
ZDHHC4	1666	-0.152676	2101	0.551529	2126	-0.0369892	1894	-0.174855	1997	0.104305	1968	-0.53345
ZFP64	4522	0.197122	5236	-0.277629	5474	0.468236	4998	0.69202	5236	0.222624	5236	0.172601
ZFYVE26	10826	0.121837	11525	-0.283301	11649	0.101247	11407	0.138329	11422	-0.0738792	11392	-0.133419
ZIC3
ZMIZ1	2849	-0.215319	4879	1.14876	5415	-0.462741	4855	-0.81969	4851	-0.448181	4975	-0.144261
ZNF10	3332	-0.194871	3570	-0.303114	3570	-0.480676	3570	-0.264535	3565	-0.229859	3570	-0.576695
ZNF22	2022	0.35613	2020	0.146599	2023	0.677406	2022	0.657685	2022	-0.448181	2023	0.194217
ZNF25	2618	0.35613	3208	0.146599	3184	0.677406	2975	0.657685	3182	-0.448181	3064
ZNF277	2376	-0.946709	2856	0.551529	3094	0.979343	2732	-0.680515	2975	0.104305	2855
ZNF281	3094	0.0199136	3432	0.525258	3556	0.0958379	3434	-0.198369	3430	0.2707
ZNF318	7497	0.430323	7854	-0.364856	7735	1.08953	7854	0.379698	7851	0.149229	7844
ZNF350	2737	-0.0365931	2856	0.476487	2856	-0.49046	2856	0.770797	2856	0.0807765	2856
ZNF384	3684	-0.190693	3808	0.538406	4249	-0.0584411	3927	0.65534	3927	0.298871	3927
ZNF432	2975	-0.0365931	3094	0.476487	3094	-0.49046	3094	0.795678	3094	0.0807765	3094
ZNF436	2975	-0.0687157	3213	-0.216974	3332	0.0558631	6426	-0.152112	3213	-0.138348	3213
ZNF438	4148	0.35613	4750	0.146599	4724	-0.429124	4601	0.351698	4743	-0.29269	5971.54
ZNF442	2851	-0.379813	3332	0.639292	3451	0.3479	3329	-0.0847379	3449	-0.201798	9840.7
ZNF532	6147	-0.00229456	6425	-0.374238	6410	-1.25575	6268	-1.70517	6412	-0.519192	6444
ZNF546	3808	-0.0897328	4165	0.124207	4495	-0.570819	4274	0.176134	4165	0.0837174	4268
ZNF569	3808	-0.109869	4284	0.124207	4391	0.273206	4267	0.176134	4274	0.34853	4273
ZNF644	5712	-0.267738	6211	-0.274274	6240	0.616807	6219	0.438803	6171	-0.162312
ZNF646	3689	0.737737	5405	-0.243768	5942	0.282925	5332	1.04303	5445	-0.198313	5215
ZNF668	1309	0.737737	2251	-0.199309	2499	0.282925	2380	1.04303	2363	-0.198313	2379
ZNF746	1651	-0.834783	2822	0.551529	2849	1.10594	2808	-0.409112	2839	0.104305	2824
ZNF75A	2142	0.476267	2261	-0.225824	2261	-0.00306875	2261	-0.216159	2261	-0.198313	2261
ZNHIT2			714	0.48992	833	0.47966	714	0.212222	595	0.232443	595
