# Supplementary material for: Mutation Screening of 1,237 Cancer Genes across Six Model Cell Lines of Basal-Like Breast Cancer
Source: PLoS One. 2015 Dec 15;10(12):e0144528. doi: 10.1371/journal.pone.0144528 (PMC4684399; doi:10.1371/journal.pone.0144528)
Supplement: S8 Table — (XLSX) [file pone.0144528.s010.xlsx]

## Sheet: TableS8
S8 Table. Number of SNVs in coding respective non-coding regions for respective base replacement
Region	Base replacement	HCC1143 # of non-mutated bases	HCC1187 # of non-mutated bases	HCC1395 # of non-mutated bases	HCC1937 # of non-mutated bases	HCC1954 # of non-mutated bases	HCC38 # of non-mutated bases	HCC1143 # of mutated bases	HCC1187 # of mutated bases	HCC1395 # of mutated bases	HCC1937 # of mutated bases	HCC1954 # of mutated bases	HCC38 # of mutated bases
CDS	A /T → C/G	1727566	1727563	1727561	1727564	1727566	1727567	1	4	6	3	1	0
CDS	A /T → G/C	1727560	1727563	1727542	1727556	1727559	1727564	7	4	25	11	8	3
CDS	A /T → T/A	1727563	1727565	1727557	1727562	1727566	1727562	4	2	10	5	1	5
CDS	C/G → A/T	1811291	1811283	1811272	1811284	1811293	1811288	5	13	24	12	3	8
CDS	C/G → G/C	1811288	1811283	1811240	1811281	1811293	1811280	8	13	56	15	3	16
CDS	C/G → T/A	1811276	1811277	1811248	1811273	1811273	1811281	20	19	48	23	23	15
non-CDS	A /T → C/G	2239842	2239843	2239839	2239840	2239841	2239841	1	0	4	3	2	2
non-CDS	A /T → G/C	2239842	2239842	2239818	2239830	2239842	2239842	1	1	25	13	1	1
non-CDS	A /T → T/A	2239841	2239841	2239833	2239838	2239840	2239843	2	2	10	5	3	0
non-CDS	C/G → A/T	1983998	1983999	1983986	1983997	1983999	1983999	2	1	14	3	1	1
non-CDS	C/G → G/C	1983999	1983998	1983984	1983995	1984000	1983996	1	2	16	5	0	4
non-CDS	C/G → T/A	1983995	1983998	1983960	1983984	1983997	1983997	5	2	40	16	3	3
