# Supplementary material for: Mutation Screening of 1,237 Cancer Genes across Six Model Cell Lines of Basal-Like Breast Cancer
Source: PLoS One. 2015 Dec 15;10(12):e0144528. doi: 10.1371/journal.pone.0144528 (PMC4684399; doi:10.1371/journal.pone.0144528)
Supplement: S9 Table — (XLSX) [file pone.0144528.s011.xlsx]

## Sheet: TableS9
S9 Table. Number of SNVs within respective genomic context in coding and non-coding regions
Region	Base replacement	HCC1143 # of non-mutated bases	HCC1187 # of non-mutated bases	HCC1395 # of non-mutated bases	HCC1937 # of non-mutated bases	HCC1954 # of non-mutated bases	HCC38 # of non-mutated bases	HCC1143 # of mutated bases	HCC1187 # of mutated bases	HCC1395 # of mutated bases	HCC1937 # of mutated bases	HCC1954 # of mutated bases	HCC38 # of mutated bases
CDS	AAA/TTT	133516	133516	133516	133516	133517	133516	1	1	1	1	0	1
CDS	AAC/GTT	86989	86990	86991	86991	86991	86991	2	1	0	0	0	0
CDS	AAG/CTT	138803	138804	138800	138805	138805	138806	3	2	6	1	1	0
CDS	AAT/ATT	94464	94465	94461	94462	94465	94465	1	0	4	3	0	0
CDS	ACA/TGT	118756	118755	118755	118752	118756	118754	0	1	1	4	0	2
CDS	ACC/GGT	98954	98953	98949	98952	98953	98952	0	1	5	2	1	2
CDS	ACG/CGT	41580	41574	41576	41579	41579	41579	1	7	5	2	2	2
CDS	ACT/AGT	98072	98074	98071	98072	98073	98073	2	0	3	2	1	1
CDS	CAA/TGG	119301	119300	119299	119297	119301	119301	0	1	2	4	0	0
CDS	CAC/GTG	121713	121714	121711	121711	121713	121714	1	0	3	3	1	0
CDS	CAG/CTG	198768	198767	198762	198768	198768	198766	1	2	7	1	1	3
CDS	CAT/ATG	122094	122094	122093	122092	122092	122093	0	0	1	2	2	1
CDS	CCA/TGG	170028	170028	170024	170027	170030	170028	3	3	7	4	1	3
CDS	CCC/GGG	128663	128665	128664	128665	128665	128664	3	1	2	1	1	2
CDS	CCG/CGG	68414	68415	68414	68417	68416	68417	4	3	4	1	2	1
CDS	CCT/AGG	148955	148952	148952	148950	148954	148954	0	3	3	5	1	1
CDS	GAA/TTC	140494	140495	140495	140495	140494	140495	1	0	0	0	1	0
CDS	GAC/GTC	91501	91500	91500	91501	91501	91501	0	1	1	0	0	0
CDS	GAG/CTC	141714	141713	141712	141713	141713	141713	0	1	2	1	1	1
CDS	GAT/ATC	100293	100294	100292	100294	100295	100294	2	1	3	1	0	1
CDS	GCA/TGC	133950	133947	133944	133947	133948	133949	0	3	6	3	2	1
CDS	GCC/GGC	139222	139218	139218	139217	139221	139221	0	4	4	5	1	1
CDS	GCG/CGC	56001	56002	56001	56004	55999	56005	4	3	4	1	6	0
CDS	GCT/AGC	139896	139893	139891	139892	139896	139894	0	3	5	4	0	2
CDS	TAA/TTA	60616	60616	60614	60616	60615	60615	0	0	2	0	1	1
CDS	TAC/GTA	59481	59481	59478	59480	59480	59481	0	0	3	1	1	0
CDS	TAG/CTA	53868	53868	53866	53868	53868	53868	0	0	2	0	0	0
CDS	TAT/ATA	63940	63940	63936	63939	63939	63940	0	0	4	1	1	0
CDS	TCA/TGA	137194	137198	137178	137196	137196	137193	6	2	22	4	4	7
CDS	TCC/GGA	143377	143378	143366	143376	143379	143375	2	1	13	3	0	4
CDS	TCG/CGA	44293	44294	44283	44292	44292	44295	3	2	13	4	4	1
CDS	TCT/AGA	143908	143905	143882	143908	143910	143904	5	8	31	5	3	9
non-CDS	AAA/TTT	288300	288300	288294	288296	288300	288299	0	0	6	4	0	1
non-CDS	AAC/GTT	111346	111347	111346	111345	111346	111347	1	0	1	2	1	0
non-CDS	AAG/CTT	164316	164316	164313	164316	164315	164316	0	0	3	0	1	0
non-CDS	AAT/ATT	162993	162992	162989	162992	162993	162993	0	1	4	1	0	0
non-CDS	ACA/TGT	153772	153772	153767	153771	153772	153770	0	0	5	1	0	2
non-CDS	ACC/GGT	112361	112361	112356	112360	112361	112359	0	0	5	1	0	2
non-CDS	ACG/CGT	33298	33299	33296	33297	33299	33299	1	0	3	2	0	0
non-CDS	ACT/AGT	120791	120790	120789	120791	120791	120790	0	1	2	0	0	1
non-CDS	CAA/TGG	131170	131169	131166	131170	131170	131169	0	1	4	0	0	1
non-CDS	CAC/GTG	131529	131528	131528	131528	131529	131529	0	1	1	1	0	0
non-CDS	CAG/CTG	188240	188240	188238	188239	188238	188240	0	0	2	1	2	0
non-CDS	CAT/ATG	121410	121410	121405	121410	121410	121410	0	0	5	0	0	0
non-CDS	CCA/TGG	153875	153875	153874	153876	153875	153876	1	1	2	0	1	0
non-CDS	CCC/GGG	194256	194256	194249	194256	194256	194255	0	0	7	0	0	1
non-CDS	CCG/CGG	72448	72449	72447	72448	72449	72449	1	0	2	1	0	0
non-CDS	CCT/AGG	177092	177091	177088	177089	177092	177092	0	1	4	3	0	0
non-CDS	GAA/TTC	154832	154832	154832	154828	154832	154832	0	0	0	4	0	0
non-CDS	GAC/GTC	86198	86198	86198	86198	86198	86198	0	0	0	0	0	0
non-CDS	GAG/CTC	158655	158655	158651	158655	158654	158655	0	0	4	0	1	0
non-CDS	GAT/ATC	84996	84996	84994	84996	84996	84996	0	0	2	0	0	0
non-CDS	GCA/TGC	127004	127005	127001	127004	127005	127005	1	0	4	1	0	0
non-CDS	GCC/GGC	149730	149729	149729	149727	149730	149730	0	1	1	3	0	0
non-CDS	GCG/CGC	70265	70265	70260	70265	70265	70265	0	0	5	0	0	0
non-CDS	GCT/AGC	129142	129142	129139	129142	129142	129142	0	0	3	0	0	0
non-CDS	TAA/TTA	152567	152569	152566	152566	152569	152568	2	0	3	3	0	1
non-CDS	TAC/GTA	88928	88929	88928	88928	88929	88929	1	0	1	1	0	0
non-CDS	TAG/CTA	87065	87065	87064	87064	87065	87065	0	0	1	1	0	0
non-CDS	TAT/ATA	127294	127294	127292	127291	127293	127294	0	0	2	3	1	0
non-CDS	TCA/TGA	139585	139586	139579	139584	139585	139585	1	0	7	2	1	1
non-CDS	TCC/GGA	146924	146923	146920	146918	146924	146924	0	1	4	6	0	0
non-CDS	TCG/CGA	30035	30036	30033	30035	30036	30035	1	0	3	1	0	1
non-CDS	TCT/AGA	173414	173416	173403	173413	173414	173416	2	0	13	3	2	0
